# Supplementary material for: Predicting the Rate Structure of an Evolved Metabolic Network
Source: Metabolites. 2025 Mar 13;15(3):200. doi: 10.3390/metabo15030200 (PMC11944149; doi:10.3390/metabo15030200)
Supplement: Supplementary file 1 [file metabolites-15-00200-s001.zip]

Archive with 5 entries (5 files):
- S1.pdf
- S2.xlsx
- S3.pdf
- S4.xlsx
- S5.pdf
