# Supplementary material for: Predicting the Rate Structure of an Evolved Metabolic Network
Source: Metabolites. 2025 Mar 13;15(3):200. doi: 10.3390/metabo15030200 (PMC11944149; doi:10.3390/metabo15030200)
Supplement: Supplementary file 1 [file metabolites-15-00200-s001.zip › S2.xlsx]

## Sheet: Equations
Comparison of original model equations to model used in CellNetAnalyzer (CNA)
			Original Equations (Long et al., 2017)	CNA Equations
		v1	Gluc.Ext + PEP -> G6P + Pyr	pep + glu_e ==> pyr + g6p	Flux bounds: [0,100]
		v2	G6P <=> F6P (net)	g6p <==> f6p	Flux bounds: [-100,100]
		v3	F6P + ATP <=> FBP (net)	f6p + atp <==> adp + f16bp	Flux bounds: [-100,100]
		v4	FBP <=> DHAP + GAP (net)	f16bp <==> dhap + ga3p	Flux bounds: [-100,100]
		v5	DHAP <=> GAP (net)	dhap <==> ga3p	Flux bounds: [-100,100]
		v6	GAP <=> 3PG + ATP + NADH (net)	adp + ga3p + nad + po4 <==> p3g + atp + nadh	Flux bounds: [-100,100]
		v7	3PG <=> PEP (net)	p3g <==> pep + h2o	Flux bounds: [-100,100]
		v8	PEP <=> Pyr + ATP (net)	adp + pep ==> pyr + atp	Flux bounds: [0,100]
		v9	G6P -> 6PG + NADPH	nadp + g6p + h2o ==> nadph + p6g	Flux bounds: [0,100]
		v10	6PG -> Ru5P + CO2 + NADPH	nadp + p6g ==> rl5p + co2 + nadph	Flux bounds: [0,100]
		v11	Ru5P <=> X5P (net)	rl5p <==> xu5p	Flux bounds: [-100,100]
		v12	Ru5P <=> R5P (net)	rl5p <==> r5p	Flux bounds: [-100,100]
		v13	X5P <=> GAP + E-C2 (net)	xu5p <==> ga3p + tkc2	Flux bounds: [-100,100]
		v14	F6P <=> E4P + E-C2 (net)	f6p <==> e4p + tkc2	Flux bounds: [-100,100]
		v15	S7P <=> R5P + E-C2 (net)	s7p <==> r5p + tkc2	Flux bounds: [-100,100]
		v16	F6P <=> GAP + E-C3 (net)	f6p <==> ga3p + tac3	Flux bounds: [-100,100]
		v17	S7P <=> E4P + E-C3 (net)	s7p <==> e4p + tac3	Flux bounds: [-100,100]
		v18	6PG -> KDPG	p6g ==> kdpg + h2o	Flux bounds: [0,100]
		v19	KDPG -> GAP + Pyr	kdpg ==> pyr + ga3p	Flux bounds: [0,100]
		v20	Pyr -> AcCoA + CO2 + NADH	pyr + coa + nad ==> co2 + aca + nadh	Flux bounds: [0,100]
		v21	AcCoA + OAC -> Cit	oxa + aca + h2o ==> cit + coa	Flux bounds: [0,100]
		v22	Cit <=> ICit (net)	cit <==> icit	Flux bounds: [-100,100]
		v23	ICit <=> AKG + CO2 + NADPH (net)	icit + nadp <==> akg + co2 + nadph	Flux bounds: [-100,100]
		v24	AKG <=> SucCoA + CO2 + NADH (net)	akg + coa + nad ==> succoa + co2 + nadh	Flux bounds: [0,100]
		v25	SucCoA <=> Suc + ATP (net)	adp + succoa + po4 <==> suc + atp + coa	Flux bounds: [-100,100]
		v26	Suc <=> Fum + FADH2 (net)	suc + fad <==> fum + fadh2	Flux bounds: [-100,100]
		v27	Fum <=> Mal (net)	fum + h2o <==> mal	Flux bounds: [-100,100]
		v28	Mal <=> OAC + NADH (net)	mal + nad <==> oxa + nadh	Flux bounds: [-100,100]
		v29	ICit <=> Glyox + Suc (net)	icit <==> glx + suc	Flux bounds: [-100,100]
		v30	AcCoA + Glyox -> Mal	glx + aca + h2o ==> mal + coa	Flux bounds: [0,100]
		v31	Mal -> Pyr + CO2 + NADPH	mal + nadp ==> co2 + pyr + nadph	Flux bounds: [0,100]
		v32	Mal -> Pyr + CO2 + NADH	mal + nad ==> co2 + pyr + nadh	Flux bounds: [0,100]
		v33	PEP + CO2 -> OAC	co2 + pep + h2o ==> oxa + po4	Flux bounds: [0,100]
		v34	OAC + ATP -> PEP + CO2	oxa + atp ==> adp + co2 + pep	Flux bounds: [0,100]
		v35	AcCoA <=> Ac + ATP (net)	adp + aca + po4 <==> atp + ace + coa	Flux bounds: [-100,100]
		v36	AKG + NADPH + NH3 -> Glu	akg + nh3 + nadph ==> nadp + h2o + Glu	Flux bounds: [0,100]
		v37	Glu + ATP + NH3 -> Gln	nh3 + atp + Glu ==> adp + po4 + Gln	Flux bounds: [0,100]
		v38	Glu + 2 NADPH + ATP -> Pro	atp + 2 nadph + Glu ==> adp + 2 nadp + h2o + po4 + Pro	Flux bounds: [0,100]
		v39	Glu + CO2 + Gln + NADPH + Asp + AcCoA + 5 ATP -> Arg + AKG + Fum + Ac	co2 + 5 atp + aca + nadph + 4 h2o + Glu + Gln + Asp ==> akg + fum + 5 adp + ace + coa + nadp + 5 po4 + Arg	Flux bounds: [0,100]
		v40	OAC + Glu -> Asp + AKG	oxa + Glu ==> akg + Asp	Flux bounds: [0,100]
		v41	Asp + 2 ATP + NH3 -> Asn	nh3 + 2 atp + h2o + Asp ==> 2 adp + 2 po4 + Asn	Flux bounds: [0,100]
		v42	Pyr + Glu -> Ala + AKG	pyr + Glu ==> akg + Ala	Flux bounds: [0,100]
		v43	Ser -> Pyr + NH3	Ser ==> nh3 + pyr	Flux bounds: [0,100]
		v44	3PG + Glu -> Ser + NADH + AKG	p3g + nad + h2o + Glu ==> akg + nadh + po4 + Ser	Flux bounds: [0,100]
		v45	Ser <=> Gly + MEETHF (net)	Ser + THF <==> h2o + Gly + MENETHF	Flux bounds: [-100,100]
		v46	Gly <=> CO2 + MEETHF + NADH + NH3 (net)	nad + Gly + THF <==> nh3 + co2 + nadh + MENETHF	Flux bounds: [-100,100]
		v47	Thr <=> Gly + AcCoA + NADH (net)	coa + nad + Thr <==> aca + nadh + Gly	Flux bounds: [-100,100]
		v48	Ser + AcCoA + SO4 + 3 ATP + 4 NADPH + SO4 -> Cys + Ac	3 atp + aca + 4 nadph + so4 + Ser ==> 3 adp + ace + coa + 4 nadp + h2o + 3 po4 + Cys	Flux bounds: [0,100]
		v49	Asp + Pyr + Glu + 2 NADPH + ATP + SucCoA -> LL-DAP + AKG + Suc	succoa + pyr + atp + 2 nadph + Glu + Asp ==> akg + suc + adp + coa + 2 nadp + po4 + LLDAP	Flux bounds: [0,100]
		v50	LL-DAP -> Lys + CO2	LLDAP ==> co2 + Lys	Flux bounds: [0,100]
		v51	Asp + 2 NADPH + 2 ATP -> Thr	2 atp + 2 nadph + h2o + Asp ==> 2 adp + 2 nadp + 2 po4 + Thr	Flux bounds: [0,100]
		v52	Asp + METHF + Cys + 2 NADPH + ATP + SucCoA -> Met + Pyr + Suc + NH3	succoa + atp + 2 nadph + h2o + Asp + Cys + MTHF ==> suc + nh3 + adp + pyr + coa + 2 nadp + po4 + Met + THF	Flux bounds: [0,100]
		v53	2 Pyr + NADPH + Glu -> Val + CO2 + AKG	2 pyr + nadph + Glu ==> akg + co2 + nadp + h2o + Val	Flux bounds: [0,100]
		v54	2 Pyr + AcCoA + Glu + NADPH -> Leu + 2 CO2 + AKG + NADH	2 pyr + aca + nadph + nad + Glu ==> akg + 2 co2 + coa + nadh + nadp + Leu	Flux bounds: [0,100]
		v55	Thr + Pyr + Glu + NADPH -> Ile + CO2 + AKG + NH3	pyr + nadph + Glu + Thr ==> akg + nh3 + co2 + nadp + h2o + Ile	Flux bounds: [0,100]
		v56	E4P + 2 PEP + Glu + NADPH + ATP -> Phe + CO2 + AKG	atp + e4p + 2 pep + nadph + Glu ==> akg + adp + co2 + nadp + h2o + 4 po4 + Phe	Flux bounds: [0,100]
		v57	E4P + 2 PEP + Glu + NADPH + ATP -> Tyr + CO2 + AKG + NADH	atp + e4p + 2 pep + nadph + nad + Glu ==> akg + adp + co2 + nadh + nadp + 4 po4 + Tyr	Flux bounds: [0,100]
		v58	E4P + 2 PEP + R5P + Ser + Gln + NADPH + 3 ATP -> Trp + CO2 + Pyr + GAP + Glu	r5p + 3 atp + e4p + 2 pep + nadph + Gln + Ser ==> 3 adp + co2 + pyr + ga3p + nadp + h2o + 6 po4 + Glu + Trp	Flux bounds: [0,100]
		v59	R5P + FTHF + Gln + Asp + 5 ATP -> His + 2 NADH + AKG + Fum	r5p + 5 atp + 2 nad + 4 h2o + Gln + Asp + FTHF ==> akg + fum + 5 adp + 2 nadh + 6 po4 + His + THF	Flux bounds: [0,100]
		v60	MEETHF + NADH -> METHF	nadh + MENETHF ==> nad + MTHF	Flux bounds: [0,100]
		v61	MEETHF -> FTHF + NADPH	nadp + h2o + MENETHF ==> nadph + FTHF	Flux bounds: [0,100]
		v62	NADH + 0.5 O2 -> 2 ATP	2 adp + nadh + 2 po4 + 0.5 o2 ==> 2 atp + nad + 3 h2o	Flux bounds: [0,100]
		v63	FADH2 + 0.5 O2 -> ATP	adp + po4 + 0.5 o2 + fadh2 ==> atp + 2 h2o + fad	Flux bounds: [0,100]
		v64	NADH <=> NADPH (net)	nadh + nadp <==> nadph + nad	Flux bounds: [0,100]
		v65	ATP -> ATP.Ext	atp + h2o + adpmain ==> adp + atpmain + po4	Flux bounds: [0,100]
		TRA_atpmain	N/A	atpmain ==> atpmain_e	Flux bounds: [0,100]
		TRA_adpmain	N/A	adpmain_e ==> adpmain	Flux bounds: [0,100]
		v66	Ac -> Ac.Ext	ace ==> ace_e	Flux bounds: [0,100]
		v67	CO2 -> CO2.Ext	co2 ==> co2_e	Flux bounds: [0,100]
		v68	O2.Ext -> O2	o2_e ==> o2	Flux bounds: [0,100]
		v69	NH3.Ext -> NH3	nh3_e ==> nh3	Flux bounds: [0,100]
		v70	SO4.Ext -> SO4	so4_e ==> so4	Flux bounds: [0,100]
		v71	0.488 Ala + 0.281 Arg + 0.229 Asn + 0.229 Asp + 0.087 Cys + 0.250 Glu + 0.250 Gln + 0.582 Gly + 0.090 His + 0.276 Ile + 0.428 Leu + 0.326 Lys + 0.146 Met + 0.176 Phe + 0.210 Pro + 0.205 Ser + 0.241 Thr + 0.054 Trp + 0.131 Tyr + 0.402 Val + 0.205 G6P + 0.071 F6P + 0.754 R5P + 0.129 GAP + 0.619 3PG + 0.051 PEP + 0.083 Pyr + 2.510 AcCoA + 0.087 AKG + 0.340 OAC + 0.443 MEETHF + 33.247 ATP + 5.363 NAD…	0.087 akg + 0.754 r5p + 0.619 p3g + 3.2625 nh3 + 0.071 f6p + 0.34 oxa + 0.20783 co2 + 0.083 pyr + 33.247 atp + 2.51 aca + 0.129 ga3p + 0.051 pep + 5.363 nadph + 1.455 nad + 0.205 g6p + 21.3737 h2o + 0.25 Glu + 0.25 Gln + 0.488 Ala + 0.281 Arg + 0.229 Asp + 0.087 Cys + 0.582 Gly + 0.09 His + 0.276 Ile + 0.428 Leu + 0.326 Lys + 0.146 Met + 0.176 Phe + 0.21 Pro + 0.205 Ser + 0.241 Thr + 0.054 Trp + …	Flux bounds: [0,100]
		TRA_bio	N/A	bio ==> bio_e	Flux bounds: [0,100]
		v72	po4.ext -> po4	po4_e <==> po4	Flux bounds: [-100,100]
		v73	h2o -> h2o.ext	h2o <==> h2o_e	Flux bounds: [-100,100]
		v74	N/A	prot ==> prot_e	N/A

## Sheet: Elementary Modes
Elementary modes computed from metabolic model as specified in Equation sheet
each column represents a rate (see S2) and each row represents a possible elementary mode; the rates are normalized to a glucose uptake rate of 100% (v1) (see Equation sheet for definition of rates)
v1	v2	v3	v4	v5	v6	v7	v8	v9	v10	v11	v12	v13	v14	v15	v16	v17	v18	v19	v20	v21	v22	v23	v24	v25	v26	v27	v28	v29	v30	v31	v32	v33	v34	v35	v36	v37	v38	v39	v40	v41	v42	v43	v44	v45	v46	v47	v48	v49	v50
100	0	0	0	0	100	100	0	100	0	0	0	0	0	0	0	0	100	100	400	200	200	0	0	0	200	200	200	200	200	200	0	0	0	0	0	0	0	0	0	0	0	0	0	0	0	0	0	0	0
100	0	0	0	0	100	100	0	100	0	0	0	0	0	0	0	0	100	100	400	200	200	0	0	0	200	200	200	200	200	0	200	0	0	0	0	0	0	0	0	0	0	0	0	0	0	0	0	0	0
100	0	0	0	0	100	100	0	100	0	0	0	0	0	0	0	0	100	100	200	200	200	200	200	200	200	200	200	0	0	0	0	0	0	0	0	0	0	0	0	0	0	0	0	0	0	0	0	0	0
100	0	0	0	0	100	100	0	100	0	0	0	0	0	0	0	0	100	100	200	200	200	200	200	200	200	200	200	0	0	0	0	2500	2500	0	0	0	0	0	0	0	0	0	0	0	0	0	0	0	0
100	0	0	0	0	100	100	0	100	0	0	0	0	0	0	0	0	100	100	400	216.667	216.667	0	0	0	216.667	216.667	250	216.667	216.667	0	183.333	0	0	0	33.3333	0	0	0	33.3333	0	0	16.6667	0	-16.6667	16.6667	33.3333	0	0	0
100	0	0	0	0	100	100	0	100	0	0	0	0	0	0	0	0	100	100	400	400	400	0	0	0	400	400	800	400	400	0	0	0	0	0	400	0	0	0	400	0	0	200	0	-200	200	400	0	0	0
100	0	0	0	0	100	100	0	100	0	0	0	0	0	0	0	0	100	100	400	242.857	242.857	0	0	0	242.857	242.857	328.571	242.857	242.857	157.143	0	0	0	0	85.7143	0	0	0	85.7143	0	0	42.8571	0	-42.8571	42.8571	85.7143	0	0	0
100	0	0	0	0	100	100	0	100	0	0	0	0	0	0	0	0	100	100	242.857	242.857	242.857	157.143	157.143	157.143	242.857	242.857	328.571	85.7143	85.7143	0	0	0	0	0	85.7143	0	0	0	85.7143	0	0	42.8571	0	-42.8571	42.8571	85.7143	0	0	0
100	0	0	0	0	100	0	100	100	0	0	0	0	0	0	0	0	100	100	400	200	200	0	0	0	200	200	400	200	200	0	0	0	200	0	100	0	0	0	0	0	0	100	100	0	0	0	0	0	0
100	0	0	0	0	100	0	100	100	0	0	0	0	0	0	0	0	100	100	400	200	200	0	0	0	200	200	400	200	200	0	0	2200	2400	0	100	0	0	0	0	0	0	100	100	0	0	0	0	0	0
100	0	0	0	0	100	0	0	100	0	0	0	0	0	0	0	0	100	100	400	200	200	0	0	0	200	200	300	200	200	0	100	2200	2300	0	100	0	0	0	0	0	0	100	100	0	0	0	0	0	0
100	0	0	0	0	100	0	0	100	0	0	0	0	0	0	0	0	100	100	400	200	200	0	0	0	200	200	300	200	200	0	100	0	100	0	100	0	0	0	0	0	0	100	100	0	0	0	0	0	0
100	0	0	0	0	100	100	200	100	0	0	0	0	0	0	0	0	100	100	400	200	200	0	0	0	200	200	400	200	200	0	0	0	200	0	0	0	0	0	0	0	0	0	0	0	0	0	0	0	0
100	0	0	0	0	100	100	183.333	100	0	0	0	0	0	0	0	0	100	100	400	216.667	216.667	0	0	0	216.667	216.667	433.333	216.667	216.667	0	0	0	183.333	0	33.3333	0	0	0	33.3333	0	0	16.6667	0	-16.6667	16.6667	33.3333	0	0	0
100	0	0	0	0	100	100	200	100	0	0	0	0	0	0	0	0	100	100	400	200	200	0	0	0	200	200	400	200	200	0	0	2300	2500	0	0	0	0	0	0	0	0	0	0	0	0	0	0	0	0
100	0	0	0	0	100	100	183.333	100	0	0	0	0	0	0	0	0	100	100	400	216.667	216.667	0	0	0	216.667	216.667	433.333	216.667	216.667	0	0	2216.67	2400	0	33.3333	0	0	0	33.3333	0	0	16.6667	0	-16.6667	16.6667	33.3333	0	0	0
100	0	0	0	0	100	100	0	100	0	0	0	0	0	0	0	0	100	100	400	200	200	0	0	0	200	200	200	200	200	0	200	2300	2300	0	0	0	0	0	0	0	0	0	0	0	0	0	0	0	0
100	0	0	0	0	100	100	0	100	0	0	0	0	0	0	0	0	100	100	400	216.667	216.667	0	0	0	216.667	216.667	250	216.667	216.667	0	183.333	2216.67	2216.67	0	33.3333	0	0	0	33.3333	0	0	16.6667	0	-16.6667	16.6667	33.3333	0	0	0
100	0	0	0	0	100	100	0	100	0	0	0	0	0	0	0	0	100	100	400	200	200	0	0	0	200	200	200	200	200	200	0	2300	2300	0	0	0	0	0	0	0	0	0	0	0	0	0	0	0	0
100	0	0	0	0	100	100	0	100	0	0	0	0	0	0	0	0	100	100	400	242.857	242.857	0	0	0	242.857	242.857	328.571	242.857	242.857	157.143	0	2085.71	2085.71	0	85.7143	0	0	0	85.7143	0	0	42.8571	0	-42.8571	42.8571	85.7143	0	0	0
100	0	0	0	0	100	100	0	100	0	0	0	0	0	0	0	0	100	100	400	400	400	0	0	0	400	400	800	400	400	0	0	1300	1300	0	400	0	0	0	400	0	0	200	0	-200	200	400	0	0	0
100	0	0	0	0	100	100	0	100	0	0	0	0	0	0	0	0	100	100	242.857	242.857	242.857	157.143	157.143	157.143	242.857	242.857	328.571	85.7143	85.7143	0	0	2242.86	2242.86	0	85.7143	0	0	0	85.7143	0	0	42.8571	0	-42.8571	42.8571	85.7143	0	0	0
100	0	0	0	0	100	-100	0	100	0	0	0	0	0	0	0	0	100	100	400	200	200	0	0	0	200	200	400	200	200	0	0	0	200	0	200	0	0	0	0	0	0	200	200	0	0	0	0	0	0
100	0	0	0	0	100	-100	0	100	0	0	0	0	0	0	0	0	100	100	400	200	200	0	0	0	200	200	400	200	200	0	0	2100	2300	0	200	0	0	0	0	0	0	200	200	0	0	0	0	0	0
100	0	0	0	0	100	0	0	100	0	0	0	0	0	0	0	0	100	100	400	200	200	0	0	0	200	200	300	200	200	100	0	0	100	0	100	0	0	0	0	0	0	100	100	0	0	0	0	0	0
100	0	0	0	0	100	0	0	100	0	0	0	0	0	0	0	0	100	100	400	214.286	214.286	0	0	0	214.286	214.286	342.857	214.286	214.286	85.7143	0	0	100	0	128.571	0	0	0	28.5714	0	0	114.286	100	-14.2857	14.2857	28.5714	0	0	0
100	0	0	0	0	100	-50	0	100	0	0	0	0	0	0	0	0	100	100	400	200	200	0	0	0	200	200	350	200	200	50	0	0	150	0	150	0	0	0	0	0	0	150	150	0	0	0	0	0	0
100	0	0	0	0	100	0	0	100	0	0	0	0	0	0	0	0	100	100	400	200	200	0	0	0	200	200	300	200	200	100	0	2200	2300	0	100	0	0	0	0	0	0	100	100	0	0	0	0	0	0
100	0	0	0	0	100	0	0	100	0	0	0	0	0	0	0	0	100	100	400	214.286	214.286	0	0	0	214.286	214.286	342.857	214.286	214.286	85.7143	0	2128.57	2228.57	0	128.571	0	0	0	28.5714	0	0	114.286	100	-14.2857	14.2857	28.5714	0	0	0
100	0	0	0	0	100	-50	0	100	0	0	0	0	0	0	0	0	100	100	400	200	200	0	0	0	200	200	350	200	200	50	0	2150	2300	0	150	0	0	0	0	0	0	150	150	0	0	0	0	0	0
100	0	0	0	0	100	0	0	100	0	0	0	0	0	0	0	0	100	100	300	200	200	100	100	100	200	200	300	100	100	0	0	0	100	0	100	0	0	0	0	0	0	100	100	0	0	0	0	0	0
100	0	0	0	0	100	0	0	100	0	0	0	0	0	0	0	0	100	100	314.286	214.286	214.286	85.7143	85.7143	85.7143	214.286	214.286	342.857	128.571	128.571	0	0	0	100	0	128.571	0	0	0	28.5714	0	0	114.286	100	-14.2857	14.2857	28.5714	0	0	0
100	0	0	0	0	100	-50	0	100	0	0	0	0	0	0	0	0	100	100	350	200	200	50	50	50	200	200	350	150	150	0	0	0	150	0	150	0	0	0	0	0	0	150	150	0	0	0	0	0	0
100	0	0	0	0	100	0	0	100	0	0	0	0	0	0	0	0	100	100	300	200	200	100	100	100	200	200	300	100	100	0	0	2300	2400	0	100	0	0	0	0	0	0	100	100	0	0	0	0	0	0
100	0	0	0	0	100	0	0	100	0	0	0	0	0	0	0	0	100	100	314.286	214.286	214.286	85.7143	85.7143	85.7143	214.286	214.286	342.857	128.571	128.571	0	0	2214.29	2314.29	0	128.571	0	0	0	28.5714	0	0	114.286	100	-14.2857	14.2857	28.5714	0	0	0
100	0	0	0	0	100	-50	0	100	0	0	0	0	0	0	0	0	100	100	350	200	200	50	50	50	200	200	350	150	150	0	0	2200	2350	0	150	0	0	0	0	0	0	150	150	0	0	0	0	0	0
100	0	0	0	0	100	0	0	100	0	0	0	0	0	0	0	0	100	100	400	300	300	0	0	0	300	300	600	300	300	0	0	0	100	0	300	0	0	0	200	0	0	200	100	-100	100	200	0	0	0
100	0	0	0	0	100	0	0	100	0	0	0	0	0	0	0	0	100	100	400	300	300	0	0	0	300	300	600	300	300	0	0	1700	1800	0	300	0	0	0	200	0	0	200	100	-100	100	200	0	0	0
100	-200	0	0	0	100	100	0	300	300	200	100	200	-100	-100	-100	100	0	0	200	100	100	0	0	0	100	100	100	100	100	100	0	0	0	0	0	0	0	0	0	0	0	0	0	0	0	0	0	0	0
100	-200	0	0	0	100	100	0	300	300	200	100	200	-100	-100	-100	100	0	0	200	100	100	0	0	0	100	100	100	100	100	0	100	0	0	0	0	0	0	0	0	0	0	0	0	0	0	0	0	0	0
100	-200	0	0	0	100	100	0	300	300	200	100	200	-100	-100	-100	100	0	0	100	100	100	100	100	100	100	100	100	0	0	0	0	0	0	0	0	0	0	0	0	0	0	0	0	0	0	0	0	0	0
100	-200	0	0	0	100	100	0	300	300	200	100	200	-100	-100	-100	100	0	0	100	100	100	100	100	100	100	100	100	0	0	0	0	2500	2500	0	0	0	0	0	0	0	0	0	0	0	0	0	0	0	0
100	-200	0	0	0	100	100	0	300	300	200	100	200	-100	-100	-100	100	0	0	200	200	200	0	0	0	200	200	400	200	200	0	0	0	0	0	200	0	0	0	200	0	0	100	0	-100	100	200	0	0	0
100	-200	0	0	0	100	100	0	300	300	200	100	200	-100	-100	-100	100	0	0	200	200	200	0	0	0	200	200	400	200	200	0	0	1900	1900	0	200	0	0	0	200	0	0	100	0	-100	100	200	0	0	0
100	-200	0	0	0	100	0	0	300	300	200	100	200	-100	-100	-100	100	0	0	200	100	100	0	0	0	100	100	200	100	100	0	0	0	100	0	100	0	0	0	0	0	0	100	100	0	0	0	0	0	0
100	-200	0	0	0	100	0	0	300	300	200	100	200	-100	-100	-100	100	0	0	200	100	100	0	0	0	100	100	200	100	100	0	0	2300	2400	0	100	0	0	0	0	0	0	100	100	0	0	0	0	0	0
100	0	0	0	0	100	100	0	100	0	0	0	0	0	0	0	0	100	100	200	0	0	0	0	0	0	0	0	0	0	0	0	0	0	200	0	0	0	0	0	0	0	0	0	0	0	0	0	0	0
100	0	0	0	0	100	100	0	100	0	0	0	0	0	0	0	0	100	100	200	0	0	0	0	0	0	0	0	0	0	0	0	1100	1100	200	0	0	0	0	0	0	0	0	0	0	0	0	0	0	0
100	0	0	0	0	100	100	0	100	0	0	0	0	0	0	0	0	100	100	216.667	33.3333	33.3333	0	0	0	33.3333	33.3333	66.6667	33.3333	33.3333	0	0	0	0	183.333	33.3333	0	0	0	33.3333	0	0	16.6667	0	-16.6667	16.6667	33.3333	0	0	0
100	0	0	0	0	100	0	0	100	0	0	0	0	0	0	0	0	100	100	300	100	100	0	0	0	100	100	200	100	100	0	0	0	100	100	100	0	0	0	0	0	0	100	100	0	0	0	0	0	0
100	0	0	0	0	100	0	0	100	0	0	0	0	0	0	0	0	100	100	300	100	100	0	0	0	100	100	200	100	100	0	0	1600	1700	100	100	0	0	0	0	0	0	100	100	0	0	0	0	0	0
100	0	0	0	0	100	100	0	100	0	0	0	0	0	0	0	0	100	100	216.667	33.3333	33.3333	0	0	0	33.3333	33.3333	66.6667	33.3333	33.3333	0	0	1116.67	1116.67	183.333	33.3333	0	0	0	33.3333	0	0	16.6667	0	-16.6667	16.6667	33.3333	0	0	0
100	-200	0	0	0	100	100	0	300	300	200	100	200	-100	-100	-100	100	0	0	100	0	0	0	0	0	0	0	0	0	0	0	0	0	0	100	0	0	0	0	0	0	0	0	0	0	0	0	0	0	0
100	-200	0	0	0	100	100	0	300	300	200	100	200	-100	-100	-100	100	0	0	100	0	0	0	0	0	0	0	0	0	0	0	0	1800	1800	100	0	0	0	0	0	0	0	0	0	0	0	0	0	0	0
100	100	100	100	100	200	200	300	0	0	0	0	0	0	0	0	0	0	0	400	200	200	0	0	0	200	200	400	200	200	0	0	0	200	0	0	0	0	0	0	0	0	0	0	0	0	0	0	0	0
100	100	100	100	100	200	200	100	0	0	0	0	0	0	0	0	0	0	0	400	200	200	0	0	0	200	200	200	200	200	0	200	0	0	0	0	0	0	0	0	0	0	0	0	0	0	0	0	0	0
100	100	100	100	100	200	200	300	0	0	0	0	0	0	0	0	0	0	0	400	200	200	0	0	0	200	200	400	200	200	0	0	2400	2600	0	0	0	0	0	0	0	0	0	0	0	0	0	0	0	0
100	100	100	100	100	200	200	0	0	0	0	0	0	0	0	0	0	0	0	400	200	200	0	0	0	200	200	100	200	200	0	300	2400	2300	0	0	0	0	0	0	0	0	0	0	0	0	0	0	0	0
100	100	100	100	100	200	200	0	0	0	0	0	0	0	0	0	0	0	0	400	200	200	0	0	0	200	200	100	200	200	0	300	100	0	0	0	0	0	0	0	0	0	0	0	0	0	0	0	0	0
100	50	50	50	50	150	100	0	50	0	0	0	0	0	0	0	0	50	50	400	200	200	0	0	0	200	200	200	200	200	0	200	0	0	0	50	0	0	0	0	0	0	50	50	0	0	0	0	0	0
100	100	100	100	100	200	200	0	0	0	0	0	0	0	0	0	0	0	0	400	200	200	0	0	0	200	200	100	200	200	300	0	100	0	0	0	0	0	0	0	0	0	0	0	0	0	0	0	0	0
100	100	100	100	100	200	200	100	0	0	0	0	0	0	0	0	0	0	0	400	200	200	0	0	0	200	200	200	200	200	200	0	0	0	0	0	0	0	0	0	0	0	0	0	0	0	0	0	0	0
100	100	100	100	100	200	100	0	0	0	0	0	0	0	0	0	0	0	0	400	200	200	0	0	0	200	200	200	200	200	200	0	0	0	0	100	0	0	0	0	0	0	100	100	0	0	0	0	0	0
100	100	100	100	100	200	100	0	0	0	0	0	0	0	0	0	0	0	0	400	200	200	0	0	0	200	200	200	200	200	0	200	0	0	0	100	0	0	0	0	0	0	100	100	0	0	0	0	0	0
100	100	100	100	100	200	100	0	0	0	0	0	0	0	0	0	0	0	0	400	200	200	0	0	0	200	200	200	200	200	100	100	0	0	0	100	0	0	0	0	0	0	100	100	0	0	0	0	0	0
100	100	100	100	100	200	50	0	0	0	0	0	0	0	0	0	0	0	0	400	200	200	0	0	0	200	200	250	200	200	150	0	0	50	0	150	0	0	0	0	0	0	150	150	0	0	0	0	0	0
100	100	100	100	100	200	200	0	0	0	0	0	0	0	0	0	0	0	0	400	200	200	0	0	0	200	200	100	200	200	300	0	2400	2300	0	0	0	0	0	0	0	0	0	0	0	0	0	0	0	0
100	100	100	100	100	200	50	0	0	0	0	0	0	0	0	0	0	0	0	400	200	200	0	0	0	200	200	250	200	200	150	0	2250	2300	0	150	0	0	0	0	0	0	150	150	0	0	0	0	0	0
100	100	100	100	100	200	200	0	0	0	0	0	0	0	0	0	0	0	0	200	200	200	200	200	200	200	200	100	0	0	100	0	100	0	0	0	0	0	0	0	0	0	0	0	0	0	0	0	0	0
100	100	100	100	100	200	200	100	0	0	0	0	0	0	0	0	0	0	0	200	200	200	200	200	200	200	200	200	0	0	0	0	0	0	0	0	0	0	0	0	0	0	0	0	0	0	0	0	0	0
100	100	100	100	100	200	100	0	0	0	0	0	0	0	0	0	0	0	0	200	200	200	200	200	200	200	200	200	0	0	0	0	0	0	0	100	0	0	0	0	0	0	100	100	0	0	0	0	0	0
100	100	100	100	100	200	200	0	0	0	0	0	0	0	0	0	0	0	0	200	200	200	200	200	200	200	200	100	0	0	0	100	100	0	0	0	0	0	0	0	0	0	0	0	0	0	0	0	0	0
100	100	100	100	100	200	200	0	0	0	0	0	0	0	0	0	0	0	0	200	200	200	200	200	200	200	200	100	0	0	100	0	2600	2500	0	0	0	0	0	0	0	0	0	0	0	0	0	0	0	0
100	100	100	100	100	200	200	100	0	0	0	0	0	0	0	0	0	0	0	200	200	200	200	200	200	200	200	200	0	0	0	0	2600	2600	0	0	0	0	0	0	0	0	0	0	0	0	0	0	0	0
100	100	100	100	100	200	200	0	0	0	0	0	0	0	0	0	0	0	0	200	200	200	200	200	200	200	200	100	0	0	0	100	2600	2500	0	0	0	0	0	0	0	0	0	0	0	0	0	0	0	0
100	100	100	100	100	200	100	0	0	0	0	0	0	0	0	0	0	0	0	200	200	200	200	200	200	200	200	200	0	0	0	0	2500	2500	0	100	0	0	0	0	0	0	100	100	0	0	0	0	0	0
100	100	100	100	100	200	100	0	0	0	0	0	0	0	0	0	0	0	0	300	200	200	100	100	100	200	200	200	100	100	0	100	0	0	0	100	0	0	0	0	0	0	100	100	0	0	0	0	0	0
100	100	100	100	100	200	50	0	0	0	0	0	0	0	0	0	0	0	0	250	200	200	150	150	150	200	200	250	50	50	0	0	0	50	0	150	0	0	0	0	0	0	150	150	0	0	0	0	0	0
100	100	100	100	100	200	50	0	0	0	0	0	0	0	0	0	0	0	0	250	200	200	150	150	150	200	200	250	50	50	0	0	2400	2450	0	150	0	0	0	0	0	0	150	150	0	0	0	0	0	0
100	100	100	100	100	200	200	100	0	0	0	0	0	0	0	0	0	0	0	400	400	400	0	0	0	400	400	800	400	400	0	0	0	0	0	400	0	0	0	400	0	0	200	0	-200	200	400	0	0	0
100	100	100	100	100	200	100	0	0	0	0	0	0	0	0	0	0	0	0	400	400	400	0	0	0	400	400	800	400	400	0	0	0	0	0	500	0	0	0	400	0	0	300	100	-200	200	400	0	0	0
100	100	100	100	100	200	200	0	0	0	0	0	0	0	0	0	0	0	0	400	500	500	0	0	0	500	500	1000	500	500	0	0	100	0	0	600	0	0	0	600	0	0	300	0	-300	300	600	0	0	0
100	100	100	100	100	200	200	0	0	0	0	0	0	0	0	0	0	0	0	400	242.857	242.857	0	0	0	242.857	242.857	228.571	242.857	242.857	257.143	0	100	0	0	85.7143	0	0	0	85.7143	0	0	42.8571	0	-42.8571	42.8571	85.7143	0	0	0
100	100	100	100	100	200	200	100	0	0	0	0	0	0	0	0	0	0	0	400	228.571	228.571	0	0	0	228.571	228.571	285.714	228.571	228.571	171.429	0	0	0	0	57.1429	0	0	0	57.1429	0	0	28.5714	0	-28.5714	28.5714	57.1429	0	0	0
100	100	100	100	100	200	100	0	0	0	0	0	0	0	0	0	0	0	0	400	214.286	214.286	0	0	0	214.286	214.286	242.857	214.286	214.286	185.714	0	0	0	0	128.571	0	0	0	28.5714	0	0	114.286	100	-14.2857	14.2857	28.5714	0	0	0
100	100	100	100	100	200	200	0	0	0	0	0	0	0	0	0	0	0	0	400	242.857	242.857	0	0	0	242.857	242.857	228.571	242.857	242.857	257.143	0	2185.71	2085.71	0	85.7143	0	0	0	85.7143	0	0	42.8571	0	-42.8571	42.8571	85.7143	0	0	0
100	100	100	100	100	200	200	0	0	0	0	0	0	0	0	0	0	0	0	400	500	500	0	0	0	500	500	1000	500	500	0	0	900	800	0	600	0	0	0	600	0	0	300	0	-300	300	600	0	0	0
100	85.7143	85.7143	85.7143	85.7143	185.714	185.714	0	14.2857	0	0	0	0	0	0	0	0	14.2857	14.2857	157.143	242.857	242.857	242.857	242.857	242.857	242.857	242.857	242.857	0	0	0	0	2414.29	2328.57	0	85.7143	0	0	0	85.7143	0	0	42.8571	0	-42.8571	42.8571	85.7143	0	0	0
100	85.7143	85.7143	85.7143	85.7143	185.714	185.714	0	14.2857	0	0	0	0	0	0	0	0	14.2857	14.2857	157.143	242.857	242.857	242.857	242.857	242.857	242.857	242.857	242.857	0	0	0	0	85.7143	0	0	85.7143	0	0	0	85.7143	0	0	42.8571	0	-42.8571	42.8571	85.7143	0	0	0
100	100	100	100	100	200	200	100	0	0	0	0	0	0	0	0	0	0	0	228.571	228.571	228.571	171.429	171.429	171.429	228.571	228.571	285.714	57.1429	57.1429	0	0	0	0	0	57.1429	0	0	0	57.1429	0	0	28.5714	0	-28.5714	28.5714	57.1429	0	0	0
100	100	100	100	100	200	100	0	0	0	0	0	0	0	0	0	0	0	0	214.286	214.286	214.286	185.714	185.714	185.714	214.286	214.286	242.857	28.5714	28.5714	0	0	0	0	0	128.571	0	0	0	28.5714	0	0	114.286	100	-14.2857	14.2857	28.5714	0	0	0
100	100	100	100	100	200	200	0	0	0	0	0	0	0	0	0	0	0	0	157.143	242.857	242.857	242.857	242.857	242.857	242.857	242.857	228.571	0	0	14.2857	0	2428.57	2328.57	0	85.7143	0	0	0	85.7143	0	0	42.8571	0	-42.8571	42.8571	85.7143	0	0	0
100	100	100	100	100	200	200	20	0	0	0	0	0	0	0	0	0	0	0	160	240	240	240	240	240	240	240	240	0	0	0	0	2440	2360	0	80	0	0	0	80	0	0	40	0	-40	40	80	0	0	0
100	100	100	100	100	200	200	0	0	0	0	0	0	0	0	0	0	0	0	160	240	240	240	240	240	240	240	220	0	0	0	20	2440	2340	0	80	0	0	0	80	0	0	40	0	-40	40	80	0	0	0
100	100	100	100	100	200	166.667	0	0	0	0	0	0	0	0	0	0	0	0	166.667	233.333	233.333	233.333	233.333	233.333	233.333	233.333	233.333	0	0	0	0	2433.33	2366.67	0	100	0	0	0	66.6667	0	0	66.6667	33.3333	-33.3333	33.3333	66.6667	0	0	0
100	100	100	100	100	200	200	0	0	0	0	0	0	0	0	0	0	0	0	150	250	250	250	250	250	250	250	250	0	0	0	0	2400	2300	0	100	0	0	0	100	0	0	50	0	-50	50	100	0	0	0
100	100	100	100	100	200	200	0	0	0	0	0	0	0	0	0	0	0	0	157.143	242.857	242.857	242.857	242.857	242.857	242.857	242.857	228.571	0	0	14.2857	0	100	0	0	85.7143	0	0	0	85.7143	0	0	42.8571	0	-42.8571	42.8571	85.7143	0	0	0
100	100	100	100	100	200	200	20	0	0	0	0	0	0	0	0	0	0	0	160	240	240	240	240	240	240	240	240	0	0	0	0	80	0	0	80	0	0	0	80	0	0	40	0	-40	40	80	0	0	0
100	100	100	100	100	200	166.667	0	0	0	0	0	0	0	0	0	0	0	0	166.667	233.333	233.333	233.333	233.333	233.333	233.333	233.333	233.333	0	0	0	0	66.6667	0	0	100	0	0	0	66.6667	0	0	66.6667	33.3333	-33.3333	33.3333	66.6667	0	0	0
100	100	100	100	100	200	200	0	0	0	0	0	0	0	0	0	0	0	0	160	240	240	240	240	240	240	240	220	0	0	0	20	100	0	0	80	0	0	0	80	0	0	40	0	-40	40	80	0	0	0
100	100	100	100	100	200	200	0	0	0	0	0	0	0	0	0	0	0	0	150	250	250	250	250	250	250	250	250	0	0	0	0	100	0	0	100	0	0	0	100	0	0	50	0	-50	50	100	0	0	0
100	100	100	100	100	200	-100	0	0	0	0	0	0	0	0	0	0	0	0	400	200	200	0	0	0	200	200	400	200	200	0	0	0	200	0	300	0	0	0	0	0	0	300	300	0	0	0	0	0	0
100	100	100	100	100	200	-100	0	0	0	0	0	0	0	0	0	0	0	0	400	200	200	0	0	0	200	200	400	200	200	0	0	2100	2300	0	300	0	0	0	0	0	0	300	300	0	0	0	0	0	0
100	100	100	100	100	200	0	100	0	0	0	0	0	0	0	0	0	0	0	400	200	200	0	0	0	200	200	400	200	200	0	0	0	200	0	200	0	0	0	0	0	0	200	200	0	0	0	0	0	0
100	100	100	100	100	200	0	100	0	0	0	0	0	0	0	0	0	0	0	400	200	200	0	0	0	200	200	400	200	200	0	0	2200	2400	0	200	0	0	0	0	0	0	200	200	0	0	0	0	0	0
100	100	100	100	100	200	0	0	0	0	0	0	0	0	0	0	0	0	0	400	200	200	0	0	0	200	200	300	200	200	0	100	2200	2300	0	200	0	0	0	0	0	0	200	200	0	0	0	0	0	0
100	100	100	100	100	200	0	0	0	0	0	0	0	0	0	0	0	0	0	400	200	200	0	0	0	200	200	300	200	200	0	100	0	100	0	200	0	0	0	0	0	0	200	200	0	0	0	0	0	0
100	50	50	50	50	150	0	0	50	0	0	0	0	0	0	0	0	50	50	400	200	200	0	0	0	200	200	300	200	200	100	0	0	100	0	150	0	0	0	0	0	0	150	150	0	0	0	0	0	0
100	100	100	100	100	200	0	0	0	0	0	0	0	0	0	0	0	0	0	400	200	200	0	0	0	200	200	300	200	200	100	0	0	100	0	200	0	0	0	0	0	0	200	200	0	0	0	0	0	0
100	50	50	50	50	150	0	0	50	0	0	0	0	0	0	0	0	50	50	400	200	200	0	0	0	200	200	300	200	200	100	0	2200	2300	0	150	0	0	0	0	0	0	150	150	0	0	0	0	0	0
100	100	100	100	100	200	0	0	0	0	0	0	0	0	0	0	0	0	0	400	200	200	0	0	0	200	200	300	200	200	100	0	2200	2300	0	200	0	0	0	0	0	0	200	200	0	0	0	0	0	0
100	50	50	50	50	150	0	0	50	0	0	0	0	0	0	0	0	50	50	300	200	200	100	100	100	200	200	300	100	100	0	0	0	100	0	150	0	0	0	0	0	0	150	150	0	0	0	0	0	0
100	100	100	100	100	200	0	0	0	0	0	0	0	0	0	0	0	0	0	300	200	200	100	100	100	200	200	300	100	100	0	0	0	100	0	200	0	0	0	0	0	0	200	200	0	0	0	0	0	0
100	50	50	50	50	150	0	0	50	0	0	0	0	0	0	0	0	50	50	300	200	200	100	100	100	200	200	300	100	100	0	0	2300	2400	0	150	0	0	0	0	0	0	150	150	0	0	0	0	0	0
100	100	100	100	100	200	0	0	0	0	0	0	0	0	0	0	0	0	0	300	200	200	100	100	100	200	200	300	100	100	0	0	2300	2400	0	200	0	0	0	0	0	0	200	200	0	0	0	0	0	0
100	100	100	100	100	200	0	0	0	0	0	0	0	0	0	0	0	0	0	400	300	300	0	0	0	300	300	600	300	300	0	0	0	100	0	400	0	0	0	200	0	0	300	200	-100	100	200	0	0	0
100	100	100	100	100	200	0	0	0	0	0	0	0	0	0	0	0	0	0	400	300	300	0	0	0	300	300	600	300	300	0	0	1700	1800	0	400	0	0	0	200	0	0	300	200	-100	100	200	0	0	0
100	57.1429	85.7143	85.7143	85.7143	185.714	100	0	42.8571	42.8571	28.5714	14.2857	28.5714	-14.2857	-14.2857	-14.2857	14.2857	0	0	371.429	185.714	185.714	0	0	0	185.714	185.714	185.714	185.714	185.714	0	185.714	0	0	0	85.7143	0	0	0	0	0	0	85.7143	85.7143	0	0	0	0	0	0
100	80	93.3333	93.3333	93.3333	193.333	193.333	0	20	20	13.3333	6.66667	13.3333	-6.66667	-6.66667	-6.66667	6.66667	0	0	146.667	240	240	240	240	240	240	240	240	0	0	0	0	2406.67	2313.33	0	93.3333	0	0	0	93.3333	0	0	46.6667	0	-46.6667	46.6667	93.3333	0	0	0
100	80	93.3333	93.3333	93.3333	193.333	193.333	0	20	20	13.3333	6.66667	13.3333	-6.66667	-6.66667	-6.66667	6.66667	0	0	146.667	240	240	240	240	240	240	240	240	0	0	0	0	93.3333	0	0	93.3333	0	0	0	93.3333	0	0	46.6667	0	-46.6667	46.6667	93.3333	0	0	0
100	14.2857	71.4286	71.4286	71.4286	171.429	0	71.4286	85.7143	85.7143	57.1429	28.5714	57.1429	-28.5714	-28.5714	-28.5714	28.5714	0	0	342.857	171.429	171.429	0	0	0	171.429	171.429	342.857	171.429	171.429	0	0	0	171.429	0	171.429	0	0	0	0	0	0	171.429	171.429	0	0	0	0	0	0
100	14.2857	71.4286	71.4286	71.4286	171.429	0	71.4286	85.7143	85.7143	57.1429	28.5714	57.1429	-28.5714	-28.5714	-28.5714	28.5714	0	0	342.857	171.429	171.429	0	0	0	171.429	171.429	342.857	171.429	171.429	0	0	2228.57	2400	0	171.429	0	0	0	0	0	0	171.429	171.429	0	0	0	0	0	0
100	14.2857	71.4286	71.4286	71.4286	171.429	0	0	85.7143	85.7143	57.1429	28.5714	57.1429	-28.5714	-28.5714	-28.5714	28.5714	0	0	342.857	171.429	171.429	0	0	0	171.429	171.429	271.429	171.429	171.429	0	71.4286	2228.57	2328.57	0	171.429	0	0	0	0	0	0	171.429	171.429	0	0	0	0	0	0
100	14.2857	71.4286	71.4286	71.4286	171.429	0	0	85.7143	85.7143	57.1429	28.5714	57.1429	-28.5714	-28.5714	-28.5714	28.5714	0	0	342.857	171.429	171.429	0	0	0	171.429	171.429	271.429	171.429	171.429	0	71.4286	0	100	0	171.429	0	0	0	0	0	0	171.429	171.429	0	0	0	0	0	0
100	50	83.3333	83.3333	83.3333	183.333	0	0	50	50	33.3333	16.6667	33.3333	-16.6667	-16.6667	-16.6667	16.6667	0	0	366.667	183.333	183.333	0	0	0	183.333	183.333	283.333	183.333	183.333	83.3333	0	0	100	0	183.333	0	0	0	0	0	0	183.333	183.333	0	0	0	0	0	0
100	50	83.3333	83.3333	83.3333	183.333	0	0	50	50	33.3333	16.6667	33.3333	-16.6667	-16.6667	-16.6667	16.6667	0	0	366.667	183.333	183.333	0	0	0	183.333	183.333	283.333	183.333	183.333	83.3333	0	2216.67	2316.67	0	183.333	0	0	0	0	0	0	183.333	183.333	0	0	0	0	0	0
100	50	83.3333	83.3333	83.3333	183.333	0	0	50	50	33.3333	16.6667	33.3333	-16.6667	-16.6667	-16.6667	16.6667	0	0	283.333	183.333	183.333	83.3333	83.3333	83.3333	183.333	183.333	283.333	100	100	0	0	0	100	0	183.333	0	0	0	0	0	0	183.333	183.333	0	0	0	0	0	0
100	50	83.3333	83.3333	83.3333	183.333	0	0	50	50	33.3333	16.6667	33.3333	-16.6667	-16.6667	-16.6667	16.6667	0	0	283.333	183.333	183.333	83.3333	83.3333	83.3333	183.333	183.333	283.333	100	100	0	0	2300	2400	0	183.333	0	0	0	0	0	0	183.333	183.333	0	0	0	0	0	0
100	-12.5	62.5	62.5	62.5	162.5	-62.5	0	112.5	112.5	75	37.5	75	-37.5	-37.5	-37.5	37.5	0	0	325	162.5	162.5	0	0	0	162.5	162.5	325	162.5	162.5	0	0	0	162.5	0	225	0	0	0	0	0	0	225	225	0	0	0	0	0	0
100	-12.5	62.5	62.5	62.5	162.5	-62.5	0	112.5	112.5	75	37.5	75	-37.5	-37.5	-37.5	37.5	0	0	325	162.5	162.5	0	0	0	162.5	162.5	325	162.5	162.5	0	0	2175	2337.5	0	225	0	0	0	0	0	0	225	225	0	0	0	0	0	0
100	-84.6154	38.4615	38.4615	38.4615	138.462	0	0	184.615	184.615	123.077	61.5385	123.077	-61.5385	-61.5385	-61.5385	61.5385	0	0	276.923	176.923	176.923	0	0	0	176.923	176.923	353.846	176.923	176.923	0	0	0	100	0	215.385	0	0	0	76.9231	0	0	176.923	138.462	-38.4615	38.4615	76.9231	0	0	0
100	-84.6154	38.4615	38.4615	38.4615	138.462	0	0	184.615	184.615	123.077	61.5385	123.077	-61.5385	-61.5385	-61.5385	61.5385	0	0	276.923	176.923	176.923	0	0	0	176.923	176.923	353.846	176.923	176.923	0	0	2069.23	2169.23	0	215.385	0	0	0	76.9231	0	0	176.923	138.462	-38.4615	38.4615	76.9231	0	0	0
100	0	66.6667	66.6667	66.6667	166.667	166.667	233.333	100	100	66.6667	33.3333	66.6667	-33.3333	-33.3333	-33.3333	33.3333	0	0	333.333	166.667	166.667	0	0	0	166.667	166.667	333.333	166.667	166.667	0	0	0	166.667	0	0	0	0	0	0	0	0	0	0	0	0	0	0	0	0
100	0	66.6667	66.6667	66.6667	166.667	166.667	200	100	100	66.6667	33.3333	66.6667	-33.3333	-33.3333	-33.3333	33.3333	0	0	333.333	200	200	0	0	0	200	200	400	200	200	0	0	0	133.333	0	66.6667	0	0	0	66.6667	0	0	33.3333	0	-33.3333	33.3333	66.6667	0	0	0
100	0	66.6667	66.6667	66.6667	166.667	166.667	66.6667	100	100	66.6667	33.3333	66.6667	-33.3333	-33.3333	-33.3333	33.3333	0	0	333.333	166.667	166.667	0	0	0	166.667	166.667	166.667	166.667	166.667	0	166.667	0	0	0	0	0	0	0	0	0	0	0	0	0	0	0	0	0	0
100	0	66.6667	66.6667	66.6667	166.667	166.667	66.6667	100	100	66.6667	33.3333	66.6667	-33.3333	-33.3333	-33.3333	33.3333	0	0	333.333	200	200	0	0	0	200	200	266.667	200	200	0	133.333	0	0	0	66.6667	0	0	0	66.6667	0	0	33.3333	0	-33.3333	33.3333	66.6667	0	0	0
100	0	66.6667	66.6667	66.6667	166.667	166.667	233.333	100	100	66.6667	33.3333	66.6667	-33.3333	-33.3333	-33.3333	33.3333	0	0	333.333	166.667	166.667	0	0	0	166.667	166.667	333.333	166.667	166.667	0	0	2400	2566.67	0	0	0	0	0	0	0	0	0	0	0	0	0	0	0	0
100	0	66.6667	66.6667	66.6667	166.667	166.667	200	100	100	66.6667	33.3333	66.6667	-33.3333	-33.3333	-33.3333	33.3333	0	0	333.333	200	200	0	0	0	200	200	400	200	200	0	0	2233.33	2366.67	0	66.6667	0	0	0	66.6667	0	0	33.3333	0	-33.3333	33.3333	66.6667	0	0	0
100	0	66.6667	66.6667	66.6667	166.667	166.667	0	100	100	66.6667	33.3333	66.6667	-33.3333	-33.3333	-33.3333	33.3333	0	0	333.333	166.667	166.667	0	0	0	166.667	166.667	100	166.667	166.667	0	233.333	2400	2333.33	0	0	0	0	0	0	0	0	0	0	0	0	0	0	0	0
100	0	66.6667	66.6667	66.6667	166.667	166.667	0	100	100	66.6667	33.3333	66.6667	-33.3333	-33.3333	-33.3333	33.3333	0	0	333.333	200	200	0	0	0	200	200	200	200	200	0	200	2233.33	2166.67	0	66.6667	0	0	0	66.6667	0	0	33.3333	0	-33.3333	33.3333	66.6667	0	0	0
100	0	66.6667	66.6667	66.6667	166.667	166.667	0	100	100	66.6667	33.3333	66.6667	-33.3333	-33.3333	-33.3333	33.3333	0	0	333.333	166.667	166.667	0	0	0	166.667	166.667	100	166.667	166.667	0	233.333	66.6667	0	0	0	0	0	0	0	0	0	0	0	0	0	0	0	0	0
100	0	66.6667	66.6667	66.6667	166.667	166.667	0	100	100	66.6667	33.3333	66.6667	-33.3333	-33.3333	-33.3333	33.3333	0	0	333.333	200	200	0	0	0	200	200	200	200	200	0	200	66.6667	0	0	66.6667	0	0	0	66.6667	0	0	33.3333	0	-33.3333	33.3333	66.6667	0	0	0
100	0	66.6667	66.6667	66.6667	166.667	166.667	0	100	100	66.6667	33.3333	66.6667	-33.3333	-33.3333	-33.3333	33.3333	0	0	333.333	166.667	166.667	0	0	0	166.667	166.667	100	166.667	166.667	233.333	0	66.6667	0	0	0	0	0	0	0	0	0	0	0	0	0	0	0	0	0
100	0	66.6667	66.6667	66.6667	166.667	166.667	66.6667	100	100	66.6667	33.3333	66.6667	-33.3333	-33.3333	-33.3333	33.3333	0	0	333.333	166.667	166.667	0	0	0	166.667	166.667	166.667	166.667	166.667	166.667	0	0	0	0	0	0	0	0	0	0	0	0	0	0	0	0	0	0	0
100	0	66.6667	66.6667	66.6667	166.667	100	0	100	100	66.6667	33.3333	66.6667	-33.3333	-33.3333	-33.3333	33.3333	0	0	333.333	166.667	166.667	0	0	0	166.667	166.667	166.667	166.667	166.667	166.667	0	0	0	0	66.6667	0	0	0	0	0	0	66.6667	66.6667	0	0	0	0	0	0
100	0	66.6667	66.6667	66.6667	166.667	100	0	100	100	66.6667	33.3333	66.6667	-33.3333	-33.3333	-33.3333	33.3333	0	0	333.333	166.667	166.667	0	0	0	166.667	166.667	166.667	166.667	166.667	0	166.667	0	0	0	66.6667	0	0	0	0	0	0	66.6667	66.6667	0	0	0	0	0	0
100	0	66.6667	66.6667	66.6667	166.667	100	0	100	100	66.6667	33.3333	66.6667	-33.3333	-33.3333	-33.3333	33.3333	0	0	333.333	188.889	188.889	0	0	0	188.889	188.889	233.333	188.889	188.889	0	144.444	0	0	0	111.111	0	0	0	44.4444	0	0	88.8889	66.6667	-22.2222	22.2222	44.4444	0	0	0
100	0	66.6667	66.6667	66.6667	166.667	166.667	0	100	100	66.6667	33.3333	66.6667	-33.3333	-33.3333	-33.3333	33.3333	0	0	333.333	166.667	166.667	0	0	0	166.667	166.667	100	166.667	166.667	233.333	0	2400	2333.33	0	0	0	0	0	0	0	0	0	0	0	0	0	0	0	0
100	0	66.6667	66.6667	66.6667	166.667	166.667	0	100	100	66.6667	33.3333	66.6667	-33.3333	-33.3333	-33.3333	33.3333	0	0	166.667	166.667	166.667	166.667	166.667	166.667	166.667	166.667	100	0	0	66.6667	0	66.6667	0	0	0	0	0	0	0	0	0	0	0	0	0	0	0	0	0
100	0	66.6667	66.6667	66.6667	166.667	166.667	66.6667	100	100	66.6667	33.3333	66.6667	-33.3333	-33.3333	-33.3333	33.3333	0	0	166.667	166.667	166.667	166.667	166.667	166.667	166.667	166.667	166.667	0	0	0	0	0	0	0	0	0	0	0	0	0	0	0	0	0	0	0	0	0	0
100	0	66.6667	66.6667	66.6667	166.667	100	0	100	100	66.6667	33.3333	66.6667	-33.3333	-33.3333	-33.3333	33.3333	0	0	166.667	166.667	166.667	166.667	166.667	166.667	166.667	166.667	166.667	0	0	0	0	0	0	0	66.6667	0	0	0	0	0	0	66.6667	66.6667	0	0	0	0	0	0
100	0	66.6667	66.6667	66.6667	166.667	166.667	0	100	100	66.6667	33.3333	66.6667	-33.3333	-33.3333	-33.3333	33.3333	0	0	166.667	166.667	166.667	166.667	166.667	166.667	166.667	166.667	100	0	0	0	66.6667	66.6667	0	0	0	0	0	0	0	0	0	0	0	0	0	0	0	0	0
100	0	66.6667	66.6667	66.6667	166.667	166.667	0	100	100	66.6667	33.3333	66.6667	-33.3333	-33.3333	-33.3333	33.3333	0	0	166.667	166.667	166.667	166.667	166.667	166.667	166.667	166.667	100	0	0	66.6667	0	2566.67	2500	0	0	0	0	0	0	0	0	0	0	0	0	0	0	0	0
100	0	66.6667	66.6667	66.6667	166.667	166.667	66.6667	100	100	66.6667	33.3333	66.6667	-33.3333	-33.3333	-33.3333	33.3333	0	0	166.667	166.667	166.667	166.667	166.667	166.667	166.667	166.667	166.667	0	0	0	0	2566.67	2566.67	0	0	0	0	0	0	0	0	0	0	0	0	0	0	0	0
100	0	66.6667	66.6667	66.6667	166.667	166.667	0	100	100	66.6667	33.3333	66.6667	-33.3333	-33.3333	-33.3333	33.3333	0	0	166.667	166.667	166.667	166.667	166.667	166.667	166.667	166.667	100	0	0	0	66.6667	2566.67	2500	0	0	0	0	0	0	0	0	0	0	0	0	0	0	0	0
100	0	66.6667	66.6667	66.6667	166.667	100	0	100	100	66.6667	33.3333	66.6667	-33.3333	-33.3333	-33.3333	33.3333	0	0	166.667	166.667	166.667	166.667	166.667	166.667	166.667	166.667	166.667	0	0	0	0	2500	2500	0	66.6667	0	0	0	0	0	0	66.6667	66.6667	0	0	0	0	0	0
100	0	66.6667	66.6667	66.6667	166.667	166.667	66.6667	100	100	66.6667	33.3333	66.6667	-33.3333	-33.3333	-33.3333	33.3333	0	0	333.333	333.333	333.333	0	0	0	333.333	333.333	666.667	333.333	333.333	0	0	0	0	0	333.333	0	0	0	333.333	0	0	166.667	0	-166.667	166.667	333.333	0	0	0
100	0	66.6667	66.6667	66.6667	166.667	100	0	100	100	66.6667	33.3333	66.6667	-33.3333	-33.3333	-33.3333	33.3333	0	0	333.333	333.333	333.333	0	0	0	333.333	333.333	666.667	333.333	333.333	0	0	0	0	0	400	0	0	0	333.333	0	0	233.333	66.6667	-166.667	166.667	333.333	0	0	0
100	0	66.6667	66.6667	66.6667	166.667	166.667	0	100	100	66.6667	33.3333	66.6667	-33.3333	-33.3333	-33.3333	33.3333	0	0	333.333	400	400	0	0	0	400	400	800	400	400	0	0	66.6667	0	0	466.667	0	0	0	466.667	0	0	233.333	0	-233.333	233.333	466.667	0	0	0
100	0	66.6667	66.6667	66.6667	166.667	166.667	0	100	100	66.6667	33.3333	66.6667	-33.3333	-33.3333	-33.3333	33.3333	0	0	333.333	228.571	228.571	0	0	0	228.571	228.571	285.714	228.571	228.571	171.429	0	66.6667	0	0	123.81	0	0	0	123.81	0	0	61.9048	0	-61.9048	61.9048	123.81	0	0	0
100	0	66.6667	66.6667	66.6667	166.667	166.667	66.6667	100	100	66.6667	33.3333	66.6667	-33.3333	-33.3333	-33.3333	33.3333	0	0	333.333	219.048	219.048	0	0	0	219.048	219.048	323.81	219.048	219.048	114.286	0	0	0	0	104.762	0	0	0	104.762	0	0	52.381	0	-52.381	52.381	104.762	0	0	0
100	0	66.6667	66.6667	66.6667	166.667	100	0	100	100	66.6667	33.3333	66.6667	-33.3333	-33.3333	-33.3333	33.3333	0	0	333.333	209.524	209.524	0	0	0	209.524	209.524	295.238	209.524	209.524	123.81	0	0	0	0	152.381	0	0	0	85.7143	0	0	109.524	66.6667	-42.8571	42.8571	85.7143	0	0	0
100	0	66.6667	66.6667	66.6667	166.667	166.667	0	100	100	66.6667	33.3333	66.6667	-33.3333	-33.3333	-33.3333	33.3333	0	0	333.333	228.571	228.571	0	0	0	228.571	228.571	285.714	228.571	228.571	171.429	0	2090.48	2023.81	0	123.81	0	0	0	123.81	0	0	61.9048	0	-61.9048	61.9048	123.81	0	0	0
100	0	66.6667	66.6667	66.6667	166.667	166.667	0	100	100	66.6667	33.3333	66.6667	-33.3333	-33.3333	-33.3333	33.3333	0	0	333.333	400	400	0	0	0	400	400	800	400	400	0	0	1233.33	1166.67	0	466.667	0	0	0	466.667	0	0	233.333	0	-233.333	233.333	466.667	0	0	0
100	0	66.6667	66.6667	66.6667	166.667	166.667	66.6667	100	100	66.6667	33.3333	66.6667	-33.3333	-33.3333	-33.3333	33.3333	0	0	219.048	219.048	219.048	114.286	114.286	114.286	219.048	219.048	323.81	104.762	104.762	0	0	0	0	0	104.762	0	0	0	104.762	0	0	52.381	0	-52.381	52.381	104.762	0	0	0
100	0	66.6667	66.6667	66.6667	166.667	100	0	100	100	66.6667	33.3333	66.6667	-33.3333	-33.3333	-33.3333	33.3333	0	0	209.524	209.524	209.524	123.81	123.81	123.81	209.524	209.524	295.238	85.7143	85.7143	0	0	0	0	0	152.381	0	0	0	85.7143	0	0	109.524	66.6667	-42.8571	42.8571	85.7143	0	0	0
100	0	66.6667	66.6667	66.6667	166.667	166.667	0	100	100	66.6667	33.3333	66.6667	-33.3333	-33.3333	-33.3333	33.3333	0	0	133.333	200	200	200	200	200	200	200	200	0	0	0	0	2433.33	2366.67	0	66.6667	0	0	0	66.6667	0	0	33.3333	0	-33.3333	33.3333	66.6667	0	0	0
100	0	66.6667	66.6667	66.6667	166.667	166.667	0	100	100	66.6667	33.3333	66.6667	-33.3333	-33.3333	-33.3333	33.3333	0	0	161.905	228.571	228.571	171.429	171.429	171.429	228.571	228.571	285.714	57.1429	57.1429	0	0	2261.9	2195.24	0	123.81	0	0	0	123.81	0	0	61.9048	0	-61.9048	61.9048	123.81	0	0	0
100	0	66.6667	66.6667	66.6667	166.667	166.667	0	100	100	66.6667	33.3333	66.6667	-33.3333	-33.3333	-33.3333	33.3333	0	0	133.333	200	200	200	200	200	200	200	200	0	0	0	0	66.6667	0	0	66.6667	0	0	0	66.6667	0	0	33.3333	0	-33.3333	33.3333	66.6667	0	0	0
100	0	66.6667	66.6667	66.6667	166.667	166.667	0	100	100	66.6667	33.3333	66.6667	-33.3333	-33.3333	-33.3333	33.3333	0	0	161.905	228.571	228.571	171.429	171.429	171.429	228.571	228.571	285.714	57.1429	57.1429	0	0	66.6667	0	0	123.81	0	0	0	123.81	0	0	61.9048	0	-61.9048	61.9048	123.81	0	0	0
100	0	66.6667	66.6667	66.6667	166.667	-66.6667	0	100	100	66.6667	33.3333	66.6667	-33.3333	-33.3333	-33.3333	33.3333	0	0	333.333	166.667	166.667	0	0	0	166.667	166.667	333.333	166.667	166.667	0	0	0	166.667	0	233.333	0	0	0	0	0	0	233.333	233.333	0	0	0	0	0	0
100	0	66.6667	66.6667	66.6667	166.667	-66.6667	0	100	100	66.6667	33.3333	66.6667	-33.3333	-33.3333	-33.3333	33.3333	0	0	333.333	166.667	166.667	0	0	0	166.667	166.667	333.333	166.667	166.667	0	0	2166.67	2333.33	0	233.333	0	0	0	0	0	0	233.333	233.333	0	0	0	0	0	0
100	0	66.6667	66.6667	66.6667	166.667	-33.3333	33.3333	100	100	66.6667	33.3333	66.6667	-33.3333	-33.3333	-33.3333	33.3333	0	0	333.333	166.667	166.667	0	0	0	166.667	166.667	333.333	166.667	166.667	0	0	0	166.667	0	200	0	0	0	0	0	0	200	200	0	0	0	0	0	0
100	0	66.6667	66.6667	66.6667	166.667	0	66.6667	100	100	66.6667	33.3333	66.6667	-33.3333	-33.3333	-33.3333	33.3333	0	0	333.333	166.667	166.667	0	0	0	166.667	166.667	333.333	166.667	166.667	0	0	0	166.667	0	166.667	0	0	0	0	0	0	166.667	166.667	0	0	0	0	0	0
100	0	66.6667	66.6667	66.6667	166.667	0	61.1111	100	100	66.6667	33.3333	66.6667	-33.3333	-33.3333	-33.3333	33.3333	0	0	333.333	172.222	172.222	0	0	0	172.222	172.222	344.444	172.222	172.222	0	0	0	161.111	0	177.778	0	0	0	11.1111	0	0	172.222	166.667	-5.55556	5.55556	11.1111	0	0	0
100	0	66.6667	66.6667	66.6667	166.667	-33.3333	33.3333	100	100	66.6667	33.3333	66.6667	-33.3333	-33.3333	-33.3333	33.3333	0	0	333.333	166.667	166.667	0	0	0	166.667	166.667	333.333	166.667	166.667	0	0	2200	2366.67	0	200	0	0	0	0	0	0	200	200	0	0	0	0	0	0
100	0	66.6667	66.6667	66.6667	166.667	0	66.6667	100	100	66.6667	33.3333	66.6667	-33.3333	-33.3333	-33.3333	33.3333	0	0	333.333	166.667	166.667	0	0	0	166.667	166.667	333.333	166.667	166.667	0	0	2233.33	2400	0	166.667	0	0	0	0	0	0	166.667	166.667	0	0	0	0	0	0
100	0	66.6667	66.6667	66.6667	166.667	0	61.1111	100	100	66.6667	33.3333	66.6667	-33.3333	-33.3333	-33.3333	33.3333	0	0	333.333	172.222	172.222	0	0	0	172.222	172.222	344.444	172.222	172.222	0	0	2205.56	2366.67	0	177.778	0	0	0	11.1111	0	0	172.222	166.667	-5.55556	5.55556	11.1111	0	0	0
100	0	66.6667	66.6667	66.6667	166.667	-33.3333	0	100	100	66.6667	33.3333	66.6667	-33.3333	-33.3333	-33.3333	33.3333	0	0	333.333	166.667	166.667	0	0	0	166.667	166.667	300	166.667	166.667	0	33.3333	2200	2333.33	0	200	0	0	0	0	0	0	200	200	0	0	0	0	0	0
100	0	66.6667	66.6667	66.6667	166.667	0	0	100	100	66.6667	33.3333	66.6667	-33.3333	-33.3333	-33.3333	33.3333	0	0	333.333	166.667	166.667	0	0	0	166.667	166.667	266.667	166.667	166.667	0	66.6667	2233.33	2333.33	0	166.667	0	0	0	0	0	0	166.667	166.667	0	0	0	0	0	0
100	0	66.6667	66.6667	66.6667	166.667	0	0	100	100	66.6667	33.3333	66.6667	-33.3333	-33.3333	-33.3333	33.3333	0	0	333.333	172.222	172.222	0	0	0	172.222	172.222	283.333	172.222	172.222	0	61.1111	2205.56	2305.56	0	177.778	0	0	0	11.1111	0	0	172.222	166.667	-5.55556	5.55556	11.1111	0	0	0
100	0	66.6667	66.6667	66.6667	166.667	-33.3333	0	100	100	66.6667	33.3333	66.6667	-33.3333	-33.3333	-33.3333	33.3333	0	0	333.333	166.667	166.667	0	0	0	166.667	166.667	300	166.667	166.667	0	33.3333	0	133.333	0	200	0	0	0	0	0	0	200	200	0	0	0	0	0	0
100	0	66.6667	66.6667	66.6667	166.667	0	0	100	100	66.6667	33.3333	66.6667	-33.3333	-33.3333	-33.3333	33.3333	0	0	333.333	166.667	166.667	0	0	0	166.667	166.667	266.667	166.667	166.667	0	66.6667	0	100	0	166.667	0	0	0	0	0	0	166.667	166.667	0	0	0	0	0	0
100	0	66.6667	66.6667	66.6667	166.667	0	0	100	100	66.6667	33.3333	66.6667	-33.3333	-33.3333	-33.3333	33.3333	0	0	333.333	172.222	172.222	0	0	0	172.222	172.222	283.333	172.222	172.222	0	61.1111	0	100	0	177.778	0	0	0	11.1111	0	0	172.222	166.667	-5.55556	5.55556	11.1111	0	0	0
100	0	66.6667	66.6667	66.6667	166.667	-50	0	100	100	66.6667	33.3333	66.6667	-33.3333	-33.3333	-33.3333	33.3333	0	0	333.333	166.667	166.667	0	0	0	166.667	166.667	316.667	166.667	166.667	16.6667	0	0	150	0	216.667	0	0	0	0	0	0	216.667	216.667	0	0	0	0	0	0
100	0	66.6667	66.6667	66.6667	166.667	0	0	100	100	66.6667	33.3333	66.6667	-33.3333	-33.3333	-33.3333	33.3333	0	0	333.333	166.667	166.667	0	0	0	166.667	166.667	266.667	166.667	166.667	66.6667	0	0	100	0	166.667	0	0	0	0	0	0	166.667	166.667	0	0	0	0	0	0
100	0	66.6667	66.6667	66.6667	166.667	0	0	100	100	66.6667	33.3333	66.6667	-33.3333	-33.3333	-33.3333	33.3333	0	0	333.333	180.952	180.952	0	0	0	180.952	180.952	309.524	180.952	180.952	52.381	0	0	100	0	195.238	0	0	0	28.5714	0	0	180.952	166.667	-14.2857	14.2857	28.5714	0	0	0
100	0	66.6667	66.6667	66.6667	166.667	-50	0	100	100	66.6667	33.3333	66.6667	-33.3333	-33.3333	-33.3333	33.3333	0	0	333.333	166.667	166.667	0	0	0	166.667	166.667	316.667	166.667	166.667	16.6667	0	2183.33	2333.33	0	216.667	0	0	0	0	0	0	216.667	216.667	0	0	0	0	0	0
100	0	66.6667	66.6667	66.6667	166.667	0	0	100	100	66.6667	33.3333	66.6667	-33.3333	-33.3333	-33.3333	33.3333	0	0	333.333	166.667	166.667	0	0	0	166.667	166.667	266.667	166.667	166.667	66.6667	0	2233.33	2333.33	0	166.667	0	0	0	0	0	0	166.667	166.667	0	0	0	0	0	0
100	0	66.6667	66.6667	66.6667	166.667	0	0	100	100	66.6667	33.3333	66.6667	-33.3333	-33.3333	-33.3333	33.3333	0	0	333.333	180.952	180.952	0	0	0	180.952	180.952	309.524	180.952	180.952	52.381	0	2161.9	2261.9	0	195.238	0	0	0	28.5714	0	0	180.952	166.667	-14.2857	14.2857	28.5714	0	0	0
100	0	66.6667	66.6667	66.6667	166.667	-50	0	100	100	66.6667	33.3333	66.6667	-33.3333	-33.3333	-33.3333	33.3333	0	0	316.667	166.667	166.667	16.6667	16.6667	16.6667	166.667	166.667	316.667	150	150	0	0	0	150	0	216.667	0	0	0	0	0	0	216.667	216.667	0	0	0	0	0	0
100	0	66.6667	66.6667	66.6667	166.667	0	0	100	100	66.6667	33.3333	66.6667	-33.3333	-33.3333	-33.3333	33.3333	0	0	266.667	166.667	166.667	66.6667	66.6667	66.6667	166.667	166.667	266.667	100	100	0	0	0	100	0	166.667	0	0	0	0	0	0	166.667	166.667	0	0	0	0	0	0
100	0	66.6667	66.6667	66.6667	166.667	0	0	100	100	66.6667	33.3333	66.6667	-33.3333	-33.3333	-33.3333	33.3333	0	0	280.952	180.952	180.952	52.381	52.381	52.381	180.952	180.952	309.524	128.571	128.571	0	0	0	100	0	195.238	0	0	0	28.5714	0	0	180.952	166.667	-14.2857	14.2857	28.5714	0	0	0
100	0	66.6667	66.6667	66.6667	166.667	-50	0	100	100	66.6667	33.3333	66.6667	-33.3333	-33.3333	-33.3333	33.3333	0	0	316.667	166.667	166.667	16.6667	16.6667	16.6667	166.667	166.667	316.667	150	150	0	0	2200	2350	0	216.667	0	0	0	0	0	0	216.667	216.667	0	0	0	0	0	0
100	0	66.6667	66.6667	66.6667	166.667	0	0	100	100	66.6667	33.3333	66.6667	-33.3333	-33.3333	-33.3333	33.3333	0	0	266.667	166.667	166.667	66.6667	66.6667	66.6667	166.667	166.667	266.667	100	100	0	0	2300	2400	0	166.667	0	0	0	0	0	0	166.667	166.667	0	0	0	0	0	0
100	0	66.6667	66.6667	66.6667	166.667	0	0	100	100	66.6667	33.3333	66.6667	-33.3333	-33.3333	-33.3333	33.3333	0	0	280.952	180.952	180.952	52.381	52.381	52.381	180.952	180.952	309.524	128.571	128.571	0	0	2214.29	2314.29	0	195.238	0	0	0	28.5714	0	0	180.952	166.667	-14.2857	14.2857	28.5714	0	0	0
100	0	66.6667	66.6667	66.6667	166.667	0	0	100	100	66.6667	33.3333	66.6667	-33.3333	-33.3333	-33.3333	33.3333	0	0	333.333	233.333	233.333	0	0	0	233.333	233.333	466.667	233.333	233.333	0	0	0	100	0	300	0	0	0	133.333	0	0	233.333	166.667	-66.6667	66.6667	133.333	0	0	0
100	0	66.6667	66.6667	66.6667	166.667	0	0	100	100	66.6667	33.3333	66.6667	-33.3333	-33.3333	-33.3333	33.3333	0	0	333.333	233.333	233.333	0	0	0	233.333	233.333	466.667	233.333	233.333	0	0	1900	2000	0	300	0	0	0	133.333	0	0	233.333	166.667	-66.6667	66.6667	133.333	0	0	0
100	100	100	100	100	200	200	100	0	0	0	0	0	0	0	0	0	0	0	200	0	0	0	0	0	0	0	0	0	0	0	0	0	0	200	0	0	0	0	0	0	0	0	0	0	0	0	0	0	0
100	100	100	100	100	200	200	100	0	0	0	0	0	0	0	0	0	0	0	200	0	0	0	0	0	0	0	0	0	0	0	0	1200	1200	200	0	0	0	0	0	0	0	0	0	0	0	0	0	0	0
100	50	50	50	50	150	100	0	50	0	0	0	0	0	0	0	0	50	50	200	0	0	0	0	0	0	0	0	0	0	0	0	0	0	200	50	0	0	0	0	0	0	50	50	0	0	0	0	0	0
100	50	50	50	50	150	100	0	50	0	0	0	0	0	0	0	0	50	50	200	0	0	0	0	0	0	0	0	0	0	0	0	1100	1100	200	50	0	0	0	0	0	0	50	50	0	0	0	0	0	0
100	100	100	100	100	200	100	0	0	0	0	0	0	0	0	0	0	0	0	200	0	0	0	0	0	0	0	0	0	0	0	0	0	0	200	100	0	0	0	0	0	0	100	100	0	0	0	0	0	0
100	100	100	100	100	200	100	0	0	0	0	0	0	0	0	0	0	0	0	200	0	0	0	0	0	0	0	0	0	0	0	0	1100	1100	200	100	0	0	0	0	0	0	100	100	0	0	0	0	0	0
100	100	100	100	100	200	100	0	0	0	0	0	0	0	0	0	0	0	0	300	100	100	0	0	0	100	100	100	100	100	100	0	0	0	100	100	0	0	0	0	0	0	100	100	0	0	0	0	0	0
100	100	100	100	100	200	200	0	0	0	0	0	0	0	0	0	0	0	0	200	0	0	0	0	0	0	0	-100	0	0	0	100	1200	1100	200	0	0	0	0	0	0	0	0	0	0	0	0	0	0	0
100	100	100	100	100	200	200	0	0	0	0	0	0	0	0	0	0	0	0	200	0	0	0	0	0	0	0	-100	0	0	0	100	100	0	200	0	0	0	0	0	0	0	0	0	0	0	0	0	0	0
100	100	100	100	100	200	200	0	0	0	0	0	0	0	0	0	0	0	0	200	0	0	0	0	0	0	0	-100	0	0	100	0	100	0	200	0	0	0	0	0	0	0	0	0	0	0	0	0	0	0
100	100	100	100	100	200	150	0	0	0	0	0	0	0	0	0	0	0	0	200	0	0	0	0	0	0	0	-50	0	0	50	0	50	0	200	50	0	0	0	0	0	0	50	50	0	0	0	0	0	0
100	100	100	100	100	200	200	0	0	0	0	0	0	0	0	0	0	0	0	200	0	0	0	0	0	0	0	-100	0	0	100	0	1200	1100	200	0	0	0	0	0	0	0	0	0	0	0	0	0	0	0
100	100	100	100	100	200	150	0	0	0	0	0	0	0	0	0	0	0	0	200	0	0	0	0	0	0	0	-50	0	0	50	0	1150	1100	200	50	0	0	0	0	0	0	50	50	0	0	0	0	0	0
100	100	100	100	100	200	200	0	0	0	0	0	0	0	0	0	0	0	0	300	100	100	0	0	0	100	100	0	100	100	0	200	1800	1700	100	0	0	0	0	0	0	0	0	0	0	0	0	0	0	0
100	100	100	100	100	200	200	0	0	0	0	0	0	0	0	0	0	0	0	300	100	100	0	0	0	100	100	0	100	100	0	200	100	0	100	0	0	0	0	0	0	0	0	0	0	0	0	0	0	0
100	100	100	100	100	200	133.333	0	0	0	0	0	0	0	0	0	0	0	0	233.333	33.3333	33.3333	0	0	0	33.3333	33.3333	0	33.3333	33.3333	66.6667	0	33.3333	0	166.667	66.6667	0	0	0	0	0	0	66.6667	66.6667	0	0	0	0	0	0
100	100	100	100	100	200	200	0	0	0	0	0	0	0	0	0	0	0	0	300	100	100	0	0	0	100	100	0	100	100	200	0	100	0	100	0	0	0	0	0	0	0	0	0	0	0	0	0	0	0
100	100	100	100	100	200	200	0	0	0	0	0	0	0	0	0	0	0	0	300	100	100	0	0	0	100	100	0	100	100	200	0	1800	1700	100	0	0	0	0	0	0	0	0	0	0	0	0	0	0	0
100	100	100	100	100	200	133.333	0	0	0	0	0	0	0	0	0	0	0	0	233.333	33.3333	33.3333	0	0	0	33.3333	33.3333	0	33.3333	33.3333	66.6667	0	1333.33	1300	166.667	66.6667	0	0	0	0	0	0	66.6667	66.6667	0	0	0	0	0	0
100	100	100	100	100	200	100	0	0	0	0	0	0	0	0	0	0	0	0	200	100	100	100	100	100	100	100	100	0	0	0	0	0	0	100	100	0	0	0	0	0	0	100	100	0	0	0	0	0	0
100	100	100	100	100	200	100	0	0	0	0	0	0	0	0	0	0	0	0	200	100	100	100	100	100	100	100	100	0	0	0	0	1800	1800	100	100	0	0	0	0	0	0	100	100	0	0	0	0	0	0
100	100	100	100	100	200	150	0	0	0	0	0	0	0	0	0	0	0	0	200	50	50	50	50	50	50	50	0	0	0	0	50	50	0	150	50	0	0	0	0	0	0	50	50	0	0	0	0	0	0
100	100	100	100	100	200	133.333	0	0	0	0	0	0	0	0	0	0	0	0	200	33.3333	33.3333	33.3333	33.3333	33.3333	33.3333	33.3333	0	0	0	33.3333	0	33.3333	0	166.667	66.6667	0	0	0	0	0	0	66.6667	66.6667	0	0	0	0	0	0
100	100	100	100	100	200	150	0	0	0	0	0	0	0	0	0	0	0	0	200	50	50	50	50	50	50	50	0	0	0	0	50	1500	1450	150	50	0	0	0	0	0	0	50	50	0	0	0	0	0	0
100	100	100	100	100	200	133.333	0	0	0	0	0	0	0	0	0	0	0	0	200	33.3333	33.3333	33.3333	33.3333	33.3333	33.3333	33.3333	0	0	0	33.3333	0	1366.67	1333.33	166.667	66.6667	0	0	0	0	0	0	66.6667	66.6667	0	0	0	0	0	0
100	100	100	100	100	200	200	0	0	0	0	0	0	0	0	0	0	0	0	200	100	100	100	100	100	100	100	0	0	0	100	0	100	0	100	0	0	0	0	0	0	0	0	0	0	0	0	0	0	0
100	100	100	100	100	200	200	0	0	0	0	0	0	0	0	0	0	0	0	200	100	100	100	100	100	100	100	0	0	0	0	100	100	0	100	0	0	0	0	0	0	0	0	0	0	0	0	0	0	0
100	100	100	100	100	200	200	0	0	0	0	0	0	0	0	0	0	0	0	200	100	100	100	100	100	100	100	0	0	0	100	0	1900	1800	100	0	0	0	0	0	0	0	0	0	0	0	0	0	0	0
100	100	100	100	100	200	200	0	0	0	0	0	0	0	0	0	0	0	0	200	100	100	100	100	100	100	100	0	0	0	0	100	1900	1800	100	0	0	0	0	0	0	0	0	0	0	0	0	0	0	0
100	25	25	25	25	125	125	0	75	0	0	0	0	0	0	0	0	75	75	187.5	0	0	0	0	0	0	0	0	0	0	0	0	987.5	962.5	212.5	25	0	0	0	25	0	0	12.5	0	-12.5	12.5	25	0	0	0
100	25	25	25	25	125	125	0	75	0	0	0	0	0	0	0	0	75	75	187.5	0	0	0	0	0	0	0	0	0	0	0	0	25	0	212.5	25	0	0	0	25	0	0	12.5	0	-12.5	12.5	25	0	0	0
100	100	100	100	100	200	200	0	0	0	0	0	0	0	0	0	0	0	0	150	0	0	0	0	0	0	0	0	0	0	0	0	650	550	250	100	0	0	0	100	0	0	50	0	-50	50	100	0	0	0
100	100	100	100	100	200	200	0	0	0	0	0	0	0	0	0	0	0	0	150	0	0	0	0	0	0	0	0	0	0	0	0	100	0	250	100	0	0	0	100	0	0	50	0	-50	50	100	0	0	0
100	100	100	100	100	200	200	0	0	0	0	0	0	0	0	0	0	0	0	187.5	0	0	0	0	0	0	0	-75	0	0	75	0	1062.5	962.5	212.5	25	0	0	0	25	0	0	12.5	0	-12.5	12.5	25	0	0	0
100	100	100	100	100	200	200	0	0	0	0	0	0	0	0	0	0	0	0	187.5	0	0	0	0	0	0	0	-75	0	0	75	0	100	0	212.5	25	0	0	0	25	0	0	12.5	0	-12.5	12.5	25	0	0	0
100	100	100	100	100	200	200	0	0	0	0	0	0	0	0	0	0	0	0	240	60	60	0	0	0	60	60	0	60	60	120	0	100	0	160	40	0	0	0	40	0	0	20	0	-20	20	40	0	0	0
100	100	100	100	100	200	200	0	0	0	0	0	0	0	0	0	0	0	0	240	60	60	0	0	0	60	60	0	60	60	120	0	1340	1240	160	40	0	0	0	40	0	0	20	0	-20	20	40	0	0	0
100	100	100	100	100	200	200	0	0	0	0	0	0	0	0	0	0	0	0	180	60	60	60	60	60	60	60	0	0	0	60	0	1400	1300	160	40	0	0	0	40	0	0	20	0	-20	20	40	0	0	0
100	100	100	100	100	200	200	0	0	0	0	0	0	0	0	0	0	0	0	187.5	75	75	75	75	75	75	75	0	0	0	0	75	1587.5	1487.5	137.5	25	0	0	0	25	0	0	12.5	0	-12.5	12.5	25	0	0	0
100	100	100	100	100	200	200	0	0	0	0	0	0	0	0	0	0	0	0	180	60	60	60	60	60	60	60	0	0	0	60	0	100	0	160	40	0	0	0	40	0	0	20	0	-20	20	40	0	0	0
100	100	100	100	100	200	200	0	0	0	0	0	0	0	0	0	0	0	0	187.5	75	75	75	75	75	75	75	0	0	0	0	75	100	0	137.5	25	0	0	0	25	0	0	12.5	0	-12.5	12.5	25	0	0	0
100	100	100	100	100	200	0	0	0	0	0	0	0	0	0	0	0	0	0	300	100	100	0	0	0	100	100	200	100	100	0	0	0	100	100	200	0	0	0	0	0	0	200	200	0	0	0	0	0	0
100	100	100	100	100	200	0	0	0	0	0	0	0	0	0	0	0	0	0	300	100	100	0	0	0	100	100	200	100	100	0	0	1600	1700	100	200	0	0	0	0	0	0	200	200	0	0	0	0	0	0
100	87.0229	86.7023	86.7023	86.7023	171.114	165.121	0	10.9923	10.9923	0.36684	10.6255	0.36684	1.56418	-1.93102	-1.93102	1.93102	0	0	82.6692	15.0071	15.0071	15.0071	4.5699	0	4.5699	8.16193	0	0	0	8.16193	0	57.6369	0	55.9759	74.0867	6.53535	2.03322	2.72064	39.338	2.21718	4.72482	0	0	-4.76354	11.3376	21.7361	2.25591	3.15633	3.15633
100	87.0229	86.7023	86.7023	86.7023	171.114	165.121	0	10.9923	10.9923	0.36684	10.6255	0.36684	1.56418	-1.93102	-1.93102	1.93102	0	0	82.6692	15.0071	15.0071	15.0071	4.5699	0	4.5699	8.16193	0	0	0	0	8.16193	57.6369	0	55.9759	74.0867	6.53535	2.03322	2.72064	39.338	2.21718	4.72482	0	0	-4.76354	11.3376	21.7361	2.25591	3.15633	3.15633
100	86.3738	86.0372	86.0372	86.0372	169.669	158.375	0	11.5421	11.5421	0.385189	11.1569	0.385189	1.64242	-2.02761	-2.02761	2.02761	0	0	81.8024	15.7577	15.7577	15.7577	4.79848	0	4.79848	8.57017	0	0	0	8.57017	0	50.5162	0	43.7703	72.7905	6.86224	2.13492	2.85672	31.302	2.32808	4.96114	0	5.00181	0	6.9029	12.8197	2.36874	3.31421	3.31421
100	86.3738	86.0372	86.0372	86.0372	169.669	158.375	0	11.5421	11.5421	0.385189	11.1569	0.385189	1.64242	-2.02761	-2.02761	2.02761	0	0	81.8024	15.7577	15.7577	15.7577	4.79848	0	4.79848	8.57017	0	0	0	0	8.57017	50.5162	0	43.7703	72.7905	6.86224	2.13492	2.85672	31.302	2.32808	4.96114	0	5.00181	0	6.9029	12.8197	2.36874	3.31421	3.31421
100	85.0199	84.6499	84.6499	84.6499	166.656	144.303	0	12.6889	12.6889	0.42346	12.2655	0.42346	1.80561	-2.22907	-2.22907	2.22907	0	0	79.9943	17.3234	17.3234	17.3234	5.27525	0	5.27525	9.42168	0	0	0	9.42168	0	35.6638	0	18.3119	70.0871	7.54405	2.34704	3.14056	14.5405	2.55939	5.45407	0	15.4346	9.9358	-2.34704	-5.77819	2.6041	3.6435	3.6435
100	85.0199	84.6499	84.6499	84.6499	166.656	144.303	0	12.6889	12.6889	0.42346	12.2655	0.42346	1.80561	-2.22907	-2.22907	2.22907	0	0	79.9943	17.3234	17.3234	17.3234	5.27525	0	5.27525	9.42168	0	0	0	0	9.42168	35.6638	0	18.3119	70.0871	7.54405	2.34704	3.14056	14.5405	2.55939	5.45407	0	15.4346	9.9358	-2.34704	-5.77819	2.6041	3.6435	3.6435
100	85.3635	85.0019	85.0019	85.0019	167.421	147.874	0	12.3979	12.3979	0.41375	11.9842	0.41375	1.7642	-2.17795	-2.17795	2.17795	0	0	80.4531	16.9261	16.9261	16.9261	5.15428	0	5.15428	9.20563	0	0	0	9.20563	0	39.4324	0	24.7716	70.773	7.37105	2.29322	3.06854	18.7935	2.5007	5.329	0	12.7874	7.41473	0	-1.05925	2.54438	3.55995	3.55995
100	85.3635	85.0019	85.0019	85.0019	167.421	147.874	0	12.3979	12.3979	0.41375	11.9842	0.41375	1.7642	-2.17795	-2.17795	2.17795	0	0	80.4531	16.9261	16.9261	16.9261	5.15428	0	5.15428	9.20563	0	0	0	0	9.20563	39.4324	0	24.7716	70.773	7.37105	2.29322	3.06854	18.7935	2.5007	5.329	0	12.7874	7.41473	0	-1.05925	2.54438	3.55995	3.55995
100	85.4406	85.0809	85.0809	85.0809	167.592	148.675	0	12.3326	12.3326	0.41157	11.921	0.41157	1.7549	-2.16647	-2.16647	2.16647	0	0	80.556	16.8369	16.8369	16.8369	5.12712	0	5.12712	9.15713	0	0	0	9.15713	0	40.2783	0	26.2216	70.927	7.33222	2.28113	3.05238	19.7481	2.48752	5.30092	0	12.1932	6.84884	0.526834	0	2.53097	3.54119	3.54119
100	85.4406	85.0809	85.0809	85.0809	167.592	148.675	0	12.3326	12.3326	0.41157	11.921	0.41157	1.7549	-2.16647	-2.16647	2.16647	0	0	80.556	16.8369	16.8369	16.8369	5.12712	0	5.12712	9.15713	0	0	0	0	9.15713	40.2783	0	26.2216	70.927	7.33222	2.28113	3.05238	19.7481	2.48752	5.30092	0	12.1932	6.84884	0.526834	0	2.53097	3.54119	3.54119
100	0	66.6667	66.6667	66.6667	166.667	166.667	0	100	100	66.6667	33.3333	66.6667	-33.3333	-33.3333	-33.3333	33.3333	0	0	133.333	0	0	0	0	0	0	0	0	0	0	0	0	1033.33	966.667	200	66.6667	0	0	0	66.6667	0	0	33.3333	0	-33.3333	33.3333	66.6667	0	0	0
100	0	66.6667	66.6667	66.6667	166.667	166.667	0	100	100	66.6667	33.3333	66.6667	-33.3333	-33.3333	-33.3333	33.3333	0	0	133.333	0	0	0	0	0	0	0	0	0	0	0	0	66.6667	0	200	66.6667	0	0	0	66.6667	0	0	33.3333	0	-33.3333	33.3333	66.6667	0	0	0
100	57.1429	85.7143	85.7143	85.7143	185.714	100	0	42.8571	42.8571	28.5714	14.2857	28.5714	-14.2857	-14.2857	-14.2857	14.2857	0	0	185.714	0	0	0	0	0	0	0	0	0	0	0	0	0	0	185.714	85.7143	0	0	0	0	0	0	85.7143	85.7143	0	0	0	0	0	0
100	57.1429	85.7143	85.7143	85.7143	185.714	100	0	42.8571	42.8571	28.5714	14.2857	28.5714	-14.2857	-14.2857	-14.2857	14.2857	0	0	185.714	0	0	0	0	0	0	0	0	0	0	0	0	1200	1200	185.714	85.7143	0	0	0	0	0	0	85.7143	85.7143	0	0	0	0	0	0
100	13.9132	63.9941	63.9941	63.9941	151.293	146.41	0	84.4695	84.4695	50.641	33.8286	50.641	-23.8966	-26.7444	-26.7444	26.7444	0	0	79.2287	8.50415	8.50415	8.50415	0	-3.72352	0	2.92675	2.92675	0	0	0	0	394.173	353.861	61.2028	60.3653	5.32495	1.65665	2.21676	32.0523	1.80654	3.84974	0	0	-3.8813	9.23781	17.7104	1.8381	2.57176	2.57176
100	13.9132	63.9941	63.9941	63.9941	151.293	146.41	0	84.4695	84.4695	50.641	33.8286	50.641	-23.8966	-26.7444	-26.7444	26.7444	0	0	79.2287	8.50415	8.50415	8.50415	0	-3.72352	0	2.92675	2.92675	0	0	0	0	40.3119	0	61.2028	60.3653	5.32495	1.65665	2.21676	32.0523	1.80654	3.84974	0	0	-3.8813	9.23781	17.7104	1.8381	2.57176	2.57176
100	66.2564	79.6531	79.6531	79.6531	163.844	157.766	0	31.7306	31.7306	14.0938	17.6369	14.0938	-5.27453	-8.81925	-8.81925	8.81925	0	0	74.1461	10.5851	10.5851	10.5851	0	-4.63465	0	3.64291	3.64291	0	0	0	0	50.1759	0	51.7094	75.1362	6.62794	2.06202	2.75919	39.8953	2.24859	4.79175	0	0	-4.83103	11.4982	22.044	2.28787	3.20105	3.20105
100	16.3612	65.0179	65.0179	65.0179	152.678	147.934	0	82.0676	82.0676	49.201	32.8667	49.201	-23.217	-25.9839	-25.9839	25.9839	0	0	82.6629	8.26233	8.26233	8.26233	0	-3.61764	0	2.84353	0	0	0	0	2.84353	417.087	375.078	65.1495	58.6487	5.17354	1.60954	2.15372	31.1409	1.75517	3.74028	0	0	-3.77093	8.97513	17.2068	1.78583	2.49863	2.49863
100	17.3914	65.3275	65.3275	65.3275	152.929	148.162	0	81.0299	81.0299	48.4829	32.547	48.4829	-22.8514	-25.6315	-25.6315	25.6315	0	0	82.5803	8.30167	8.30167	8.30167	0	-3.63487	0	2.85707	0	0	0	2.85707	0	410.502	368.292	64.9836	58.928	5.19817	1.61721	2.16398	31.2891	1.76353	3.75809	0	0	-3.78889	9.01787	17.2887	1.79433	2.51052	2.51052
100	16.3612	65.0179	65.0179	65.0179	152.678	147.934	0	82.0676	82.0676	49.201	32.8667	49.201	-23.217	-25.9839	-25.9839	25.9839	0	0	82.6629	8.26233	8.26233	8.26233	0	-3.61764	0	2.84353	0	0	0	0	2.84353	42.0091	0	65.1495	58.6487	5.17354	1.60954	2.15372	31.1409	1.75517	3.74028	0	0	-3.77093	8.97513	17.2068	1.78583	2.49863	2.49863
100	17.3914	65.3275	65.3275	65.3275	152.929	148.162	0	81.0299	81.0299	48.4829	32.547	48.4829	-22.8514	-25.6315	-25.6315	25.6315	0	0	82.5803	8.30167	8.30167	8.30167	0	-3.63487	0	2.85707	0	0	0	2.85707	0	42.2092	0	64.9836	58.928	5.19817	1.61721	2.16398	31.2891	1.76353	3.75809	0	0	-3.78889	9.01787	17.2887	1.79433	2.51052	2.51052
100	73.3132	82.1324	82.1324	82.1324	166.544	160.551	0	24.702	24.702	9.50665	15.1954	9.50665	-3.00572	-6.50093	-6.50093	6.50093	0	0	78.0993	10.4372	10.4372	10.4372	0	-4.5699	0	3.59202	0	0	0	3.59202	0	53.067	0	55.9759	74.0867	6.53535	2.03322	2.72064	39.338	2.21718	4.72482	0	0	-4.76354	11.3376	21.7361	2.25591	3.15633	3.15633
100	73.3132	82.1324	82.1324	82.1324	166.544	160.551	0	24.702	24.702	9.50665	15.1954	9.50665	-3.00572	-6.50093	-6.50093	6.50093	0	0	78.0993	10.4372	10.4372	10.4372	0	-4.5699	0	3.59202	0	0	0	0	3.59202	53.067	0	55.9759	74.0867	6.53535	2.03322	2.72064	39.338	2.21718	4.72482	0	0	-4.76354	11.3376	21.7361	2.25591	3.15633	3.15633
100	64.5435	78.6202	78.6202	78.6202	162.009	150.546	0	33.3414	33.3414	14.8092	18.5321	14.8092	-5.54228	-9.26693	-9.26693	9.26693	0	0	72.8337	11.1224	11.1224	11.1224	0	-4.86991	0	3.82783	3.82783	0	0	0	0	42.5705	0	39.1055	73.8741	6.96439	2.1667	2.89925	31.7679	2.36273	5.03499	0	5.07626	0	7.00566	13.0105	2.404	3.36354	3.36354
100	17.7649	64.718	64.718	64.718	151.044	141.608	0	80.494	80.494	47.5561	32.9379	47.5561	-22.245	-25.3111	-25.3111	25.3111	0	0	77.6375	9.15564	9.15564	9.15564	0	-4.00878	0	3.15097	3.15097	0	0	0	0	353.333	318.29	49.8733	60.8111	5.73289	1.78357	2.38658	26.1505	1.94494	4.14467	0	4.17864	0	5.76686	10.7099	1.97891	2.76877	2.76877
100	17.7649	64.718	64.718	64.718	151.044	141.608	0	80.494	80.494	47.5561	32.9379	47.5561	-22.245	-25.3111	-25.3111	25.3111	0	0	77.6375	9.15564	9.15564	9.15564	0	-4.00878	0	3.15097	3.15097	0	0	0	0	35.0428	0	49.8733	60.8111	5.73289	1.78357	2.38658	26.1505	1.94494	4.14467	0	4.17864	0	5.76686	10.7099	1.97891	2.76877	2.76877
100	71.9784	81.2387	81.2387	81.2387	164.871	153.576	0	25.9376	25.9376	9.98215	15.9554	9.98215	-3.15606	-6.82609	-6.82609	6.82609	0	0	77.0039	10.9592	10.9592	10.9592	0	-4.79848	0	3.77169	0	0	0	3.77169	0	45.7177	0	43.7703	72.7905	6.86224	2.13492	2.85672	31.302	2.32808	4.96114	0	5.00181	0	6.9029	12.8197	2.36874	3.31421	3.31421
100	71.9784	81.2387	81.2387	81.2387	164.871	153.576	0	25.9376	25.9376	9.98215	15.9554	9.98215	-3.15606	-6.82609	-6.82609	6.82609	0	0	77.0039	10.9592	10.9592	10.9592	0	-4.79848	0	3.77169	0	0	0	0	3.77169	45.7177	0	43.7703	72.7905	6.86224	2.13492	2.85672	31.302	2.32808	4.96114	0	5.00181	0	6.9029	12.8197	2.36874	3.31421	3.31421
100	20.2769	65.7957	65.7957	65.7957	152.539	143.392	0	78.0352	78.0352	46.1034	31.9318	46.1034	-21.5655	-24.5379	-24.5379	24.5379	0	0	81.3753	8.87596	8.87596	8.87596	0	-3.88632	0	3.05471	0	0	0	0	3.05471	379.196	342.169	54.4592	58.9535	5.55777	1.72908	2.31368	25.3516	1.88552	4.01806	0	4.05099	0	5.5907	10.3827	1.91846	2.6842	2.6842
100	21.4041	66.1324	66.1324	66.1324	152.808	143.614	0	76.8993	76.8993	45.3159	31.5834	45.3159	-21.1641	-24.1517	-24.1517	24.1517	0	0	81.28	8.92138	8.92138	8.92138	0	-3.90621	0	3.07034	0	0	0	3.07034	0	371.926	334.709	54.2262	59.2552	5.58621	1.73793	2.32552	25.4814	1.89517	4.03862	0	4.07172	0	5.61931	10.4359	1.92828	2.69793	2.69793
100	20.2769	65.7957	65.7957	65.7957	152.539	143.392	0	78.0352	78.0352	46.1034	31.9318	46.1034	-21.5655	-24.5379	-24.5379	24.5379	0	0	81.3753	8.87596	8.87596	8.87596	0	-3.88632	0	3.05471	0	0	0	0	3.05471	37.0271	0	54.4592	58.9535	5.55777	1.72908	2.31368	25.3516	1.88552	4.01806	0	4.05099	0	5.5907	10.3827	1.91846	2.6842	2.6842
100	21.4041	66.1324	66.1324	66.1324	152.808	143.614	0	76.8993	76.8993	45.3159	31.5834	45.3159	-21.1641	-24.1517	-24.1517	24.1517	0	0	81.28	8.92138	8.92138	8.92138	0	-3.90621	0	3.07034	0	0	0	3.07034	0	37.2166	0	54.2262	59.2552	5.58621	1.73793	2.32552	25.4814	1.89517	4.03862	0	4.07172	0	5.61931	10.4359	1.92828	2.69793	2.69793
100	71.1434	81.115	81.115	81.115	165.016	158.826	0	26.8067	26.8067	10.6816	16.1251	10.6816	-3.5359	-7.14567	-7.14567	7.14567	0	0	73.6716	15.4991	15.4991	15.4991	4.71971	0	4.71971	8.42948	8.42948	0	0	0	0	51.0969	0	46.1033	76.5153	6.74959	2.09987	2.80983	40.6275	2.28986	4.8797	0	0	-4.9197	11.7093	22.4486	2.32986	3.2598	3.2598
100	15.2491	64.3937	64.3937	64.3937	151.613	146.7	0	83.1236	83.1236	49.7083	33.4154	49.7083	-23.4213	-26.287	-26.287	26.287	0	0	79.099	12.304	12.304	12.304	3.74678	0	3.74678	6.6918	6.6918	0	0	0	0	411.621	371.058	57.2137	60.7422	5.35821	1.667	2.2306	32.2524	1.81782	3.87378	0	0	-3.90554	9.2955	17.821	1.84957	2.58782	2.58782
100	15.2491	64.3937	64.3937	64.3937	151.613	146.7	0	83.1236	83.1236	49.7083	33.4154	49.7083	-23.4213	-26.287	-26.287	26.287	0	0	79.099	12.304	12.304	12.304	3.74678	0	3.74678	6.6918	6.6918	0	0	0	0	40.5636	0	57.2137	60.7422	5.35821	1.667	2.2306	32.2524	1.81782	3.87378	0	0	-3.90554	9.2955	17.821	1.84957	2.58782	2.58782
100	22.8947	67.3308	67.3308	67.3308	155.226	150.571	0	75.5639	75.5639	44.9699	30.594	44.9699	-21.1278	-23.8421	-23.8421	23.8421	0	0	86.5414	11.6541	11.6541	11.6541	3.54887	0	3.54887	6.33835	0	0	0	6.33835	0	446.925	402.165	65.812	57.5338	5.07519	1.57895	2.11278	30.5489	1.7218	3.66917	0	0	-3.69925	8.80451	16.8797	1.75188	2.45113	2.45113
100	20.5647	66.627	66.627	66.627	154.648	150.043	0	77.91	77.91	46.5905	31.3195	46.5905	-21.9523	-24.6382	-24.6382	24.6382	0	0	86.682	11.5323	11.5323	11.5323	3.51177	0	3.51177	6.27209	0	0	0	0	6.27209	461.069	416.778	66.1694	56.9324	5.02213	1.56244	2.0907	30.2295	1.70381	3.63082	0	0	-3.66058	8.71247	16.7032	1.73357	2.42551	2.42551
100	22.8947	67.3308	67.3308	67.3308	155.226	150.571	0	75.5639	75.5639	44.9699	30.594	44.9699	-21.1278	-23.8421	-23.8421	23.8421	0	0	86.5414	11.6541	11.6541	11.6541	3.54887	0	3.54887	6.33835	0	0	0	6.33835	0	44.7594	0	65.812	57.5338	5.07519	1.57895	2.11278	30.5489	1.7218	3.66917	0	0	-3.69925	8.80451	16.8797	1.75188	2.45113	2.45113
100	20.5647	66.627	66.627	66.627	154.648	150.043	0	77.91	77.91	46.5905	31.3195	46.5905	-21.9523	-24.6382	-24.6382	24.6382	0	0	86.682	11.5323	11.5323	11.5323	3.51177	0	3.51177	6.27209	0	0	0	0	6.27209	44.2915	0	66.1694	56.9324	5.02213	1.56244	2.0907	30.2295	1.70381	3.63082	0	0	-3.66058	8.71247	16.7032	1.73357	2.42551	2.42551
100	69.6503	80.1379	80.1379	80.1379	163.206	151.522	0	28.1937	28.1937	11.2343	16.9595	11.2343	-3.71885	-7.51541	-7.51541	7.51541	0	0	72.3093	16.301	16.301	16.301	4.96392	0	4.96392	8.86565	8.86565	0	0	0	0	43.3922	0	32.966	75.3002	7.09883	2.20852	2.95522	32.3812	2.40834	5.13219	0	5.17426	0	7.1409	13.2617	2.45041	3.42847	3.42847
100	19.2296	65.1533	65.1533	65.1533	151.387	141.888	0	79.0176	79.0176	46.5307	32.4869	46.5307	-21.722	-24.8087	-24.8087	24.8087	0	0	77.4871	13.253	13.253	13.253	4.03574	0	4.03574	7.2079	7.2079	0	0	0	0	371.852	336.574	45.5004	61.2201	5.77145	1.79556	2.40263	26.3264	1.95802	4.17254	0	4.20675	0	5.80565	10.7819	1.99222	2.7874	2.7874
100	19.2296	65.1533	65.1533	65.1533	151.387	141.888	0	79.0176	79.0176	46.5307	32.4869	46.5307	-21.722	-24.8087	-24.8087	24.8087	0	0	77.4871	13.253	13.253	13.253	4.03574	0	4.03574	7.2079	7.2079	0	0	0	0	35.2785	0	45.5004	61.2201	5.77145	1.79556	2.40263	26.3264	1.95802	4.17254	0	4.20675	0	5.80565	10.7819	1.99222	2.7874	2.7874
100	27.206	68.261	68.261	68.261	155.275	146.314	0	71.1405	71.1405	41.6277	29.5128	41.6277	-19.358	-22.2697	-22.2697	22.2697	0	0	85.5622	12.502	12.502	12.502	3.80707	0	3.80707	6.79948	0	0	0	6.79948	0	411.978	371.899	55.388	57.7513	5.44443	1.69382	2.26649	24.8347	1.84707	3.93612	0	3.96838	0	5.47669	10.171	1.87934	2.62946	2.62946
100	24.66	67.4961	67.4961	67.4961	154.656	145.795	0	73.705	73.705	43.4023	30.3027	43.4023	-20.2616	-23.1407	-23.1407	23.1407	0	0	85.724	12.3619	12.3619	12.3619	3.76441	0	3.76441	6.72329	0	0	0	0	6.72329	427.531	387.901	55.8879	57.1041	5.38342	1.67484	2.2411	24.5564	1.82637	3.89201	0	3.92391	0	5.41532	10.057	1.85828	2.59999	2.59999
100	27.206	68.261	68.261	68.261	155.275	146.314	0	71.1405	71.1405	41.6277	29.5128	41.6277	-19.358	-22.2697	-22.2697	22.2697	0	0	85.5622	12.502	12.502	12.502	3.80707	0	3.80707	6.79948	0	0	0	6.79948	0	40.079	0	55.388	57.7513	5.44443	1.69382	2.26649	24.8347	1.84707	3.93612	0	3.96838	0	5.47669	10.171	1.87934	2.62946	2.62946
100	24.66	67.4961	67.4961	67.4961	154.656	145.795	0	73.705	73.705	43.4023	30.3027	43.4023	-20.2616	-23.1407	-23.1407	23.1407	0	0	85.724	12.3619	12.3619	12.3619	3.76441	0	3.76441	6.72329	0	0	0	0	6.72329	39.6299	0	55.8879	57.1041	5.38342	1.67484	2.2411	24.5564	1.82637	3.89201	0	3.92391	0	5.41532	10.057	1.85828	2.59999	2.59999
100	60.9629	76.4611	76.4611	76.4611	158.172	135.453	0	36.7084	36.7084	16.3047	20.4036	16.3047	-6.10197	-10.2028	-10.2028	10.2028	0	0	70.0903	12.2456	12.2456	12.2456	0	-5.36171	0	4.21439	4.21439	0	0	0	0	26.6722	0	12.7587	71.2357	7.6677	2.38551	3.19203	14.7788	2.60134	5.54346	0	15.6875	10.0986	-2.38551	-5.87289	2.64677	3.70321	3.70321
100	26.4614	66.3523	66.3523	66.3523	150.481	130.766	0	71.5178	71.5178	40.5908	30.927	40.5908	-18.5161	-22.0747	-22.0747	22.0747	0	0	74.0446	10.6266	10.6266	10.6266	0	-4.65284	0	3.65721	3.65721	0	0	0	0	261.121	237.975	24.2927	61.8178	6.65396	2.07012	2.77002	12.8249	2.25742	4.81057	0	13.6135	8.76351	-2.07012	-5.09644	2.29685	3.21362	3.21362
100	26.4614	66.3523	66.3523	66.3523	150.481	130.766	0	71.5178	71.5178	40.5908	30.927	40.5908	-18.5161	-22.0747	-22.0747	22.0747	0	0	74.0446	10.6266	10.6266	10.6266	0	-4.65284	0	3.65721	3.65721	0	0	0	0	23.1459	0	24.2927	61.8178	6.65396	2.07012	2.77002	12.8249	2.25742	4.81057	0	13.6135	8.76351	-2.07012	-5.09644	2.29685	3.21362	3.21362
100	69.1942	79.3746	79.3746	79.3746	161.381	139.028	0	28.5147	28.5147	10.974	17.5407	10.974	-3.46964	-7.50432	-7.50432	7.50432	0	0	74.719	12.0481	12.0481	12.0481	0	-5.27525	0	4.14644	0	0	0	4.14644	0	30.3886	0	18.3119	70.0871	7.54405	2.34704	3.14056	14.5405	2.55939	5.45407	0	15.4346	9.9358	-2.34704	-5.77819	2.6041	3.6435	3.6435
100	69.1942	79.3746	79.3746	79.3746	161.381	139.028	0	28.5147	28.5147	10.974	17.5407	10.974	-3.46964	-7.50432	-7.50432	7.50432	0	0	74.719	12.0481	12.0481	12.0481	0	-5.27525	0	4.14644	0	0	0	0	4.14644	30.3886	0	18.3119	70.0871	7.54405	2.34704	3.14056	14.5405	2.55939	5.45407	0	15.4346	9.9358	-2.34704	-5.77819	2.6041	3.6435	3.6435
100	29.056	67.5395	67.5395	67.5395	152.228	133.209	0	68.9945	68.9945	39.1587	29.8358	39.1587	-17.8628	-21.2959	-21.2959	21.2959	0	0	78.4886	10.2517	10.2517	10.2517	0	-4.48868	0	3.52818	0	0	0	0	3.52818	294.246	268.389	30.492	59.6367	6.4192	1.99708	2.67229	12.3724	2.17777	4.64084	0	13.1332	8.45432	-1.99708	-4.91663	2.21581	3.10023	3.10023
100	30.4109	67.939	67.939	67.939	152.537	133.405	0	67.6281	67.6281	38.2073	29.4208	38.2073	-17.377	-20.8303	-20.8303	20.8303	0	0	78.3613	10.3123	10.3123	10.3123	0	-4.51523	0	3.54905	0	0	0	3.54905	0	285.34	259.329	30.0808	59.9895	6.45717	2.0089	2.68809	12.4456	2.19065	4.66829	0	13.2109	8.50433	-2.0089	-4.94571	2.22892	3.11857	3.11857
100	29.056	67.5395	67.5395	67.5395	152.228	133.209	0	68.9945	68.9945	39.1587	29.8358	39.1587	-17.8628	-21.2959	-21.2959	21.2959	0	0	78.4886	10.2517	10.2517	10.2517	0	-4.48868	0	3.52818	0	0	0	0	3.52818	25.8575	0	30.492	59.6367	6.4192	1.99708	2.67229	12.3724	2.17777	4.64084	0	13.1332	8.45432	-1.99708	-4.91663	2.21581	3.10023	3.10023
100	30.4109	67.939	67.939	67.939	152.537	133.405	0	67.6281	67.6281	38.2073	29.4208	38.2073	-17.377	-20.8303	-20.8303	20.8303	0	0	78.3613	10.3123	10.3123	10.3123	0	-4.51523	0	3.54905	0	0	0	3.54905	0	26.0104	0	30.0808	59.9895	6.45717	2.0089	2.68809	12.4456	2.19065	4.66829	0	13.2109	8.50433	-2.0089	-4.94571	2.22892	3.11857	3.11857
100	66.5201	78.0894	78.0894	78.0894	159.411	136.208	0	31.1016	31.1016	12.3929	18.7086	12.3929	-4.1024	-8.29053	-8.29053	8.29053	0	0	69.4534	17.9822	17.9822	17.9822	5.47589	0	5.47589	9.78002	9.78002	0	0	0	0	27.2402	0	5.42497	72.7527	7.83098	2.4363	3.26001	15.0935	2.65673	5.66151	0	16.0216	10.3137	-2.4363	-5.99795	2.70314	3.78207	3.78207
100	28.2313	66.8709	66.8709	66.8709	150.876	131.006	0	69.7321	69.7321	39.345	30.3871	39.345	-17.8793	-21.4657	-21.4657	21.4657	0	0	73.8418	15.3989	15.3989	15.3989	4.68921	0	4.68921	8.375	8.375	0	0	0	0	281.919	258.592	19.0118	62.3009	6.70596	2.0863	2.79167	12.9251	2.27506	4.84816	0	13.7199	8.832	-2.0863	-5.13627	2.3148	3.23873	3.23873
100	28.2313	66.8709	66.8709	66.8709	150.876	131.006	0	69.7321	69.7321	39.345	30.3871	39.345	-17.8793	-21.4657	-21.4657	21.4657	0	0	73.8418	15.3989	15.3989	15.3989	4.68921	0	4.68921	8.375	8.375	0	0	0	0	23.3268	0	19.0118	62.3009	6.70596	2.0863	2.79167	12.9251	2.27506	4.84816	0	13.7199	8.832	-2.0863	-5.13627	2.3148	3.23873	3.23873
100	36.8277	70.3369	70.3369	70.3369	155.385	136.812	0	61.2686	61.2686	34.1686	27.0999	34.1686	-15.4081	-18.7605	-18.7605	18.7605	0	0	83.3769	14.3943	14.3943	14.3943	4.38329	0	4.38329	7.82863	0	0	0	7.82863	0	333.984	304.351	32.124	58.2365	6.26848	1.95019	2.60954	12.0819	2.12664	4.53188	0	12.8248	8.25582	-1.95019	-4.80119	2.16379	3.02744	3.02744
100	33.7774	69.431	69.431	69.431	154.672	136.338	0	64.3433	64.3433	36.3045	28.0389	36.3045	-16.4976	-19.8069	-19.8069	19.8069	0	0	83.591	14.2089	14.2089	14.2089	4.32683	0	4.32683	7.7278	0	0	0	0	7.7278	352.866	323.614	32.9982	57.4864	6.18774	1.92507	2.57593	11.9263	2.09925	4.47351	0	12.6597	8.14948	-1.92507	-4.73935	2.13592	2.98845	2.98845
100	36.8277	70.3369	70.3369	70.3369	155.385	136.812	0	61.2686	61.2686	34.1686	27.0999	34.1686	-15.4081	-18.7605	-18.7605	18.7605	0	0	83.3769	14.3943	14.3943	14.3943	4.38329	0	4.38329	7.82863	0	0	0	7.82863	0	29.6336	0	32.124	58.2365	6.26848	1.95019	2.60954	12.0819	2.12664	4.53188	0	12.8248	8.25582	-1.95019	-4.80119	2.16379	3.02744	3.02744
100	33.7774	69.431	69.431	69.431	154.672	136.338	0	64.3433	64.3433	36.3045	28.0389	36.3045	-16.4976	-19.8069	-19.8069	19.8069	0	0	83.591	14.2089	14.2089	14.2089	4.32683	0	4.32683	7.7278	0	0	0	0	7.7278	29.252	0	32.9982	57.4864	6.18774	1.92507	2.57593	11.9263	2.09925	4.47351	0	12.6597	8.14948	-1.92507	-4.73935	2.13592	2.98845	2.98845
100	61.8724	77.0096	77.0096	77.0096	159.147	139.287	0	35.8531	35.8531	15.9249	19.9283	15.9249	-5.9598	-9.96505	-9.96505	9.96505	0	0	70.7872	11.9603	11.9603	11.9603	0	-5.23678	0	4.1162	4.1162	0	0	0	0	30.7106	0	19.4512	71.9059	7.48904	2.32992	3.11766	19.0943	2.54073	5.4143	0	12.9921	7.53342	0	-1.0762	2.58511	3.61693	3.61693
100	24.1642	65.9206	65.9206	65.9206	150.63	133.63	0	73.8888	73.8888	42.4307	31.4581	42.4307	-19.5011	-22.9296	-22.9296	22.9296	0	0	74.9937	10.2381	10.2381	10.2381	0	-4.48271	0	3.52349	3.52349	0	0	0	0	285.479	259.19	31.0498	61.5519	6.41066	1.99443	2.66873	16.3448	2.17488	4.63467	0	11.1213	6.44865	0	-0.921236	2.21287	3.09611	3.09611
100	24.1642	65.9206	65.9206	65.9206	150.63	133.63	0	73.8888	73.8888	42.4307	31.4581	42.4307	-19.5011	-22.9296	-22.9296	22.9296	0	0	74.9937	10.2381	10.2381	10.2381	0	-4.48271	0	3.52349	3.52349	0	0	0	0	26.2885	0	31.0498	61.5519	6.41066	1.99443	2.66873	16.3448	2.17488	4.63467	0	11.1213	6.44865	0	-0.921236	2.21287	3.09611	3.09611
100	69.9006	79.8476	79.8476	79.8476	162.266	142.719	0	27.8608	27.8608	10.7223	17.1385	10.7223	-3.39008	-7.33223	-7.33223	7.33223	0	0	75.2988	11.7718	11.7718	11.7718	0	-5.15428	0	4.05135	0	0	0	4.05135	0	34.2781	0	24.7716	70.773	7.37105	2.29322	3.06854	18.7935	2.5007	5.329	0	12.7874	7.41473	0	-1.05925	2.54438	3.55995	3.55995
100	69.9006	79.8476	79.8476	79.8476	162.266	142.719	0	27.8608	27.8608	10.7223	17.1385	10.7223	-3.39008	-7.33223	-7.33223	7.33223	0	0	75.2988	11.7718	11.7718	11.7718	0	-5.15428	0	4.05135	0	0	0	0	4.05135	34.2781	0	24.7716	70.773	7.37105	2.29322	3.06854	18.7935	2.5007	5.329	0	12.7874	7.41473	0	-1.05925	2.54438	3.55995	3.55995
100	26.7454	67.0805	67.0805	67.0805	152.31	135.889	0	71.374	71.374	40.9865	30.3874	40.9865	-18.8373	-22.1492	-22.1492	22.1492	0	0	79.2483	9.88961	9.88961	9.88961	0	-4.33014	0	3.40357	0	0	0	0	3.40357	316.605	287.808	36.8001	59.4569	6.19247	1.92655	2.5779	15.7885	2.10085	4.47693	0	10.7428	6.22917	0	-0.889881	2.13755	2.99073	2.99073
100	28.0389	67.4632	67.4632	67.4632	152.609	136.094	0	70.0697	70.0697	40.0793	29.9903	40.0793	-18.3743	-21.705	-21.705	21.705	0	0	79.13	9.94603	9.94603	9.94603	0	-4.35485	0	3.42298	0	0	0	3.42298	0	308.142	279.181	36.4395	59.7961	6.2278	1.93754	2.59261	15.8786	2.11284	4.50247	0	10.8041	6.2647	0	-0.894958	2.14974	3.0078	3.0078
100	26.7454	67.0805	67.0805	67.0805	152.31	135.889	0	71.374	71.374	40.9865	30.3874	40.9865	-18.8373	-22.1492	-22.1492	22.1492	0	0	79.2483	9.88961	9.88961	9.88961	0	-4.33014	0	3.40357	0	0	0	0	3.40357	28.7973	0	36.8001	59.4569	6.19247	1.92655	2.5779	15.7885	2.10085	4.47693	0	10.7428	6.22917	0	-0.889881	2.13755	2.99073	2.99073
100	28.0389	67.4632	67.4632	67.4632	152.609	136.094	0	70.0697	70.0697	40.0793	29.9903	40.0793	-18.3743	-21.705	-21.705	21.705	0	0	79.13	9.94603	9.94603	9.94603	0	-4.35485	0	3.42298	0	0	0	3.42298	0	28.9616	0	36.4395	59.7961	6.2278	1.93754	2.59261	15.8786	2.11284	4.50247	0	10.8041	6.2647	0	-0.894958	2.14974	3.0078	3.0078
100	67.3164	78.6105	78.6105	78.6105	160.376	140.104	0	30.3619	30.3619	12.0982	18.2637	12.0982	-4.00483	-8.09335	-8.09335	8.09335	0	0	70.1799	17.5546	17.5546	17.5546	5.34565	0	5.34565	9.54742	9.54742	0	0	0	0	31.3491	0	12.431	73.4007	7.64473	2.37836	3.18247	19.4912	2.59355	5.52686	0	13.2622	7.69003	0	-1.09858	2.63885	3.69212	3.69212
100	25.8516	66.4168	66.4168	66.4168	151.011	133.883	0	72.1868	72.1868	41.2446	30.9422	41.2446	-18.8951	-22.3495	-22.3495	22.3495	0	0	74.8054	14.8316	14.8316	14.8316	4.51646	0	4.51646	8.06647	8.06647	0	0	0	0	305.693	279.207	26.0143	62.0152	6.45892	2.00944	2.68882	16.4678	2.19125	4.66956	0	11.205	6.49719	0	-0.92817	2.22952	3.11942	3.11942
100	25.8516	66.4168	66.4168	66.4168	151.011	133.883	0	72.1868	72.1868	41.2446	30.9422	41.2446	-18.8951	-22.3495	-22.3495	22.3495	0	0	74.8054	14.8316	14.8316	14.8316	4.51646	0	4.51646	8.06647	8.06647	0	0	0	0	26.4863	0	26.0143	62.0152	6.45892	2.00944	2.68882	16.4678	2.19125	4.66956	0	11.205	6.49719	0	-0.92817	2.22952	3.11942	3.11942
100	34.3012	69.7918	69.7918	69.7918	155.356	139.307	0	63.8608	63.8608	36.1273	27.7335	36.1273	-16.4453	-19.682	-19.682	19.682	0	0	83.9507	13.8974	13.8974	13.8974	4.23198	0	4.23198	7.55839	0	0	0	7.55839	0	354.464	322.088	38.2328	58.1091	6.05209	1.88287	2.51946	15.4306	2.05323	4.37544	0	10.4993	6.08796	0	-0.869708	2.08909	2.92294	2.92294
100	31.3863	68.9236	68.9236	68.9236	154.668	138.818	0	66.7985	66.7985	38.1659	28.6326	38.1659	-17.4847	-20.6812	-20.6812	20.6812	0	0	84.1504	13.7245	13.7245	13.7245	4.17933	0	4.17933	7.46436	0	0	0	0	7.46436	372.448	340.474	39.0012	57.3861	5.9768	1.85945	2.48812	15.2386	2.02769	4.32101	0	10.3686	6.01222	0	-0.858888	2.0631	2.88657	2.88657
100	34.3012	69.7918	69.7918	69.7918	155.356	139.307	0	63.8608	63.8608	36.1273	27.7335	36.1273	-16.4453	-19.682	-19.682	19.682	0	0	83.9507	13.8974	13.8974	13.8974	4.23198	0	4.23198	7.55839	0	0	0	7.55839	0	32.3765	0	38.2328	58.1091	6.05209	1.88287	2.51946	15.4306	2.05323	4.37544	0	10.4993	6.08796	0	-0.869708	2.08909	2.92294	2.92294
100	31.3863	68.9236	68.9236	68.9236	154.668	138.818	0	66.7985	66.7985	38.1659	28.6326	38.1659	-17.4847	-20.6812	-20.6812	20.6812	0	0	84.1504	13.7245	13.7245	13.7245	4.17933	0	4.17933	7.46436	0	0	0	0	7.46436	31.9737	0	39.0012	57.3861	5.9768	1.85945	2.48812	15.2386	2.02769	4.32101	0	10.3686	6.01222	0	-0.858888	2.0631	2.88657	2.88657
100	62.0765	77.1326	77.1326	77.1326	159.365	140.147	0	35.6612	35.6612	15.8396	19.8216	15.8396	-5.9279	-9.91172	-9.91172	9.91172	0	0	70.9435	11.8963	11.8963	11.8963	0	-5.20875	0	4.09417	4.09417	0	0	0	0	31.6167	0	20.9527	72.0563	7.44896	2.31745	3.10097	20.0625	2.52713	5.38532	0	12.3873	6.95788	0.535222	0	2.57127	3.59757	3.59757
100	23.6574	65.8253	65.8253	65.8253	150.663	134.262	0	74.412	74.412	42.8366	31.5754	42.8366	-19.7184	-23.1182	-23.1182	23.1182	0	0	75.2031	10.1523	10.1523	10.1523	0	-4.44518	0	3.49398	3.49398	0	0	0	0	290.853	263.871	32.5407	61.4932	6.35698	1.97773	2.64639	17.1215	2.15666	4.59586	0	10.5714	5.93789	0.456761	0	2.19434	3.07019	3.07019
100	23.6574	65.8253	65.8253	65.8253	150.663	134.262	0	74.412	74.412	42.8366	31.5754	42.8366	-19.7184	-23.1182	-23.1182	23.1182	0	0	75.2031	10.1523	10.1523	10.1523	0	-4.44518	0	3.49398	3.49398	0	0	0	0	26.9818	0	32.5407	61.4932	6.35698	1.97773	2.64639	17.1215	2.15666	4.59586	0	10.5714	5.93789	0.456761	0	2.19434	3.07019	3.07019
100	70.0592	79.9538	79.9538	79.9538	162.465	143.548	0	27.714	27.714	10.6658	17.0482	10.6658	-3.37222	-7.2936	-7.2936	7.2936	0	0	75.4289	11.7098	11.7098	11.7098	0	-5.12712	0	4.03	0	0	0	4.03	0	35.1512	0	26.2216	70.927	7.33222	2.28113	3.05238	19.7481	2.48752	5.30092	0	12.1932	6.84884	0.526834	0	2.53097	3.54119	3.54119
100	70.0592	79.9538	79.9538	79.9538	162.465	143.548	0	27.714	27.714	10.6658	17.0482	10.6658	-3.37222	-7.2936	-7.2936	7.2936	0	0	75.4289	11.7098	11.7098	11.7098	0	-5.12712	0	4.03	0	0	0	0	4.03	35.1512	0	26.2216	70.927	7.33222	2.28113	3.05238	19.7481	2.48752	5.30092	0	12.1932	6.84884	0.526834	0	2.53097	3.54119	3.54119
100	26.2347	66.9791	66.9791	66.9791	152.328	136.481	0	71.8998	71.8998	41.3904	30.5094	41.3904	-19.0527	-22.3377	-22.3377	22.3377	0	0	79.4162	9.80959	9.80959	9.80959	0	-4.29511	0	3.37603	0	0	0	0	3.37603	321.546	292.099	38.1941	59.4172	6.14237	1.91096	2.55704	16.5434	2.08385	4.4407	0	10.2145	5.73743	0.44134	0	2.12025	2.96654	2.96654
100	27.5149	67.3581	67.3581	67.3581	152.625	136.688	0	70.6091	70.6091	40.4929	30.1161	40.4929	-18.5947	-21.8983	-21.8983	21.8983	0	0	79.2998	9.86509	9.86509	9.86509	0	-4.31941	0	3.39513	0	0	0	3.39513	0	313.18	283.567	37.8444	59.7534	6.17712	1.92177	2.57151	16.6371	2.09565	4.46583	0	10.2723	5.76989	0.443838	0	2.13225	2.98332	2.98332
100	26.2347	66.9791	66.9791	66.9791	152.328	136.481	0	71.8998	71.8998	41.3904	30.5094	41.3904	-19.0527	-22.3377	-22.3377	22.3377	0	0	79.4162	9.80959	9.80959	9.80959	0	-4.29511	0	3.37603	0	0	0	0	3.37603	29.447	0	38.1941	59.4172	6.14237	1.91096	2.55704	16.5434	2.08385	4.4407	0	10.2145	5.73743	0.44134	0	2.12025	2.96654	2.96654
100	27.5149	67.3581	67.3581	67.3581	152.625	136.688	0	70.6091	70.6091	40.4929	30.1161	40.4929	-18.5947	-21.8983	-21.8983	21.8983	0	0	79.2998	9.86509	9.86509	9.86509	0	-4.31941	0	3.39513	0	0	0	3.39513	0	29.6136	0	37.8444	59.7534	6.17712	1.92177	2.57151	16.6371	2.09565	4.46583	0	10.2723	5.76989	0.443838	0	2.13225	2.98332	2.98332
100	67.495	78.7273	78.7273	78.7273	160.593	140.977	0	30.196	30.196	12.0321	18.1639	12.0321	-3.98295	-8.04913	-8.04913	8.04913	0	0	70.3428	17.4587	17.4587	17.4587	5.31645	0	5.31645	9.49526	9.49526	0	0	0	0	32.2704	0	14.002	73.546	7.60297	2.36537	3.16509	20.4773	2.57938	5.49666	0	12.6435	7.10174	0.546287	0	2.62443	3.67195	3.67195
100	25.3267	66.3167	66.3167	66.3167	151.041	134.517	0	72.7282	72.7282	41.6636	31.0646	41.6636	-19.1192	-22.5444	-22.5444	22.5444	0	0	75.018	14.7065	14.7065	14.7065	4.47836	0	4.47836	7.99842	7.99842	0	0	0	0	310.937	283.754	27.5588	61.9522	6.40443	1.99249	2.66614	17.2493	2.17276	4.63016	0	10.6503	5.98221	0.46017	0	2.21071	3.0931	3.0931
100	25.3267	66.3167	66.3167	66.3167	151.041	134.517	0	72.7282	72.7282	41.6636	31.0646	41.6636	-19.1192	-22.5444	-22.5444	22.5444	0	0	75.018	14.7065	14.7065	14.7065	4.47836	0	4.47836	7.99842	7.99842	0	0	0	0	27.1832	0	27.5588	61.9522	6.40443	1.99249	2.66614	17.2493	2.17276	4.63016	0	10.6503	5.98221	0.46017	0	2.21071	3.0931	3.0931
100	33.7423	69.6713	69.6713	69.6713	155.35	139.859	0	64.4342	64.4342	36.5605	27.8737	36.5605	-16.6747	-19.8858	-19.8858	19.8858	0	0	84.0777	13.7875	13.7875	13.7875	4.19851	0	4.19851	7.49861	0	0	0	7.49861	0	358.995	326.012	39.5842	58.0809	6.00423	1.86798	2.49954	16.1714	2.03699	4.34083	0	9.9848	5.60839	0.431415	0	2.07257	2.89982	2.89982
100	30.8571	68.8113	68.8113	68.8113	154.667	139.367	0	67.3419	67.3419	38.5779	28.764	38.5779	-17.7032	-20.8747	-20.8747	20.8747	0	0	84.2742	13.6173	13.6173	13.6173	4.14669	0	4.14669	7.40605	0	0	0	0	7.40605	376.782	344.206	40.3299	57.364	5.93011	1.84492	2.46868	15.9718	2.01185	4.28725	0	9.86156	5.53916	0.42609	0	2.04699	2.86402	2.86402
100	33.7423	69.6713	69.6713	69.6713	155.35	139.859	0	64.4342	64.4342	36.5605	27.8737	36.5605	-16.6747	-19.8858	-19.8858	19.8858	0	0	84.0777	13.7875	13.7875	13.7875	4.19851	0	4.19851	7.49861	0	0	0	7.49861	0	32.9832	0	39.5842	58.0809	6.00423	1.86798	2.49954	16.1714	2.03699	4.34083	0	9.9848	5.60839	0.431415	0	2.07257	2.89982	2.89982
100	30.8571	68.8113	68.8113	68.8113	154.667	139.367	0	67.3419	67.3419	38.5779	28.764	38.5779	-17.7032	-20.8747	-20.8747	20.8747	0	0	84.2742	13.6173	13.6173	13.6173	4.14669	0	4.14669	7.40605	0	0	0	0	7.40605	32.5761	0	40.3299	57.364	5.93011	1.84492	2.46868	15.9718	2.01185	4.28725	0	9.86156	5.53916	0.42609	0	2.04699	2.86402	2.86402
100	14.2857	71.4286	71.4286	71.4286	171.429	0	0	85.7143	85.7143	57.1429	28.5714	57.1429	-28.5714	-28.5714	-28.5714	28.5714	0	0	271.429	100	100	0	0	0	100	100	200	100	100	0	0	0	100	71.4286	171.429	0	0	0	0	0	0	171.429	171.429	0	0	0	0	0	0
100	14.2857	71.4286	71.4286	71.4286	171.429	0	0	85.7143	85.7143	57.1429	28.5714	57.1429	-28.5714	-28.5714	-28.5714	28.5714	0	0	271.429	100	100	0	0	0	100	100	200	100	100	0	0	1800	1900	71.4286	171.429	0	0	0	0	0	0	171.429	171.429	0	0	0	0	0	0
100	0	66.6667	66.6667	66.6667	166.667	166.667	66.6667	100	100	66.6667	33.3333	66.6667	-33.3333	-33.3333	-33.3333	33.3333	0	0	166.667	0	0	0	0	0	0	0	0	0	0	0	0	0	0	166.667	0	0	0	0	0	0	0	0	0	0	0	0	0	0	0
100	0	66.6667	66.6667	66.6667	166.667	166.667	66.6667	100	100	66.6667	33.3333	66.6667	-33.3333	-33.3333	-33.3333	33.3333	0	0	200	66.6667	66.6667	0	0	0	66.6667	66.6667	133.333	66.6667	66.6667	0	0	0	0	133.333	66.6667	0	0	0	66.6667	0	0	33.3333	0	-33.3333	33.3333	66.6667	0	0	0
100	0	66.6667	66.6667	66.6667	166.667	166.667	66.6667	100	100	66.6667	33.3333	66.6667	-33.3333	-33.3333	-33.3333	33.3333	0	0	166.667	0	0	0	0	0	0	0	0	0	0	0	0	1400	1400	166.667	0	0	0	0	0	0	0	0	0	0	0	0	0	0	0
100	0	66.6667	66.6667	66.6667	166.667	100	0	100	100	66.6667	33.3333	66.6667	-33.3333	-33.3333	-33.3333	33.3333	0	0	166.667	0	0	0	0	0	0	0	0	0	0	0	0	0	0	166.667	66.6667	0	0	0	0	0	0	66.6667	66.6667	0	0	0	0	0	0
100	0	66.6667	66.6667	66.6667	166.667	100	0	100	100	66.6667	33.3333	66.6667	-33.3333	-33.3333	-33.3333	33.3333	0	0	188.889	44.4444	44.4444	0	0	0	44.4444	44.4444	88.8889	44.4444	44.4444	0	0	0	0	144.444	111.111	0	0	0	44.4444	0	0	88.8889	66.6667	-22.2222	22.2222	44.4444	0	0	0
100	0	58.3989	58.3989	58.3989	144.035	106.897	0	98.171	98.171	59.0324	39.1386	59.0324	-27.9058	-31.1266	-31.1266	31.1266	0	0	103.734	46.4301	46.4301	9.61792	0	-4.21118	36.8122	40.1222	76.9344	36.8122	36.8122	0	0	0	0	0.943501	91.107	6.02235	1.87362	2.50708	27.4708	2.04314	4.35394	27.2255	31.6151	0	6.05804	11.2506	2.07883	2.90857	2.90857
100	0	66.6667	66.6667	66.6667	166.667	100	0	100	100	66.6667	33.3333	66.6667	-33.3333	-33.3333	-33.3333	33.3333	0	0	166.667	0	0	0	0	0	0	0	0	0	0	0	0	1333.33	1333.33	166.667	66.6667	0	0	0	0	0	0	66.6667	66.6667	0	0	0	0	0	0
100	0	66.6667	66.6667	66.6667	166.667	166.667	0	100	100	66.6667	33.3333	66.6667	-33.3333	-33.3333	-33.3333	33.3333	0	0	166.667	0	0	0	0	0	0	0	-66.6667	0	0	0	66.6667	1400	1333.33	166.667	0	0	0	0	0	0	0	0	0	0	0	0	0	0	0
100	0	66.6667	66.6667	66.6667	166.667	166.667	0	100	100	66.6667	33.3333	66.6667	-33.3333	-33.3333	-33.3333	33.3333	0	0	166.667	0	0	0	0	0	0	0	-66.6667	0	0	0	66.6667	66.6667	0	166.667	0	0	0	0	0	0	0	0	0	0	0	0	0	0	0
100	0	66.6667	66.6667	66.6667	166.667	166.667	0	100	100	66.6667	33.3333	66.6667	-33.3333	-33.3333	-33.3333	33.3333	0	0	166.667	0	0	0	0	0	0	0	-66.6667	0	0	66.6667	0	66.6667	0	166.667	0	0	0	0	0	0	0	0	0	0	0	0	0	0	0
100	0	66.6667	66.6667	66.6667	166.667	166.667	0	100	100	66.6667	33.3333	66.6667	-33.3333	-33.3333	-33.3333	33.3333	0	0	166.667	0	0	0	0	0	0	0	-66.6667	0	0	66.6667	0	1400	1333.33	166.667	0	0	0	0	0	0	0	0	0	0	0	0	0	0	0
100	0	66.6667	66.6667	66.6667	166.667	166.667	0	100	100	66.6667	33.3333	66.6667	-33.3333	-33.3333	-33.3333	33.3333	0	0	233.333	66.6667	66.6667	0	0	0	66.6667	66.6667	0	66.6667	66.6667	0	133.333	1800	1733.33	100	0	0	0	0	0	0	0	0	0	0	0	0	0	0	0
100	0	66.6667	66.6667	66.6667	166.667	166.667	0	100	100	66.6667	33.3333	66.6667	-33.3333	-33.3333	-33.3333	33.3333	0	0	233.333	66.6667	66.6667	0	0	0	66.6667	66.6667	0	66.6667	66.6667	0	133.333	66.6667	0	100	0	0	0	0	0	0	0	0	0	0	0	0	0	0	0
100	0	66.6667	66.6667	66.6667	166.667	166.667	0	100	100	66.6667	33.3333	66.6667	-33.3333	-33.3333	-33.3333	33.3333	0	0	233.333	66.6667	66.6667	0	0	0	66.6667	66.6667	0	66.6667	66.6667	133.333	0	66.6667	0	100	0	0	0	0	0	0	0	0	0	0	0	0	0	0	0
100	0	66.6667	66.6667	66.6667	166.667	166.667	0	100	100	66.6667	33.3333	66.6667	-33.3333	-33.3333	-33.3333	33.3333	0	0	233.333	66.6667	66.6667	0	0	0	66.6667	66.6667	0	66.6667	66.6667	133.333	0	1800	1733.33	100	0	0	0	0	0	0	0	0	0	0	0	0	0	0	0
100	0	66.6667	66.6667	66.6667	166.667	166.667	0	100	100	66.6667	33.3333	66.6667	-33.3333	-33.3333	-33.3333	33.3333	0	0	166.667	66.6667	66.6667	66.6667	66.6667	66.6667	66.6667	66.6667	0	0	0	66.6667	0	66.6667	0	100	0	0	0	0	0	0	0	0	0	0	0	0	0	0	0
100	0	66.6667	66.6667	66.6667	166.667	166.667	0	100	100	66.6667	33.3333	66.6667	-33.3333	-33.3333	-33.3333	33.3333	0	0	166.667	66.6667	66.6667	66.6667	66.6667	66.6667	66.6667	66.6667	0	0	0	0	66.6667	66.6667	0	100	0	0	0	0	0	0	0	0	0	0	0	0	0	0	0
100	0	66.6667	66.6667	66.6667	166.667	166.667	0	100	100	66.6667	33.3333	66.6667	-33.3333	-33.3333	-33.3333	33.3333	0	0	166.667	66.6667	66.6667	66.6667	66.6667	66.6667	66.6667	66.6667	0	0	0	66.6667	0	1866.67	1800	100	0	0	0	0	0	0	0	0	0	0	0	0	0	0	0
100	0	66.6667	66.6667	66.6667	166.667	166.667	0	100	100	66.6667	33.3333	66.6667	-33.3333	-33.3333	-33.3333	33.3333	0	0	166.667	66.6667	66.6667	66.6667	66.6667	66.6667	66.6667	66.6667	0	0	0	0	66.6667	1866.67	1800	100	0	0	0	0	0	0	0	0	0	0	0	0	0	0	0
100	0	18.8426	18.8426	18.8426	108.737	104.852	0	98.7133	35.7017	19.2882	16.4135	19.2882	-8.51117	-10.7771	-10.7771	10.7771	63.0115	63.0115	146.485	38.8401	38.8401	6.76626	0	-2.96259	32.0738	34.4025	66.4763	32.0738	32.0738	0	0	0	0	67.9952	48.0291	4.23676	1.3181	1.76375	25.5021	1.43736	3.06302	0	0	-3.08812	7.34999	14.0911	1.46247	2.0462	2.0462
100	0	59.8318	59.8318	59.8318	147.957	143.391	0	98.488	98.488	60.3555	38.1325	60.3555	-28.8464	-31.5091	-31.5091	31.5091	0	0	80.5797	7.95103	7.95103	7.95103	0	-3.48134	0	2.73639	2.73639	0	0	0	0	485.61	447.92	63.7262	56.439	4.97861	1.5489	2.07258	29.9675	1.68904	3.59935	0	0	-3.62885	8.63697	16.5585	1.71854	2.40448	2.40448
100	0	58.1749	58.1749	58.1749	143.421	137.749	0	98.1214	98.1214	58.8255	39.2959	58.8255	-27.7587	-31.0668	-31.0668	31.0668	0	0	75.8717	26.0405	26.0405	9.87858	0	-4.32532	16.1619	19.5617	35.7236	16.1619	16.1619	0	0	360.907	330.242	22.6086	70.1214	6.18557	1.9244	2.57503	37.2325	2.09851	4.47194	0	0	-4.50859	10.7308	20.5727	2.13517	2.9874	2.9874
100	0	59.8318	59.8318	59.8318	147.957	143.391	0	98.488	98.488	60.3555	38.1325	60.3555	-28.8464	-31.5091	-31.5091	31.5091	0	0	80.5797	7.95103	7.95103	7.95103	0	-3.48134	0	2.73639	2.73639	0	0	0	0	37.6899	0	63.7262	56.439	4.97861	1.5489	2.07258	29.9675	1.68904	3.59935	0	0	-3.62885	8.63697	16.5585	1.71854	2.40448	2.40448
100	0	58.1749	58.1749	58.1749	143.421	137.749	0	98.1214	98.1214	58.8255	39.2959	58.8255	-27.7587	-31.0668	-31.0668	31.0668	0	0	75.8717	26.0405	26.0405	9.87858	0	-4.32532	16.1619	19.5617	35.7236	16.1619	16.1619	0	0	30.6651	0	22.6086	70.1214	6.18557	1.9244	2.57503	37.2325	2.09851	4.47194	0	0	-4.50859	10.7308	20.5727	2.13517	2.9874	2.9874
100	0	60.1013	60.1013	60.1013	148.695	144.309	0	98.5476	98.5476	60.6043	37.9432	60.6043	-29.0233	-31.581	-31.581	31.581	0	0	83.9739	7.63754	7.63754	7.63754	0	-3.34408	0	2.6285	0	0	0	0	2.6285	521.662	482.83	67.7849	54.2138	4.78232	1.48783	1.99086	28.786	1.62245	3.45744	0	0	-3.48578	8.29643	15.9056	1.65078	2.30968	2.30968
100	0	60.1013	60.1013	60.1013	148.695	144.309	0	98.5476	98.5476	60.6043	37.9432	60.6043	-29.0233	-31.581	-31.581	31.581	0	0	83.9739	7.63754	7.63754	7.63754	0	-3.34408	0	2.6285	0	0	0	2.6285	0	521.662	482.83	67.7849	54.2138	4.78232	1.48783	1.99086	28.786	1.62245	3.45744	0	0	-3.48578	8.29643	15.9056	1.65078	2.30968	2.30968
100	0	60.1013	60.1013	60.1013	148.695	144.309	0	98.5476	98.5476	60.6043	37.9432	60.6043	-29.0233	-31.581	-31.581	31.581	0	0	83.9739	7.63754	7.63754	7.63754	0	-3.34408	0	2.6285	0	0	0	0	2.6285	38.8324	0	67.7849	54.2138	4.78232	1.48783	1.99086	28.786	1.62245	3.45744	0	0	-3.48578	8.29643	15.9056	1.65078	2.30968	2.30968
100	0	60.1013	60.1013	60.1013	148.695	144.309	0	98.5476	98.5476	60.6043	37.9432	60.6043	-29.0233	-31.581	-31.581	31.581	0	0	83.9739	7.63754	7.63754	7.63754	0	-3.34408	0	2.6285	0	0	0	2.6285	0	38.8324	0	67.7849	54.2138	4.78232	1.48783	1.99086	28.786	1.62245	3.45744	0	0	-3.48578	8.29643	15.9056	1.65078	2.30968	2.30968
100	0	27.4384	27.4384	27.4384	114.795	106.07	0	98.3901	50.4633	27.9959	22.4674	27.9959	-12.5805	-15.4154	-15.4154	15.4154	47.9268	47.9268	127.25	40.867	40.867	8.46553	0	-3.70661	32.4014	35.3149	67.7163	32.4014	32.4014	0	0	0	0	36.7756	56.2274	5.30077	1.64913	2.20669	24.1794	1.79834	3.83226	0	3.86367	0	5.33218	9.90262	1.82975	2.56008	2.56008
100	0	59.4384	59.4384	59.4384	146.88	138.214	0	98.4009	98.4009	59.9922	38.4087	59.9922	-28.5881	-31.4041	-31.4041	31.4041	0	0	79.4618	8.40874	8.40874	8.40874	0	-3.68175	0	2.89392	2.89392	0	0	0	0	471.349	439.165	53.9626	55.8502	5.26521	1.63807	2.19189	24.0172	1.78627	3.80655	0	3.83775	0	5.29641	9.83619	1.81747	2.5429	2.5429
100	0	59.4384	59.4384	59.4384	146.88	138.214	0	98.4009	98.4009	59.9922	38.4087	59.9922	-28.5881	-31.4041	-31.4041	31.4041	0	0	79.4618	8.40874	8.40874	8.40874	0	-3.68175	0	2.89392	2.89392	0	0	0	0	32.1841	0	53.9626	55.8502	5.26521	1.63807	2.19189	24.0172	1.78627	3.80655	0	3.83775	0	5.29641	9.83619	1.81747	2.5429	2.5429
100	0	59.7391	59.7391	59.7391	147.703	139.397	0	98.4675	98.4675	60.2699	38.1976	60.2699	-28.7856	-31.4843	-31.4843	31.4843	0	0	83.0897	8.05891	8.05891	8.05891	0	-3.52858	0	2.77352	0	0	0	0	2.77352	509.984	476.365	58.6514	53.5267	5.04616	1.56992	2.1007	23.018	1.71196	3.64819	0	3.67809	0	5.07607	9.42698	1.74186	2.43711	2.43711
100	0	59.7391	59.7391	59.7391	147.703	139.397	0	98.4675	98.4675	60.2699	38.1976	60.2699	-28.7856	-31.4843	-31.4843	31.4843	0	0	83.0897	8.05891	8.05891	8.05891	0	-3.52858	0	2.77352	0	0	0	2.77352	0	509.984	476.365	58.6514	53.5267	5.04616	1.56992	2.1007	23.018	1.71196	3.64819	0	3.67809	0	5.07607	9.42698	1.74186	2.43711	2.43711
100	0	59.7391	59.7391	59.7391	147.703	139.397	0	98.4675	98.4675	60.2699	38.1976	60.2699	-28.7856	-31.4843	-31.4843	31.4843	0	0	83.0897	8.05891	8.05891	8.05891	0	-3.52858	0	2.77352	0	0	0	0	2.77352	33.6187	0	58.6514	53.5267	5.04616	1.56992	2.1007	23.018	1.71196	3.64819	0	3.67809	0	5.07607	9.42698	1.74186	2.43711	2.43711
100	0	59.7391	59.7391	59.7391	147.703	139.397	0	98.4675	98.4675	60.2699	38.1976	60.2699	-28.7856	-31.4843	-31.4843	31.4843	0	0	83.0897	8.05891	8.05891	8.05891	0	-3.52858	0	2.77352	0	0	0	2.77352	0	33.6187	0	58.6514	53.5267	5.04616	1.56992	2.1007	23.018	1.71196	3.64819	0	3.67809	0	5.07607	9.42698	1.74186	2.43711	2.43711
100	0	19.4179	19.4179	19.4179	109.004	105	0	98.674	36.7917	19.8771	16.9146	19.8771	-8.77102	-11.1061	-11.1061	11.1061	61.8823	61.8823	144.851	43.0789	43.0789	10.0259	3.05304	0	36.1061	38.5058	71.5589	33.053	33.053	0	0	0	0	60.912	49.4955	4.36611	1.35834	1.81759	26.2807	1.48124	3.15653	0	0	-3.18241	7.57439	14.5213	1.50712	2.10867	2.10867
100	0	59.8318	59.8318	59.8318	147.957	143.391	0	98.488	98.488	60.3555	38.1325	60.3555	-28.8464	-31.5091	-31.5091	31.5091	0	0	80.5797	11.4324	11.4324	11.4324	3.48134	0	3.48134	6.21773	6.21773	0	0	0	0	509.979	472.289	60.2449	56.439	4.97861	1.5489	2.07258	29.9675	1.68904	3.59935	0	0	-3.62885	8.63697	16.5585	1.71854	2.40448	2.40448
100	0	57.9872	57.9872	57.9872	142.907	137.11	0	98.0799	98.0799	58.6522	39.4277	58.6522	-27.6355	-31.0167	-31.0167	31.0167	0	0	75.3384	32.5107	32.5107	14.5179	4.42092	0	22.4137	25.8886	43.8814	17.9928	17.9928	0	0	377.727	347.857	13.5297	71.6714	6.3223	1.96694	2.63195	38.0555	2.1449	4.57079	0	0	-4.60825	10.968	21.0275	2.18236	3.05344	3.05344
100	0	59.8318	59.8318	59.8318	147.957	143.391	0	98.488	98.488	60.3555	38.1325	60.3555	-28.8464	-31.5091	-31.5091	31.5091	0	0	80.5797	11.4324	11.4324	11.4324	3.48134	0	3.48134	6.21773	6.21773	0	0	0	0	37.6899	0	60.2449	56.439	4.97861	1.5489	2.07258	29.9675	1.68904	3.59935	0	0	-3.62885	8.63697	16.5585	1.71854	2.40448	2.40448
100	0	57.9872	57.9872	57.9872	142.907	137.11	0	98.0799	98.0799	58.6522	39.4277	58.6522	-27.6355	-31.0167	-31.0167	31.0167	0	0	75.3384	32.5107	32.5107	14.5179	4.42092	0	22.4137	25.8886	43.8814	17.9928	17.9928	0	0	29.8693	0	13.5297	71.6714	6.3223	1.96694	2.63195	38.0555	2.1449	4.57079	0	0	-4.60825	10.968	21.0275	2.18236	3.05344	3.05344
100	0	60.4149	60.4149	60.4149	149.553	145.377	0	98.617	98.617	60.8939	37.7231	60.8939	-29.2292	-31.6647	-31.6647	31.6647	0	0	87.9238	10.4571	10.4571	10.4571	3.18435	0	3.18435	5.6873	0	0	0	5.6873	0	585.907	545.745	69.3237	51.6242	4.55389	1.41677	1.89577	27.411	1.54495	3.29229	0	0	-3.31928	7.90015	15.1459	1.57193	2.19936	2.19936
100	0	60.4149	60.4149	60.4149	149.553	145.377	0	98.617	98.617	60.8939	37.7231	60.8939	-29.2292	-31.6647	-31.6647	31.6647	0	0	87.9238	10.4571	10.4571	10.4571	3.18435	0	3.18435	5.6873	0	0	0	0	5.6873	585.907	545.745	69.3237	51.6242	4.55389	1.41677	1.89577	27.411	1.54495	3.29229	0	0	-3.31928	7.90015	15.1459	1.57193	2.19936	2.19936
100	0	60.4149	60.4149	60.4149	149.553	145.377	0	98.617	98.617	60.8939	37.7231	60.8939	-29.2292	-31.6647	-31.6647	31.6647	0	0	87.9238	10.4571	10.4571	10.4571	3.18435	0	3.18435	5.6873	0	0	0	5.6873	0	40.1619	0	69.3237	51.6242	4.55389	1.41677	1.89577	27.411	1.54495	3.29229	0	0	-3.31928	7.90015	15.1459	1.57193	2.19936	2.19936
100	0	60.4149	60.4149	60.4149	149.553	145.377	0	98.617	98.617	60.8939	37.7231	60.8939	-29.2292	-31.6647	-31.6647	31.6647	0	0	87.9238	10.4571	10.4571	10.4571	3.18435	0	3.18435	5.6873	0	0	0	0	5.6873	40.1619	0	69.3237	51.6242	4.55389	1.41677	1.89577	27.411	1.54495	3.29229	0	0	-3.31928	7.90015	15.1459	1.57193	2.19936	2.19936
100	0	28.4945	28.4945	28.4945	115.365	106.304	0	98.3282	52.4058	29.0736	23.3322	29.0736	-13.0648	-16.0088	-16.0088	16.0088	45.9224	45.9224	124.45	46.2893	46.2893	12.6407	3.84929	0	37.498	40.5236	74.1722	33.6487	33.6487	0	0	0	0	26.6433	58.3918	5.50481	1.71261	2.29163	25.1101	1.86756	3.97977	0	4.0124	0	5.53743	10.2838	1.90018	2.65862	2.65862
100	0	59.4384	59.4384	59.4384	146.88	138.214	0	98.4009	98.4009	59.9922	38.4087	59.9922	-28.5881	-31.4041	-31.4041	31.4041	0	0	79.4618	12.0905	12.0905	12.0905	3.68175	0	3.68175	6.57566	6.57566	0	0	0	0	497.122	464.938	50.2808	55.8502	5.26521	1.63807	2.19189	24.0172	1.78627	3.80655	0	3.83775	0	5.29641	9.83619	1.81747	2.5429	2.5429
100	0	59.4384	59.4384	59.4384	146.88	138.214	0	98.4009	98.4009	59.9922	38.4087	59.9922	-28.5881	-31.4041	-31.4041	31.4041	0	0	79.4618	12.0905	12.0905	12.0905	3.68175	0	3.68175	6.57566	6.57566	0	0	0	0	32.1841	0	50.2808	55.8502	5.26521	1.63807	2.19189	24.0172	1.78627	3.80655	0	3.83775	0	5.29641	9.83619	1.81747	2.5429	2.5429
100	0	60.0873	60.0873	60.0873	148.656	140.768	0	98.5445	98.5445	60.5914	37.9531	60.5914	-29.0142	-31.5773	-31.5773	31.5773	0	0	87.291	11.005	11.005	11.005	3.3512	0	3.3512	5.9853	0	0	0	5.9853	0	578.182	542.902	60.7299	50.836	4.7925	1.491	1.9951	21.8609	1.6259	3.4648	0	3.4932	0	4.8209	8.9531	1.6543	2.3146	2.3146
100	0	60.0873	60.0873	60.0873	148.656	140.768	0	98.5445	98.5445	60.5914	37.9531	60.5914	-29.0142	-31.5773	-31.5773	31.5773	0	0	87.291	11.005	11.005	11.005	3.3512	0	3.3512	5.9853	0	0	0	0	5.9853	578.182	542.902	60.7299	50.836	4.7925	1.491	1.9951	21.8609	1.6259	3.4648	0	3.4932	0	4.8209	8.9531	1.6543	2.3146	2.3146
100	0	60.0873	60.0873	60.0873	148.656	140.768	0	98.5445	98.5445	60.5914	37.9531	60.5914	-29.0142	-31.5773	-31.5773	31.5773	0	0	87.291	11.005	11.005	11.005	3.3512	0	3.3512	5.9853	0	0	0	5.9853	0	35.2799	0	60.7299	50.836	4.7925	1.491	1.9951	21.8609	1.6259	3.4648	0	3.4932	0	4.8209	8.9531	1.6543	2.3146	2.3146
100	0	60.0873	60.0873	60.0873	148.656	140.768	0	98.5445	98.5445	60.5914	37.9531	60.5914	-29.0142	-31.5773	-31.5773	31.5773	0	0	87.291	11.005	11.005	11.005	3.3512	0	3.3512	5.9853	0	0	0	0	5.9853	35.2799	0	60.7299	50.836	4.7925	1.491	1.9951	21.8609	1.6259	3.4648	0	3.4932	0	4.8209	8.9531	1.6543	2.3146	2.3146
100	0	58.5992	58.5992	58.5992	144.583	127.171	0	98.2153	98.2153	59.2173	38.998	59.2173	-28.0373	-31.1801	-31.1801	31.1801	0	0	77.0774	9.38493	9.38493	9.38493	0	-4.10917	0	3.22988	3.22988	0	0	0	0	440.935	420.494	33.1389	54.5945	5.87646	1.82823	2.44635	11.3263	1.99364	4.24847	0	12.0228	7.73952	-1.82823	-4.50094	2.02847	2.83811	2.83811
100	0	58.5992	58.5992	58.5992	144.583	127.171	0	98.2153	98.2153	59.2173	38.998	59.2173	-28.0373	-31.1801	-31.1801	31.1801	0	0	77.0774	9.38493	9.38493	9.38493	0	-4.10917	0	3.22988	3.22988	0	0	0	0	20.4414	0	33.1389	54.5945	5.87646	1.82823	2.44635	11.3263	1.99364	4.24847	0	12.0228	7.73952	-1.82823	-4.50094	2.02847	2.83811	2.83811
100	0	58.972	58.972	58.972	145.603	128.996	0	98.2978	98.2978	59.5616	38.7362	59.5616	-28.282	-31.2796	-31.2796	31.2796	0	0	81.2173	8.95126	8.95126	8.95126	0	-3.91929	0	3.08063	0	0	0	0	3.08063	485.253	462.675	39.3091	52.0717	5.60492	1.74375	2.33331	10.803	1.90152	4.05215	0	11.4672	7.38188	-1.74375	-4.29295	1.93473	2.70697	2.70697
100	0	58.972	58.972	58.972	145.603	128.996	0	98.2978	98.2978	59.5616	38.7362	59.5616	-28.282	-31.2796	-31.2796	31.2796	0	0	81.2173	8.95126	8.95126	8.95126	0	-3.91929	0	3.08063	0	0	0	3.08063	0	485.253	462.675	39.3091	52.0717	5.60492	1.74375	2.33331	10.803	1.90152	4.05215	0	11.4672	7.38188	-1.74375	-4.29295	1.93473	2.70697	2.70697
100	0	58.972	58.972	58.972	145.603	128.996	0	98.2978	98.2978	59.5616	38.7362	59.5616	-28.282	-31.2796	-31.2796	31.2796	0	0	81.2173	8.95126	8.95126	8.95126	0	-3.91929	0	3.08063	0	0	0	0	3.08063	22.5774	0	39.3091	52.0717	5.60492	1.74375	2.33331	10.803	1.90152	4.05215	0	11.4672	7.38188	-1.74375	-4.29295	1.93473	2.70697	2.70697
100	0	58.972	58.972	58.972	145.603	128.996	0	98.2978	98.2978	59.5616	38.7362	59.5616	-28.282	-31.2796	-31.2796	31.2796	0	0	81.2173	8.95126	8.95126	8.95126	0	-3.91929	0	3.08063	0	0	0	3.08063	0	22.5774	0	39.3091	52.0717	5.60492	1.74375	2.33331	10.803	1.90152	4.05215	0	11.4672	7.38188	-1.74375	-4.29295	1.93473	2.70697	2.70697
100	0	58.5992	58.5992	58.5992	144.583	127.171	0	98.2153	98.2153	59.2173	38.998	59.2173	-28.0373	-31.1801	-31.1801	31.1801	0	0	77.0774	13.4941	13.4941	13.4941	4.10917	0	4.10917	7.33905	7.33905	0	0	0	0	469.699	449.258	29.0297	54.5945	5.87646	1.82823	2.44635	11.3263	1.99364	4.24847	0	12.0228	7.73952	-1.82823	-4.50094	2.02847	2.83811	2.83811
100	0	58.5992	58.5992	58.5992	144.583	127.171	0	98.2153	98.2153	59.2173	38.998	59.2173	-28.0373	-31.1801	-31.1801	31.1801	0	0	77.0774	13.4941	13.4941	13.4941	4.10917	0	4.10917	7.33905	7.33905	0	0	0	0	20.4414	0	29.0297	54.5945	5.87646	1.82823	2.44635	11.3263	1.99364	4.24847	0	12.0228	7.73952	-1.82823	-4.50094	2.02847	2.83811	2.83811
100	0	59.3993	59.3993	59.3993	146.773	131.088	0	98.3923	98.3923	59.9561	38.4362	59.9561	-28.5625	-31.3936	-31.3936	31.3936	0	0	85.9619	12.1559	12.1559	12.1559	3.70167	0	3.70167	6.61125	0	0	0	6.61125	0	561.956	536.93	42.679	49.1805	5.2937	1.64693	2.20375	10.2031	1.79594	3.82715	0	10.8305	6.972	-1.64693	-4.05458	1.82731	2.55666	2.55666
100	0	59.3993	59.3993	59.3993	146.773	131.088	0	98.3923	98.3923	59.9561	38.4362	59.9561	-28.5625	-31.3936	-31.3936	31.3936	0	0	85.9619	12.1559	12.1559	12.1559	3.70167	0	3.70167	6.61125	0	0	0	0	6.61125	561.956	536.93	42.679	49.1805	5.2937	1.64693	2.20375	10.2031	1.79594	3.82715	0	10.8305	6.972	-1.64693	-4.05458	1.82731	2.55666	2.55666
100	0	59.3993	59.3993	59.3993	146.773	131.088	0	98.3923	98.3923	59.9561	38.4362	59.9561	-28.5625	-31.3936	-31.3936	31.3936	0	0	85.9619	12.1559	12.1559	12.1559	3.70167	0	3.70167	6.61125	0	0	0	6.61125	0	25.0255	0	42.679	49.1805	5.2937	1.64693	2.20375	10.2031	1.79594	3.82715	0	10.8305	6.972	-1.64693	-4.05458	1.82731	2.55666	2.55666
100	0	59.3993	59.3993	59.3993	146.773	131.088	0	98.3923	98.3923	59.9561	38.4362	59.9561	-28.5625	-31.3936	-31.3936	31.3936	0	0	85.9619	12.1559	12.1559	12.1559	3.70167	0	3.70167	6.61125	0	0	0	0	6.61125	25.0255	0	42.679	49.1805	5.2937	1.64693	2.20375	10.2031	1.79594	3.82715	0	10.8305	6.972	-1.64693	-4.05458	1.82731	2.55666	2.55666
100	0	58.8146	58.8146	58.8146	145.172	130.005	0	98.2629	98.2629	59.4162	38.8468	59.4162	-28.1786	-31.2376	-31.2376	31.2376	0	0	77.6893	9.13443	9.13443	9.13443	0	-3.99949	0	3.14367	3.14367	0	0	0	0	448.74	425.285	38.4824	54.9167	5.71961	1.77943	2.38105	14.5829	1.94043	4.13507	0	9.92247	5.75351	0	-0.821929	1.97433	2.76236	2.76236
100	0	58.8146	58.8146	58.8146	145.172	130.005	0	98.2629	98.2629	59.4162	38.8468	59.4162	-28.1786	-31.2376	-31.2376	31.2376	0	0	77.6893	9.13443	9.13443	9.13443	0	-3.99949	0	3.14367	3.14367	0	0	0	0	23.4546	0	38.4824	54.9167	5.71961	1.77943	2.38105	14.5829	1.94043	4.13507	0	9.92247	5.75351	0	-0.821929	1.97433	2.76236	2.76236
100	0	59.1682	59.1682	59.1682	146.14	131.656	0	98.3412	98.3412	59.7427	38.5985	59.7427	-28.4107	-31.3319	-31.3319	31.3319	0	0	81.6961	8.72309	8.72309	8.72309	0	-3.81939	0	3.0021	0	0	0	0	3.0021	491.576	466.176	44.2547	52.4438	5.46205	1.6993	2.27383	13.9262	1.85305	3.94886	0	9.47564	5.49442	0	-0.784917	1.88542	2.63797	2.63797
100	0	59.1682	59.1682	59.1682	146.14	131.656	0	98.3412	98.3412	59.7427	38.5985	59.7427	-28.4107	-31.3319	-31.3319	31.3319	0	0	81.6961	8.72309	8.72309	8.72309	0	-3.81939	0	3.0021	0	0	0	3.0021	0	491.576	466.176	44.2547	52.4438	5.46205	1.6993	2.27383	13.9262	1.85305	3.94886	0	9.47564	5.49442	0	-0.784917	1.88542	2.63797	2.63797
100	0	59.1682	59.1682	59.1682	146.14	131.656	0	98.3412	98.3412	59.7427	38.5985	59.7427	-28.4107	-31.3319	-31.3319	31.3319	0	0	81.6961	8.72309	8.72309	8.72309	0	-3.81939	0	3.0021	0	0	0	0	3.0021	25.4006	0	44.2547	52.4438	5.46205	1.6993	2.27383	13.9262	1.85305	3.94886	0	9.47564	5.49442	0	-0.784917	1.88542	2.63797	2.63797
100	0	59.1682	59.1682	59.1682	146.14	131.656	0	98.3412	98.3412	59.7427	38.5985	59.7427	-28.4107	-31.3319	-31.3319	31.3319	0	0	81.6961	8.72309	8.72309	8.72309	0	-3.81939	0	3.0021	0	0	0	3.0021	0	25.4006	0	44.2547	52.4438	5.46205	1.6993	2.27383	13.9262	1.85305	3.94886	0	9.47564	5.49442	0	-0.784917	1.88542	2.63797	2.63797
100	0	58.8146	58.8146	58.8146	145.172	130.005	0	98.2629	98.2629	59.4162	38.8468	59.4162	-28.1786	-31.2376	-31.2376	31.2376	0	0	77.6893	13.1339	13.1339	13.1339	3.99949	0	3.99949	7.14316	7.14316	0	0	0	0	476.736	453.281	34.4829	54.9167	5.71961	1.77943	2.38105	14.5829	1.94043	4.13507	0	9.92247	5.75351	0	-0.821929	1.97433	2.76236	2.76236
100	0	58.8146	58.8146	58.8146	145.172	130.005	0	98.2629	98.2629	59.4162	38.8468	59.4162	-28.1786	-31.2376	-31.2376	31.2376	0	0	77.6893	13.1339	13.1339	13.1339	3.99949	0	3.99949	7.14316	7.14316	0	0	0	0	23.4546	0	34.4829	54.9167	5.71961	1.77943	2.38105	14.5829	1.94043	4.13507	0	9.92247	5.75351	0	-0.821929	1.97433	2.76236	2.76236
100	0	59.5745	59.5745	59.5745	147.252	133.553	0	98.431	98.431	60.1179	38.3132	60.1179	-28.6775	-31.4404	-31.4404	31.4404	0	0	86.3003	11.8629	11.8629	11.8629	3.61243	0	3.61243	6.45186	0	0	0	6.45186	0	566.088	538.451	47.2754	49.602	5.16608	1.60722	2.15062	13.1716	1.75264	3.73488	0	8.96219	5.19669	0	-0.742385	1.78325	2.49503	2.49503
100	0	59.5745	59.5745	59.5745	147.252	133.553	0	98.431	98.431	60.1179	38.3132	60.1179	-28.6775	-31.4404	-31.4404	31.4404	0	0	86.3003	11.8629	11.8629	11.8629	3.61243	0	3.61243	6.45186	0	0	0	0	6.45186	566.088	538.451	47.2754	49.602	5.16608	1.60722	2.15062	13.1716	1.75264	3.73488	0	8.96219	5.19669	0	-0.742385	1.78325	2.49503	2.49503
100	0	59.5745	59.5745	59.5745	147.252	133.553	0	98.431	98.431	60.1179	38.3132	60.1179	-28.6775	-31.4404	-31.4404	31.4404	0	0	86.3003	11.8629	11.8629	11.8629	3.61243	0	3.61243	6.45186	0	0	0	6.45186	0	27.6366	0	47.2754	49.602	5.16608	1.60722	2.15062	13.1716	1.75264	3.73488	0	8.96219	5.19669	0	-0.742385	1.78325	2.49503	2.49503
100	0	59.5745	59.5745	59.5745	147.252	133.553	0	98.431	98.431	60.1179	38.3132	60.1179	-28.6775	-31.4404	-31.4404	31.4404	0	0	86.3003	11.8629	11.8629	11.8629	3.61243	0	3.61243	6.45186	0	0	0	0	6.45186	27.6366	0	47.2754	49.602	5.16608	1.60722	2.15062	13.1716	1.75264	3.73488	0	8.96219	5.19669	0	-0.742385	1.78325	2.49503	2.49503
100	0	58.8627	58.8627	58.8627	145.304	130.638	0	98.2736	98.2736	59.4606	38.813	59.4606	-28.2102	-31.2504	-31.2504	31.2504	0	0	77.826	9.07847	9.07847	9.07847	0	-3.97499	0	3.12441	3.12441	0	0	0	0	450.483	426.355	39.6762	54.9887	5.68457	1.76853	2.36647	15.3104	1.92854	4.10973	0	9.45323	5.30981	0.408447	0	1.96223	2.74544	2.74544
100	0	58.8627	58.8627	58.8627	145.304	130.638	0	98.2736	98.2736	59.4606	38.813	59.4606	-28.2102	-31.2504	-31.2504	31.2504	0	0	77.826	9.07847	9.07847	9.07847	0	-3.97499	0	3.12441	3.12441	0	0	0	0	24.1278	0	39.6762	54.9887	5.68457	1.76853	2.36647	15.3104	1.92854	4.10973	0	9.45323	5.30981	0.408447	0	1.96223	2.74544	2.74544
100	0	59.212	59.212	59.212	146.26	132.251	0	98.3509	98.3509	59.7832	38.5677	59.7832	-28.4396	-31.3436	-31.3436	31.3436	0	0	81.8032	8.67204	8.67204	8.67204	0	-3.79704	0	2.98453	0	0	0	0	2.98453	492.991	466.959	45.3613	52.527	5.43008	1.68936	2.26052	14.625	1.84221	3.92575	0	9.03003	5.0721	0.390161	0	1.87438	2.62253	2.62253
100	0	59.212	59.212	59.212	146.26	132.251	0	98.3509	98.3509	59.7832	38.5677	59.7832	-28.4396	-31.3436	-31.3436	31.3436	0	0	81.8032	8.67204	8.67204	8.67204	0	-3.79704	0	2.98453	0	0	0	2.98453	0	492.991	466.959	45.3613	52.527	5.43008	1.68936	2.26052	14.625	1.84221	3.92575	0	9.03003	5.0721	0.390161	0	1.87438	2.62253	2.62253
100	0	59.212	59.212	59.212	146.26	132.251	0	98.3509	98.3509	59.7832	38.5677	59.7832	-28.4396	-31.3436	-31.3436	31.3436	0	0	81.8032	8.67204	8.67204	8.67204	0	-3.79704	0	2.98453	0	0	0	0	2.98453	26.0322	0	45.3613	52.527	5.43008	1.68936	2.26052	14.625	1.84221	3.92575	0	9.03003	5.0721	0.390161	0	1.87438	2.62253	2.62253
100	0	59.212	59.212	59.212	146.26	132.251	0	98.3509	98.3509	59.7832	38.5677	59.7832	-28.4396	-31.3436	-31.3436	31.3436	0	0	81.8032	8.67204	8.67204	8.67204	0	-3.79704	0	2.98453	0	0	0	2.98453	0	26.0322	0	45.3613	52.527	5.43008	1.68936	2.26052	14.625	1.84221	3.92575	0	9.03003	5.0721	0.390161	0	1.87438	2.62253	2.62253
100	0	58.8627	58.8627	58.8627	145.304	130.638	0	98.2736	98.2736	59.4606	38.813	59.4606	-28.2102	-31.2504	-31.2504	31.2504	0	0	77.826	13.0535	13.0535	13.0535	3.97499	0	3.97499	7.0994	7.0994	0	0	0	0	478.308	454.18	35.7012	54.9887	5.68457	1.76853	2.36647	15.3104	1.92854	4.10973	0	9.45323	5.30981	0.408447	0	1.96223	2.74544	2.74544
100	0	58.8627	58.8627	58.8627	145.304	130.638	0	98.2736	98.2736	59.4606	38.813	59.4606	-28.2102	-31.2504	-31.2504	31.2504	0	0	77.826	13.0535	13.0535	13.0535	3.97499	0	3.97499	7.0994	7.0994	0	0	0	0	24.1278	0	35.7012	54.9887	5.68457	1.76853	2.36647	15.3104	1.92854	4.10973	0	9.45323	5.30981	0.408447	0	1.96223	2.74544	2.74544
100	0	59.6137	59.6137	59.6137	147.36	134.105	0	98.4397	98.4397	60.1541	38.2856	60.1541	-28.7033	-31.4509	-31.4509	31.4509	0	0	86.3762	11.7972	11.7972	11.7972	3.59243	0	3.59243	6.41614	0	0	0	6.41614	0	567.014	538.792	48.3056	49.6965	5.13748	1.59833	2.13871	13.8369	1.74294	3.7142	0	8.54343	4.79878	0.369137	0	1.77338	2.48121	2.48121
100	0	59.6137	59.6137	59.6137	147.36	134.105	0	98.4397	98.4397	60.1541	38.2856	60.1541	-28.7033	-31.4509	-31.4509	31.4509	0	0	86.3762	11.7972	11.7972	11.7972	3.59243	0	3.59243	6.41614	0	0	0	0	6.41614	567.014	538.792	48.3056	49.6965	5.13748	1.59833	2.13871	13.8369	1.74294	3.7142	0	8.54343	4.79878	0.369137	0	1.77338	2.48121	2.48121
100	0	59.6137	59.6137	59.6137	147.36	134.105	0	98.4397	98.4397	60.1541	38.2856	60.1541	-28.7033	-31.4509	-31.4509	31.4509	0	0	86.3762	11.7972	11.7972	11.7972	3.59243	0	3.59243	6.41614	0	0	0	6.41614	0	28.2219	0	48.3056	49.6965	5.13748	1.59833	2.13871	13.8369	1.74294	3.7142	0	8.54343	4.79878	0.369137	0	1.77338	2.48121	2.48121
100	0	59.6137	59.6137	59.6137	147.36	134.105	0	98.4397	98.4397	60.1541	38.2856	60.1541	-28.7033	-31.4509	-31.4509	31.4509	0	0	86.3762	11.7972	11.7972	11.7972	3.59243	0	3.59243	6.41614	0	0	0	0	6.41614	28.2219	0	48.3056	49.6965	5.13748	1.59833	2.13871	13.8369	1.74294	3.7142	0	8.54343	4.79878	0.369137	0	1.77338	2.48121	2.48121
100	0	66.6667	66.6667	66.6667	166.667	-33.3333	0	100	100	66.6667	33.3333	66.6667	-33.3333	-33.3333	-33.3333	33.3333	0	0	300	133.333	133.333	0	0	0	133.333	133.333	266.667	133.333	133.333	0	0	0	133.333	33.3333	200	0	0	0	0	0	0	200	200	0	0	0	0	0	0
100	0	66.6667	66.6667	66.6667	166.667	0	0	100	100	66.6667	33.3333	66.6667	-33.3333	-33.3333	-33.3333	33.3333	0	0	266.667	100	100	0	0	0	100	100	200	100	100	0	0	0	100	66.6667	166.667	0	0	0	0	0	0	166.667	166.667	0	0	0	0	0	0
100	0	66.6667	66.6667	66.6667	166.667	0	0	100	100	66.6667	33.3333	66.6667	-33.3333	-33.3333	-33.3333	33.3333	0	0	272.222	111.111	111.111	0	0	0	111.111	111.111	222.222	111.111	111.111	0	0	0	100	61.1111	177.778	0	0	0	11.1111	0	0	172.222	166.667	-5.55556	5.55556	11.1111	0	0	0
100	0	64.7014	64.7014	64.7014	161.287	0	0	99.5652	99.5652	64.852	34.7133	64.852	-32.0432	-32.8088	-32.8088	32.8088	0	0	253.347	112.676	112.676	2.28622	0	-1.00102	110.39	111.177	221.566	110.39	110.39	0	0	0	101.639	25.6341	174.116	1.43154	0.445368	0.595945	6.52995	0.485663	1.03495	158.931	159.974	0	1.44002	2.67433	0.494147	0.691381	0.691381
100	0	64.6405	64.6405	64.6405	161.12	0	0	99.5518	99.5518	64.7958	34.756	64.7958	-32.0032	-32.7925	-32.7925	32.7925	0	0	252.934	114.1	114.1	3.38902	1.03201	0	111.743	112.555	223.266	110.711	110.711	0	0	0	101.69	23.3317	174.346	1.47586	0.459157	0.614396	6.73211	0.5007	1.06699	158.691	159.767	0	1.48461	2.75713	0.509446	0.712786	0.712786
100	0	63.6918	63.6918	63.6918	158.523	0	0	99.3419	99.3419	63.9197	35.4222	63.9197	-31.3804	-32.5393	-32.5393	32.5393	0	0	243.65	113.48	113.48	3.46067	0	-1.51525	110.019	111.21	221.23	110.019	110.019	0	0	0	102.482	7.40931	172.234	2.16693	0.674157	0.902087	4.17657	0.735152	1.56661	152.103	156.536	2.85393	-0.674157	-1.65971	0.747994	1.04655	1.04655
100	0	63.5501	63.5501	63.5501	158.135	0	0	99.3106	99.3106	63.7889	35.5216	63.7889	-31.2874	-32.5015	-32.5015	32.5015	0	0	242.554	115.709	115.709	5.21289	1.58741	0	112.084	113.332	223.828	110.496	110.496	0	0	0	102.6	2.99993	172.499	2.27013	0.706262	0.945046	4.37546	0.770162	1.64122	151.409	156.054	2.98984	-0.706262	-1.73875	0.783615	1.09639	1.09639
100	0	64.0137	64.0137	64.0137	159.405	0	0	99.4131	99.4131	64.217	35.1961	64.217	-31.5918	-32.6253	-32.6253	32.6253	0	0	246.742	113.224	113.224	3.08617	0	-1.35127	110.137	111.2	221.337	110.137	110.137	0	0	0	102.213	13.2207	172.834	1.93244	0.601202	0.804466	4.927	0.655597	1.39708	154.28	157.632	1.94389	0	-0.277698	0.667048	0.933295	0.933295
100	0	63.9017	63.9017	63.9017	159.098	0	0	99.3883	99.3883	64.1135	35.2748	64.1135	-31.5182	-32.5953	-32.5953	32.5953	0	0	245.9	115.191	115.191	4.62493	1.40837	0	111.974	113.081	223.647	110.566	110.566	0	0	0	102.306	9.55422	173.095	2.01408	0.626604	0.838456	5.13517	0.683297	1.45611	153.757	157.251	2.02602	0	-0.289431	0.695232	0.972728	0.972728
100	0	64.0784	64.0784	64.0784	159.582	0	0	99.4274	99.4274	64.2767	35.1507	64.2767	-31.6342	-32.6425	-32.6425	32.6425	0	0	247.363	113.172	113.172	3.01092	0	-1.31833	110.161	111.197	221.359	110.161	110.161	0	0	0	102.159	14.3885	172.955	1.88532	0.586543	0.78485	5.07779	0.639611	1.36301	154.717	157.853	1.76103	0.135464	0	0.650783	0.910538	0.910538
100	0	63.9718	63.9718	63.9718	159.29	0	0	99.4038	99.4038	64.1783	35.2255	64.1783	-31.5643	-32.6141	-32.6141	32.6141	0	0	246.568	115.087	115.087	4.50752	1.37261	0	111.952	113.031	223.611	110.58	110.58	0	0	0	102.248	10.8631	173.214	1.96295	0.610696	0.817169	5.28688	0.665949	1.41914	154.225	157.49	1.83354	0.141042	0	0.677582	0.948033	0.948033
100	0	66.6667	66.6667	66.6667	166.667	-33.3333	0	100	100	66.6667	33.3333	66.6667	-33.3333	-33.3333	-33.3333	33.3333	0	0	300	133.333	133.333	0	0	0	133.333	133.333	266.667	133.333	133.333	0	0	2000	2133.33	33.3333	200	0	0	0	0	0	0	200	200	0	0	0	0	0	0
100	0	66.6667	66.6667	66.6667	166.667	0	0	100	100	66.6667	33.3333	66.6667	-33.3333	-33.3333	-33.3333	33.3333	0	0	266.667	100	100	0	0	0	100	100	200	100	100	0	0	1833.33	1933.33	66.6667	166.667	0	0	0	0	0	0	166.667	166.667	0	0	0	0	0	0
100	0	66.6667	66.6667	66.6667	166.667	0	0	100	100	66.6667	33.3333	66.6667	-33.3333	-33.3333	-33.3333	33.3333	0	0	272.222	111.111	111.111	0	0	0	111.111	111.111	222.222	111.111	111.111	0	0	1838.89	1938.89	61.1111	177.778	0	0	0	11.1111	0	0	172.222	166.667	-5.55556	5.55556	11.1111	0	0	0
100	0	64.7014	64.7014	64.7014	161.287	0	0	99.5652	99.5652	64.852	34.7133	64.852	-32.0432	-32.8088	-32.8088	32.8088	0	0	253.347	112.676	112.676	2.28622	0	-1.00102	110.39	111.177	221.566	110.39	110.39	0	0	1650.92	1752.56	25.6341	174.116	1.43154	0.445368	0.595945	6.52995	0.485663	1.03495	158.931	159.974	0	1.44002	2.67433	0.494147	0.691381	0.691381
100	0	64.6405	64.6405	64.6405	161.12	0	0	99.5518	99.5518	64.7958	34.756	64.7958	-32.0032	-32.7925	-32.7925	32.7925	0	0	252.934	114.1	114.1	3.38902	1.03201	0	111.743	112.555	223.266	110.711	110.711	0	0	1652.5	1754.19	23.3317	174.346	1.47586	0.459157	0.614396	6.73211	0.5007	1.06699	158.691	159.767	0	1.48461	2.75713	0.509446	0.712786	0.712786
100	0	63.6918	63.6918	63.6918	158.523	0	0	99.3419	99.3419	63.9197	35.4222	63.9197	-31.3804	-32.5393	-32.5393	32.5393	0	0	243.65	113.48	113.48	3.46067	0	-1.51525	110.019	111.21	221.23	110.019	110.019	0	0	1554.36	1656.84	7.40931	172.234	2.16693	0.674157	0.902087	4.17657	0.735152	1.56661	152.103	156.536	2.85393	-0.674157	-1.65971	0.747994	1.04655	1.04655
100	0	63.5501	63.5501	63.5501	158.135	0	0	99.3106	99.3106	63.7889	35.5216	63.7889	-31.2874	-32.5015	-32.5015	32.5015	0	0	242.554	115.709	115.709	5.21289	1.58741	0	112.084	113.332	223.828	110.496	110.496	0	0	1552.19	1654.79	2.99993	172.499	2.27013	0.706262	0.945046	4.37546	0.770162	1.64122	151.409	156.054	2.98984	-0.706262	-1.73875	0.783615	1.09639	1.09639
100	0	64.0137	64.0137	64.0137	159.405	0	0	99.4131	99.4131	64.217	35.1961	64.217	-31.5918	-32.6253	-32.6253	32.6253	0	0	246.742	113.224	113.224	3.08617	0	-1.35127	110.137	111.2	221.337	110.137	110.137	0	0	1585.15	1687.36	13.2207	172.834	1.93244	0.601202	0.804466	4.927	0.655597	1.39708	154.28	157.632	1.94389	0	-0.277698	0.667048	0.933295	0.933295
100	0	63.9017	63.9017	63.9017	159.098	0	0	99.3883	99.3883	64.1135	35.2748	64.1135	-31.5182	-32.5953	-32.5953	32.5953	0	0	245.9	115.191	115.191	4.62493	1.40837	0	111.974	113.081	223.647	110.566	110.566	0	0	1584.52	1686.83	9.55422	173.095	2.01408	0.626604	0.838456	5.13517	0.683297	1.45611	153.757	157.251	2.02602	0	-0.289431	0.695232	0.972728	0.972728
100	0	64.0784	64.0784	64.0784	159.582	0	0	99.4274	99.4274	64.2767	35.1507	64.2767	-31.6342	-32.6425	-32.6425	32.6425	0	0	247.363	113.172	113.172	3.01092	0	-1.31833	110.161	111.197	221.359	110.161	110.161	0	0	1591.34	1693.5	14.3885	172.955	1.88532	0.586543	0.78485	5.07779	0.639611	1.36301	154.717	157.853	1.76103	0.135464	0	0.650783	0.910538	0.910538
100	0	63.9718	63.9718	63.9718	159.29	0	0	99.4038	99.4038	64.1783	35.2255	64.1783	-31.5643	-32.6141	-32.6141	32.6141	0	0	246.568	115.087	115.087	4.50752	1.37261	0	111.952	113.031	223.611	110.58	110.58	0	0	1590.98	1693.23	10.8631	173.214	1.96295	0.610696	0.817169	5.28688	0.665949	1.41914	154.225	157.49	1.83354	0.141042	0	0.677582	0.948033	0.948033
100	82.3303	85.1381	85.1381	85.1381	169.55	163.557	0	15.6848	15.6848	3.4952	12.1896	3.4952	0	-3.4952	-3.4952	3.4952	0	0	81.105	13.4429	13.4429	13.4429	3.00572	-1.56418	3.00572	6.59775	0	0	0	6.59775	0	56.0728	0	55.9759	74.0867	6.53535	2.03322	2.72064	39.338	2.21718	4.72482	0	0	-4.76354	11.3376	21.7361	2.25591	3.15633	3.15633
100	82.1527	84.9887	84.9887	84.9887	169.244	163.191	0	15.8425	15.8425	3.53034	12.3122	3.53034	0	-3.53034	-3.53034	3.53034	0	0	79.9097	15.158	15.158	15.158	4.61585	0	4.61585	8.24399	2.5853	0	0	5.65868	0	55.6311	0	52.948	74.8315	6.60106	2.05366	2.748	39.7335	2.23947	4.77232	0	0	-4.81144	11.4516	21.9546	2.27859	3.18807	3.18807
100	82.6025	85.367	85.367	85.367	170.019	164.118	0	15.4433	15.4433	3.44137	12.0019	3.44137	0	-3.44137	-3.44137	3.44137	0	0	82.9361	14.776	14.776	14.776	4.49952	0	4.49952	8.03622	0	0	0	8.03622	0	84.4709	27.7216	56.654	72.9457	6.4347	2.00191	2.67874	38.7321	2.18303	4.65205	0	0	-4.69018	11.163	21.4013	2.22116	3.10772	3.10772
100	82.6025	85.367	85.367	85.367	170.019	164.118	0	15.4433	15.4433	3.44137	12.0019	3.44137	0	-3.44137	-3.44137	3.44137	0	0	82.9361	14.776	14.776	14.776	4.49952	0	4.49952	8.03622	0	0	0	8.03622	0	56.7493	0	56.654	72.9457	6.4347	2.00191	2.67874	38.7321	2.18303	4.65205	0	0	-4.69018	11.163	21.4013	2.22116	3.10772	3.10772
100	82.3303	85.1381	85.1381	85.1381	169.55	163.557	0	15.6848	15.6848	3.4952	12.1896	3.4952	0	-3.4952	-3.4952	3.4952	0	0	81.105	13.4429	13.4429	13.4429	3.00572	-1.56418	3.00572	6.59775	0	0	0	0	6.59775	56.0728	0	55.9759	74.0867	6.53535	2.03322	2.72064	39.338	2.21718	4.72482	0	0	-4.76354	11.3376	21.7361	2.25591	3.15633	3.15633
100	82.1527	84.9887	84.9887	84.9887	169.244	163.191	0	15.8425	15.8425	3.53034	12.3122	3.53034	0	-3.53034	-3.53034	3.53034	0	0	79.9097	15.158	15.158	15.158	4.61585	0	4.61585	8.24399	2.5853	0	0	0	5.65868	55.6311	0	52.948	74.8315	6.60106	2.05366	2.748	39.7335	2.23947	4.77232	0	0	-4.81144	11.4516	21.9546	2.27859	3.18807	3.18807
100	82.6025	85.367	85.367	85.367	170.019	164.118	0	15.4433	15.4433	3.44137	12.0019	3.44137	0	-3.44137	-3.44137	3.44137	0	0	82.9361	14.776	14.776	14.776	4.49952	0	4.49952	8.03622	0	0	0	0	8.03622	84.4709	27.7216	56.654	72.9457	6.4347	2.00191	2.67874	38.7321	2.18303	4.65205	0	0	-4.69018	11.163	21.4013	2.22116	3.10772	3.10772
100	82.6025	85.367	85.367	85.367	170.019	164.118	0	15.4433	15.4433	3.44137	12.0019	3.44137	0	-3.44137	-3.44137	3.44137	0	0	82.9361	14.776	14.776	14.776	4.49952	0	4.49952	8.03622	0	0	0	0	8.03622	56.7493	0	56.654	72.9457	6.4347	2.00191	2.67874	38.7321	2.18303	4.65205	0	0	-4.69018	11.163	21.4013	2.22116	3.10772	3.10772
100	81.4465	84.3948	84.3948	84.3948	168.027	156.732	0	16.4694	16.4694	3.67003	12.7993	3.67003	0	-3.67003	-3.67003	3.67003	0	0	80.1599	14.1153	14.1153	14.1153	3.15606	-1.64242	3.15606	6.92775	0	0	0	6.92775	0	48.8738	0	43.7703	72.7905	6.86224	2.13492	2.85672	31.302	2.32808	4.96114	0	5.00181	0	6.9029	12.8197	2.36874	3.31421	3.31421
100	81.2506	84.2299	84.2299	84.2299	167.689	156.275	0	16.6433	16.6433	3.70879	12.9345	3.70879	0	-3.70879	-3.70879	3.70879	0	0	78.8942	15.9242	15.9242	15.9242	4.84916	0	4.84916	8.66069	2.71598	0	0	5.94471	0	48.3338	0	40.4604	73.5594	6.93472	2.15747	2.8869	31.6326	2.35267	5.01354	0	5.05464	0	6.97581	12.9551	2.39376	3.34921	3.34921
100	81.7463	84.6469	84.6469	84.6469	168.544	157.431	0	16.2032	16.2032	3.61072	12.5925	3.61072	0	-3.61072	-3.61072	3.61072	0	0	82.0964	15.5031	15.5031	15.5031	4.72094	0	4.72094	8.43169	0	0	0	8.43169	0	78.7858	29.0858	44.6789	71.6143	6.75135	2.10042	2.81056	30.7962	2.29046	4.88098	0	4.92098	0	6.79136	12.6125	2.33047	3.26065	3.26065
100	81.7463	84.6469	84.6469	84.6469	168.544	157.431	0	16.2032	16.2032	3.61072	12.5925	3.61072	0	-3.61072	-3.61072	3.61072	0	0	82.0964	15.5031	15.5031	15.5031	4.72094	0	4.72094	8.43169	0	0	0	8.43169	0	49.6999	0	44.6789	71.6143	6.75135	2.10042	2.81056	30.7962	2.29046	4.88098	0	4.92098	0	6.79136	12.6125	2.33047	3.26065	3.26065
100	81.4465	84.3948	84.3948	84.3948	168.027	156.732	0	16.4694	16.4694	3.67003	12.7993	3.67003	0	-3.67003	-3.67003	3.67003	0	0	80.1599	14.1153	14.1153	14.1153	3.15606	-1.64242	3.15606	6.92775	0	0	0	0	6.92775	48.8738	0	43.7703	72.7905	6.86224	2.13492	2.85672	31.302	2.32808	4.96114	0	5.00181	0	6.9029	12.8197	2.36874	3.31421	3.31421
100	81.2506	84.2299	84.2299	84.2299	167.689	156.275	0	16.6433	16.6433	3.70879	12.9345	3.70879	0	-3.70879	-3.70879	3.70879	0	0	78.8942	15.9242	15.9242	15.9242	4.84916	0	4.84916	8.66069	2.71598	0	0	0	5.94471	48.3338	0	40.4604	73.5594	6.93472	2.15747	2.8869	31.6326	2.35267	5.01354	0	5.05464	0	6.97581	12.9551	2.39376	3.34921	3.34921
100	81.7463	84.6469	84.6469	84.6469	168.544	157.431	0	16.2032	16.2032	3.61072	12.5925	3.61072	0	-3.61072	-3.61072	3.61072	0	0	82.0964	15.5031	15.5031	15.5031	4.72094	0	4.72094	8.43169	0	0	0	0	8.43169	78.7858	29.0858	44.6789	71.6143	6.75135	2.10042	2.81056	30.7962	2.29046	4.88098	0	4.92098	0	6.79136	12.6125	2.33047	3.26065	3.26065
100	81.7463	84.6469	84.6469	84.6469	168.544	157.431	0	16.2032	16.2032	3.61072	12.5925	3.61072	0	-3.61072	-3.61072	3.61072	0	0	82.0964	15.5031	15.5031	15.5031	4.72094	0	4.72094	8.43169	0	0	0	0	8.43169	49.6999	0	44.6789	71.6143	6.75135	2.10042	2.81056	30.7962	2.29046	4.88098	0	4.92098	0	6.79136	12.6125	2.33047	3.26065	3.26065
100	79.6031	82.8443	82.8443	82.8443	164.85	142.498	0	18.1057	18.1057	4.03467	14.0711	4.03467	0	-4.03467	-4.03467	4.03467	0	0	78.1887	15.5178	15.5178	15.5178	3.46964	-1.80561	3.46964	7.61608	0	0	0	7.61608	0	33.8582	0	18.3119	70.0871	7.54405	2.34704	3.14056	14.5405	2.55939	5.45407	0	15.4346	9.9358	-2.34704	-5.77819	2.6041	3.6435	3.6435
100	79.366	82.6448	82.6448	82.6448	164.442	141.829	0	18.3162	18.3162	4.08157	14.2346	4.08157	0	-4.08157	-4.08157	4.08157	0	0	76.7728	17.5247	17.5247	17.5247	5.33657	0	5.33657	9.5312	2.98897	0	0	6.54223	0	33.0894	0	14.3734	70.9017	7.63174	2.37432	3.17707	14.7095	2.58914	5.51747	0	15.614	10.0513	-2.37432	-5.84535	2.63436	3.68585	3.68585
100	79.9649	83.1485	83.1485	83.1485	165.474	143.517	0	17.7846	17.7846	3.96311	13.8215	3.96311	0	-3.96311	-3.96311	3.96311	0	0	80.3491	17.0161	17.0161	17.0161	5.18169	0	5.18169	9.25458	0	0	0	9.25458	0	66.9558	31.9245	19.7607	68.844	7.41025	2.30541	3.08486	14.2826	2.514	5.35734	0	15.1608	9.75958	-2.30541	-5.67571	2.55791	3.57888	3.57888
100	79.9649	83.1485	83.1485	83.1485	165.474	143.517	0	17.7846	17.7846	3.96311	13.8215	3.96311	0	-3.96311	-3.96311	3.96311	0	0	80.3491	17.0161	17.0161	17.0161	5.18169	0	5.18169	9.25458	0	0	0	9.25458	0	35.0313	0	19.7607	68.844	7.41025	2.30541	3.08486	14.2826	2.514	5.35734	0	15.1608	9.75958	-2.30541	-5.67571	2.55791	3.57888	3.57888
100	79.6031	82.8443	82.8443	82.8443	164.85	142.498	0	18.1057	18.1057	4.03467	14.0711	4.03467	0	-4.03467	-4.03467	4.03467	0	0	78.1887	15.5178	15.5178	15.5178	3.46964	-1.80561	3.46964	7.61608	0	0	0	0	7.61608	33.8582	0	18.3119	70.0871	7.54405	2.34704	3.14056	14.5405	2.55939	5.45407	0	15.4346	9.9358	-2.34704	-5.77819	2.6041	3.6435	3.6435
100	79.366	82.6448	82.6448	82.6448	164.442	141.829	0	18.3162	18.3162	4.08157	14.2346	4.08157	0	-4.08157	-4.08157	4.08157	0	0	76.7728	17.5247	17.5247	17.5247	5.33657	0	5.33657	9.5312	2.98897	0	0	0	6.54223	33.0894	0	14.3734	70.9017	7.63174	2.37432	3.17707	14.7095	2.58914	5.51747	0	15.614	10.0513	-2.37432	-5.84535	2.63436	3.68585	3.68585
100	79.9649	83.1485	83.1485	83.1485	165.474	143.517	0	17.7846	17.7846	3.96311	13.8215	3.96311	0	-3.96311	-3.96311	3.96311	0	0	80.3491	17.0161	17.0161	17.0161	5.18169	0	5.18169	9.25458	0	0	0	0	9.25458	66.9558	31.9245	19.7607	68.844	7.41025	2.30541	3.08486	14.2826	2.514	5.35734	0	15.1608	9.75958	-2.30541	-5.67571	2.55791	3.57888	3.57888
100	79.9649	83.1485	83.1485	83.1485	165.474	143.517	0	17.7846	17.7846	3.96311	13.8215	3.96311	0	-3.96311	-3.96311	3.96311	0	0	80.3491	17.0161	17.0161	17.0161	5.18169	0	5.18169	9.25458	0	0	0	0	9.25458	35.0313	0	19.7607	68.844	7.41025	2.30541	3.08486	14.2826	2.514	5.35734	0	15.1608	9.75958	-2.30541	-5.67571	2.55791	3.57888	3.57888
100	80.0709	83.2377	83.2377	83.2377	165.656	146.109	0	17.6905	17.6905	3.94215	13.7484	3.94215	0	-3.94215	-3.94215	3.94215	0	0	78.6889	15.1619	15.1619	15.1619	3.39008	-1.7642	3.39008	7.44143	0	0	0	7.44143	0	37.6682	0	24.7716	70.773	7.37105	2.29322	3.06854	18.7935	2.5007	5.329	0	12.7874	7.41473	0	-1.05925	2.54438	3.55995	3.55995
100	79.8446	83.0474	83.0474	83.0474	165.266	145.498	0	17.8914	17.8914	3.98691	13.9045	3.98691	0	-3.98691	-3.98691	3.98691	0	0	77.3115	17.1183	17.1183	17.1183	5.2128	0	5.2128	9.31015	2.91965	0	0	6.3905	0	36.9605	0	20.9978	71.5766	7.45474	2.31925	3.10338	19.0068	2.52909	5.3895	0	12.9326	7.49892	0	-1.07127	2.57327	3.60037	3.60037
100	80.4164	83.5283	83.5283	83.5283	166.252	147.044	0	17.3838	17.3838	3.87381	13.51	3.87381	0	-3.87381	-3.87381	3.87381	0	0	80.7919	16.6327	16.6327	16.6327	5.06492	0	5.06492	9.04603	0	0	0	9.04603	0	69.9539	31.2051	26.0758	69.5461	7.24327	2.25346	3.01534	18.4676	2.45735	5.23661	0	12.5657	7.28619	0	-1.04088	2.50027	3.49823	3.49823
100	80.4164	83.5283	83.5283	83.5283	166.252	147.044	0	17.3838	17.3838	3.87381	13.51	3.87381	0	-3.87381	-3.87381	3.87381	0	0	80.7919	16.6327	16.6327	16.6327	5.06492	0	5.06492	9.04603	0	0	0	9.04603	0	38.7488	0	26.0758	69.5461	7.24327	2.25346	3.01534	18.4676	2.45735	5.23661	0	12.5657	7.28619	0	-1.04088	2.50027	3.49823	3.49823
100	80.0709	83.2377	83.2377	83.2377	165.656	146.109	0	17.6905	17.6905	3.94215	13.7484	3.94215	0	-3.94215	-3.94215	3.94215	0	0	78.6889	15.1619	15.1619	15.1619	3.39008	-1.7642	3.39008	7.44143	0	0	0	0	7.44143	37.6682	0	24.7716	70.773	7.37105	2.29322	3.06854	18.7935	2.5007	5.329	0	12.7874	7.41473	0	-1.05925	2.54438	3.55995	3.55995
100	79.8446	83.0474	83.0474	83.0474	165.266	145.498	0	17.8914	17.8914	3.98691	13.9045	3.98691	0	-3.98691	-3.98691	3.98691	0	0	77.3115	17.1183	17.1183	17.1183	5.2128	0	5.2128	9.31015	2.91965	0	0	0	6.3905	36.9605	0	20.9978	71.5766	7.45474	2.31925	3.10338	19.0068	2.52909	5.3895	0	12.9326	7.49892	0	-1.07127	2.57327	3.60037	3.60037
100	80.4164	83.5283	83.5283	83.5283	166.252	147.044	0	17.3838	17.3838	3.87381	13.51	3.87381	0	-3.87381	-3.87381	3.87381	0	0	80.7919	16.6327	16.6327	16.6327	5.06492	0	5.06492	9.04603	0	0	0	0	9.04603	69.9539	31.2051	26.0758	69.5461	7.24327	2.25346	3.01534	18.4676	2.45735	5.23661	0	12.5657	7.28619	0	-1.04088	2.50027	3.49823	3.49823
100	80.4164	83.5283	83.5283	83.5283	166.252	147.044	0	17.3838	17.3838	3.87381	13.51	3.87381	0	-3.87381	-3.87381	3.87381	0	0	80.7919	16.6327	16.6327	16.6327	5.06492	0	5.06492	9.04603	0	0	0	0	9.04603	38.7488	0	26.0758	69.5461	7.24327	2.25346	3.01534	18.4676	2.45735	5.23661	0	12.5657	7.28619	0	-1.04088	2.50027	3.49823	3.49823
100	80.1759	83.326	83.326	83.326	165.837	146.92	0	17.5973	17.5973	3.92138	13.6759	3.92138	0	-3.92138	-3.92138	3.92138	0	0	78.8011	15.082	15.082	15.082	3.37222	-1.7549	3.37222	7.40222	0	0	0	7.40222	0	38.5234	0	26.2216	70.927	7.33222	2.28113	3.05238	19.7481	2.48752	5.30092	0	12.1932	6.84884	0.526834	0	2.53097	3.54119	3.54119
100	79.952	83.1377	83.1377	83.1377	165.451	146.321	0	17.7961	17.7961	3.96567	13.8304	3.96567	0	-3.96567	-3.96567	3.96567	0	0	77.4324	17.0271	17.0271	17.0271	5.18503	0	5.18503	9.26054	2.90409	0	0	6.35645	0	37.8291	0	22.4843	71.728	7.41503	2.3069	3.08685	19.9711	2.51562	5.36079	0	12.3309	6.92618	0.532783	0	2.55956	3.58118	3.58118
100	80.5177	83.6136	83.6136	83.6136	166.426	147.836	0	17.2938	17.2938	3.85375	13.4401	3.85375	0	-3.85375	-3.85375	3.85375	0	0	80.8914	16.5466	16.5466	16.5466	5.0387	0	5.0387	8.9992	0	0	0	8.9992	0	70.6272	31.0435	27.494	69.7038	7.20576	2.24179	2.99973	19.4075	2.44462	5.2095	0	11.9829	6.73072	0.517748	0	2.48732	3.48012	3.48012
100	80.5177	83.6136	83.6136	83.6136	166.426	147.836	0	17.2938	17.2938	3.85375	13.4401	3.85375	0	-3.85375	-3.85375	3.85375	0	0	80.8914	16.5466	16.5466	16.5466	5.0387	0	5.0387	8.9992	0	0	0	8.9992	0	39.5837	0	27.494	69.7038	7.20576	2.24179	2.99973	19.4075	2.44462	5.2095	0	11.9829	6.73072	0.517748	0	2.48732	3.48012	3.48012
100	80.1759	83.326	83.326	83.326	165.837	146.92	0	17.5973	17.5973	3.92138	13.6759	3.92138	0	-3.92138	-3.92138	3.92138	0	0	78.8011	15.082	15.082	15.082	3.37222	-1.7549	3.37222	7.40222	0	0	0	0	7.40222	38.5234	0	26.2216	70.927	7.33222	2.28113	3.05238	19.7481	2.48752	5.30092	0	12.1932	6.84884	0.526834	0	2.53097	3.54119	3.54119
100	79.952	83.1377	83.1377	83.1377	165.451	146.321	0	17.7961	17.7961	3.96567	13.8304	3.96567	0	-3.96567	-3.96567	3.96567	0	0	77.4324	17.0271	17.0271	17.0271	5.18503	0	5.18503	9.26054	2.90409	0	0	0	6.35645	37.8291	0	22.4843	71.728	7.41503	2.3069	3.08685	19.9711	2.51562	5.36079	0	12.3309	6.92618	0.532783	0	2.55956	3.58118	3.58118
100	80.5177	83.6136	83.6136	83.6136	166.426	147.836	0	17.2938	17.2938	3.85375	13.4401	3.85375	0	-3.85375	-3.85375	3.85375	0	0	80.8914	16.5466	16.5466	16.5466	5.0387	0	5.0387	8.9992	0	0	0	0	8.9992	70.6272	31.0435	27.494	69.7038	7.20576	2.24179	2.99973	19.4075	2.44462	5.2095	0	11.9829	6.73072	0.517748	0	2.48732	3.48012	3.48012
100	80.5177	83.6136	83.6136	83.6136	166.426	147.836	0	17.2938	17.2938	3.85375	13.4401	3.85375	0	-3.85375	-3.85375	3.85375	0	0	80.8914	16.5466	16.5466	16.5466	5.0387	0	5.0387	8.9992	0	0	0	0	8.9992	39.5837	0	27.494	69.7038	7.20576	2.24179	2.99973	19.4075	2.44462	5.2095	0	11.9829	6.73072	0.517748	0	2.48732	3.48012	3.48012
100	28.1144	29.1568	29.1568	29.1568	123.37	121.145	0	71.1487	5.82273	1.29753	4.5252	1.29753	0	-1.29753	-1.29753	1.29753	65.326	65.326	155.862	3.87463	3.87463	3.87463	0	-1.6965	0	1.33348	1.33348	0	0	0	0	702.2	683.833	147.649	27.5034	2.42614	0.754798	1.00999	14.6036	0.82309	1.75401	0	0	-1.76838	4.2089	8.06915	0.837467	1.17173	1.17173
100	28.1144	29.1568	29.1568	29.1568	123.37	121.145	0	71.1487	5.82273	1.29753	4.5252	1.29753	0	-1.29753	-1.29753	1.29753	65.326	65.326	155.862	3.87463	3.87463	3.87463	0	-1.6965	0	1.33348	1.33348	0	0	0	0	18.3668	0	147.649	27.5034	2.42614	0.754798	1.00999	14.6036	0.82309	1.75401	0	0	-1.76838	4.2089	8.06915	0.837467	1.17173	1.17173
100	74.3112	77.0663	77.0663	77.0663	161.771	155.89	0	23.7412	15.3905	3.4296	11.9609	3.4296	0	-3.4296	-3.4296	3.4296	8.35075	8.35075	83.3365	10.2413	10.2413	10.2413	0	-4.48413	0	3.52461	3.52461	0	0	0	0	48.5465	0	61.6283	72.6962	6.41269	1.99506	2.66958	38.5997	2.17557	4.63614	0	0	-4.67414	11.1248	21.3281	2.21357	3.09709	3.09709
100	83.9982	86.541	86.541	86.541	172.424	166.997	0	14.2043	14.2043	3.16528	11.039	3.16528	0	-3.16528	-3.16528	3.16528	0	0	84.6208	9.45199	9.45199	9.45199	0	-4.13854	0	3.25296	3.25296	0	0	0	0	60.2192	0	80	82.5077	5.91846	1.8413	2.46383	51.039	2.00789	4.27883	7.70715	0	-12.021	17.9746	35.0986	2.04296	2.8584	2.8584
100	82.5405	85.3149	85.3149	85.3149	169.912	163.99	7.7085	15.4983	15.4983	3.45364	12.0447	3.45364	0	-3.45364	-3.45364	3.45364	0	0	82.519	10.3131	10.3131	10.3131	0	-4.51556	0	3.54931	3.54931	0	0	0	0	48.8867	0	60.6587	73.2056	6.45763	2.00904	2.68829	38.8702	2.19081	4.66863	0	0	-4.7069	11.2028	21.4776	2.22908	3.1188	3.1188
100	29.0604	30.089	30.089	30.089	124.378	122.183	0	70.2125	5.74611	1.28046	4.46565	1.28046	0	-1.28046	-1.28046	1.28046	64.4664	64.4664	156.443	3.82364	3.82364	3.82364	0	-1.67417	0	1.31593	0	0	0	0	1.31593	708.75	689.309	148.338	27.1415	2.39421	0.744866	0.996701	14.4114	0.812258	1.73093	0	0	-1.74511	4.15351	7.96297	0.826446	1.15632	1.15632
100	93.4404	94.4828	94.4828	94.4828	188.696	186.471	0	5.82273	5.82273	1.29753	4.5252	1.29753	0	-1.29753	-1.29753	1.29753	0	0	155.862	3.87463	3.87463	3.87463	0	-1.6965	0	1.33348	-63.9925	0	0	65.326	0	767.526	683.833	147.649	27.5034	2.42614	0.754798	1.00999	14.6036	0.82309	1.75401	0	0	-1.76838	4.2089	8.06915	0.837467	1.17173	1.17173
100	29.4479	30.4903	30.4903	30.4903	124.703	122.479	0	69.8153	5.82273	1.29753	4.5252	1.29753	0	-1.29753	-1.29753	1.29753	63.9925	63.9925	155.862	3.87463	3.87463	3.87463	0	-1.6965	0	1.33348	0	0	0	1.33348	0	703.533	683.833	147.649	27.5034	2.42614	0.754798	1.00999	14.6036	0.82309	1.75401	0	0	-1.76838	4.2089	8.06915	0.837467	1.17173	1.17173
100	90.3541	91.8869	91.8869	91.8869	183.377	180.106	0	8.56237	8.56237	1.90803	6.65433	1.90803	0	-1.90803	-1.90803	1.90803	0	0	182.146	52.7484	52.7484	5.69767	0	-2.49471	47.0507	49.0116	0	47.0507	47.0507	96.0624	0	846.348	770.328	75.9672	40.444	3.56765	1.10994	1.4852	21.4746	1.21036	2.57928	0	0	-2.60042	6.18922	11.8658	1.2315	1.72304	1.72304
100	29.0604	30.089	30.089	30.089	124.378	122.183	0	70.2125	5.74611	1.28046	4.46565	1.28046	0	-1.28046	-1.28046	1.28046	64.4664	64.4664	156.443	3.82364	3.82364	3.82364	0	-1.67417	0	1.31593	0	0	0	0	1.31593	19.441	0	148.338	27.1415	2.39421	0.744866	0.996701	14.4114	0.812258	1.73093	0	0	-1.74511	4.15351	7.96297	0.826446	1.15632	1.15632
100	93.4404	94.4828	94.4828	94.4828	188.696	186.471	0	5.82273	5.82273	1.29753	4.5252	1.29753	0	-1.29753	-1.29753	1.29753	0	0	155.862	3.87463	3.87463	3.87463	0	-1.6965	0	1.33348	-63.9925	0	0	65.326	0	83.6928	0	147.649	27.5034	2.42614	0.754798	1.00999	14.6036	0.82309	1.75401	0	0	-1.76838	4.2089	8.06915	0.837467	1.17173	1.17173
100	29.4479	30.4903	30.4903	30.4903	124.703	122.479	0	69.8153	5.82273	1.29753	4.5252	1.29753	0	-1.29753	-1.29753	1.29753	63.9925	63.9925	155.862	3.87463	3.87463	3.87463	0	-1.6965	0	1.33348	0	0	0	1.33348	0	19.7002	0	147.649	27.5034	2.42614	0.754798	1.00999	14.6036	0.82309	1.75401	0	0	-1.76838	4.2089	8.06915	0.837467	1.17173	1.17173
100	90.3541	91.8869	91.8869	91.8869	183.377	180.106	0	8.56237	8.56237	1.90803	6.65433	1.90803	0	-1.90803	-1.90803	1.90803	0	0	182.146	52.7484	52.7484	5.69767	0	-2.49471	47.0507	49.0116	0	47.0507	47.0507	96.0624	0	76.0201	0	75.9672	40.444	3.56765	1.10994	1.4852	21.4746	1.21036	2.57928	0	0	-2.60042	6.18922	11.8658	1.2315	1.72304	1.72304
100	82.662	85.4171	85.4171	85.4171	170.122	164.241	0	15.3905	15.3905	3.4296	11.9609	3.4296	0	-3.4296	-3.4296	3.4296	0	0	83.3365	10.2413	10.2413	10.2413	0	-4.48413	0	3.52461	-4.82614	0	0	8.35075	0	56.8972	0	61.6283	72.6962	6.41269	1.99506	2.66958	38.5997	2.17557	4.63614	0	0	-4.67414	11.1248	21.3281	2.21357	3.09709	3.09709
100	77.8358	80.5909	80.5909	80.5909	165.295	159.415	0	20.2166	15.3905	3.4296	11.9609	3.4296	0	-3.4296	-3.4296	3.4296	4.82614	4.82614	83.3365	10.2413	10.2413	10.2413	0	-4.48413	0	3.52461	0	0	0	3.52461	0	52.0711	0	61.6283	72.6962	6.41269	1.99506	2.66958	38.5997	2.17557	4.63614	0	0	-4.67414	11.1248	21.3281	2.21357	3.09709	3.09709
100	83.4602	86.0885	86.0885	86.0885	171.497	165.887	0	14.6819	14.6819	3.27171	11.4102	3.27171	0	-3.27171	-3.27171	3.27171	0	0	84.1037	9.7698	9.7698	9.7698	0	-4.27769	0	3.36233	0	0	0	3.36233	0	58.8816	0	72.6029	78.5572	6.11746	1.90321	2.54667	46.0305	2.0754	4.42269	4.60395	0	-9.0629	15.2166	29.5541	2.11165	2.9545	2.9545
100	82.592	85.3582	85.3582	85.3582	170.001	164.097	4.44183	15.4526	15.4526	3.44345	12.0092	3.44345	0	-3.44345	-3.44345	3.44345	0	0	82.8654	10.2827	10.2827	10.2827	0	-4.50224	0	3.53884	0	0	0	3.53884	0	52.2813	0	61.0696	72.9897	6.43859	2.00312	2.68036	38.7555	2.18435	4.65486	0	0	-4.69301	11.1698	21.4143	2.2225	3.1096	3.1096
100	82.3615	85.1644	85.1644	85.1644	169.604	163.621	0	15.6572	15.6572	3.48903	12.1681	3.48903	0	-3.48903	-3.48903	3.48903	0	0	84.4918	13.5957	13.5957	10.4188	0	-4.56184	3.17691	6.7626	0	3.17691	3.17691	9.93951	0	56.1503	0	56.0536	73.9559	6.52382	2.02963	2.71584	39.2685	2.21326	4.71648	0	0	-4.75514	11.3176	21.6977	2.25192	3.15076	3.15076
100	82.662	85.4171	85.4171	85.4171	170.122	164.241	0	15.3905	15.3905	3.4296	11.9609	3.4296	0	-3.4296	-3.4296	3.4296	0	0	83.3365	10.2413	10.2413	10.2413	0	-4.48413	0	3.52461	-4.82614	0	0	0	8.35075	56.8972	0	61.6283	72.6962	6.41269	1.99506	2.66958	38.5997	2.17557	4.63614	0	0	-4.67414	11.1248	21.3281	2.21357	3.09709	3.09709
100	77.8358	80.5909	80.5909	80.5909	165.295	159.415	0	20.2166	15.3905	3.4296	11.9609	3.4296	0	-3.4296	-3.4296	3.4296	4.82614	4.82614	83.3365	10.2413	10.2413	10.2413	0	-4.48413	0	3.52461	0	0	0	0	3.52461	52.0711	0	61.6283	72.6962	6.41269	1.99506	2.66958	38.5997	2.17557	4.63614	0	0	-4.67414	11.1248	21.3281	2.21357	3.09709	3.09709
100	83.4602	86.0885	86.0885	86.0885	171.497	165.887	0	14.6819	14.6819	3.27171	11.4102	3.27171	0	-3.27171	-3.27171	3.27171	0	0	84.1037	9.7698	9.7698	9.7698	0	-4.27769	0	3.36233	0	0	0	0	3.36233	58.8816	0	72.6029	78.5572	6.11746	1.90321	2.54667	46.0305	2.0754	4.42269	4.60395	0	-9.0629	15.2166	29.5541	2.11165	2.9545	2.9545
100	82.592	85.3582	85.3582	85.3582	170.001	164.097	4.44183	15.4526	15.4526	3.44345	12.0092	3.44345	0	-3.44345	-3.44345	3.44345	0	0	82.8654	10.2827	10.2827	10.2827	0	-4.50224	0	3.53884	0	0	0	0	3.53884	52.2813	0	61.0696	72.9897	6.43859	2.00312	2.68036	38.7555	2.18435	4.65486	0	0	-4.69301	11.1698	21.4143	2.2225	3.1096	3.1096
100	82.3615	85.1644	85.1644	85.1644	169.604	163.621	0	15.6572	15.6572	3.48903	12.1681	3.48903	0	-3.48903	-3.48903	3.48903	0	0	84.4918	13.5957	13.5957	10.4188	0	-4.56184	3.17691	6.7626	0	3.17691	3.17691	0	9.93951	56.1503	0	56.0536	73.9559	6.52382	2.02963	2.71584	39.2685	2.21326	4.71648	0	0	-4.75514	11.3176	21.6977	2.25192	3.15076	3.15076
100	73.0516	75.9418	75.9418	75.9418	159.896	148.824	0	24.9053	16.1451	3.59777	12.5473	3.59777	0	-3.59777	-3.59777	3.59777	8.76022	8.76022	82.5194	10.7435	10.7435	10.7435	0	-4.70401	0	3.69743	3.69743	0	0	0	0	41.1202	0	49.9402	71.3574	6.72713	2.09288	2.80048	30.6857	2.28224	4.86346	0	4.90333	0	6.76699	12.5673	2.3221	3.24895	3.24895
100	81.8118	84.702	84.702	84.702	168.657	148.824	0	16.1451	16.1451	3.59777	12.5473	3.59777	0	-3.59777	-3.59777	3.59777	0	0	82.5194	10.7435	10.7435	10.7435	0	-4.70401	0	3.69743	3.69743	0	0	0	0	41.1202	0	49.9402	80.1176	6.72713	2.09288	2.80048	30.6857	2.28224	4.86346	8.76022	13.6635	0	6.76699	12.5673	2.3221	3.24895	3.24895
100	81.6781	84.5895	84.5895	84.5895	168.426	157.272	8.08925	16.2638	16.2638	3.62423	12.6396	3.62423	0	-3.62423	-3.62423	3.62423	0	0	81.6555	10.8225	10.8225	10.8225	0	-4.7386	0	3.72462	3.72462	0	0	0	0	41.4226	0	48.8367	71.8821	6.7766	2.10827	2.82107	30.9113	2.29902	4.89923	0	4.93939	0	6.81676	12.6597	2.33918	3.27285	3.27285
100	29.4733	30.6393	30.6393	30.6393	124.166	119.698	0	69.7025	6.51387	1.45155	5.06232	1.45155	0	-1.45155	-1.45155	1.45155	63.1886	63.1886	152.602	4.33454	4.33454	4.33454	0	-1.89787	0	1.49176	1.49176	0	0	0	0	672.786	656.196	139.457	28.7897	2.71411	0.844391	1.12988	12.3804	0.920788	1.9622	0	1.97829	0	2.7302	5.07037	0.936872	1.31082	1.31082
100	29.4733	30.6393	30.6393	30.6393	124.166	119.698	0	69.7025	6.51387	1.45155	5.06232	1.45155	0	-1.45155	-1.45155	1.45155	63.1886	63.1886	152.602	4.33454	4.33454	4.33454	0	-1.89787	0	1.49176	1.49176	0	0	0	0	16.5903	0	139.457	28.7897	2.71411	0.844391	1.12988	12.3804	0.920788	1.9622	0	1.97829	0	2.7302	5.07037	0.936872	1.31082	1.31082
100	81.8118	84.702	84.702	84.702	168.657	157.584	0	16.1451	16.1451	3.59777	12.5473	3.59777	0	-3.59777	-3.59777	3.59777	0	0	82.5194	10.7435	10.7435	10.7435	0	-4.70401	0	3.69743	-5.06279	0	0	8.76022	0	49.8804	0	49.9402	71.3574	6.72713	2.09288	2.80048	30.6857	2.28224	4.86346	0	4.90333	0	6.76699	12.5673	2.3221	3.24895	3.24895
100	76.7491	79.6392	79.6392	79.6392	163.594	152.521	0	21.2079	16.1451	3.59777	12.5473	3.59777	0	-3.59777	-3.59777	3.59777	5.06279	5.06279	82.5194	10.7435	10.7435	10.7435	0	-4.70401	0	3.69743	0	0	0	3.69743	0	44.8176	0	49.9402	71.3574	6.72713	2.09288	2.80048	30.6857	2.28224	4.86346	0	4.90333	0	6.76699	12.5673	2.3221	3.24895	3.24895
100	81.8118	84.702	84.702	84.702	168.657	152.521	0	16.1451	16.1451	3.59777	12.5473	3.59777	0	-3.59777	-3.59777	3.59777	0	0	82.5194	10.7435	10.7435	10.7435	0	-4.70401	0	3.69743	0	0	0	3.69743	0	44.8176	0	49.9402	76.4202	6.72713	2.09288	2.80048	30.6857	2.28224	4.86346	5.06279	9.96612	0	6.76699	12.5673	2.3221	3.24895	3.24895
100	81.7348	84.6372	84.6372	84.6372	168.524	157.405	4.66055	16.2135	16.2135	3.61301	12.6005	3.61301	0	-3.61301	-3.61301	3.61301	0	0	82.0217	10.789	10.789	10.789	0	-4.72394	0	3.71309	0	0	0	3.71309	0	45.0075	0	49.3044	71.6597	6.75563	2.10175	2.81234	30.8157	2.29191	4.88407	0	4.9241	0	6.79566	12.6205	2.33194	3.26272	3.26272
100	81.4809	84.4237	84.4237	84.4237	168.086	156.813	0	16.4388	16.4388	3.66322	12.7756	3.66322	0	-3.66322	-3.66322	3.66322	0	0	83.7175	14.2745	14.2745	10.9389	0	-4.78959	3.33552	7.10022	0	3.33552	3.33552	10.4357	0	48.9685	0	43.8745	72.6556	6.84952	2.13096	2.85143	31.244	2.32376	4.95195	0	4.99254	0	6.89011	12.7959	2.36435	3.30806	3.30806
100	81.8118	84.702	84.702	84.702	168.657	157.584	0	16.1451	16.1451	3.59777	12.5473	3.59777	0	-3.59777	-3.59777	3.59777	0	0	82.5194	10.7435	10.7435	10.7435	0	-4.70401	0	3.69743	-5.06279	0	0	0	8.76022	49.8804	0	49.9402	71.3574	6.72713	2.09288	2.80048	30.6857	2.28224	4.86346	0	4.90333	0	6.76699	12.5673	2.3221	3.24895	3.24895
100	76.7491	79.6392	79.6392	79.6392	163.594	152.521	0	21.2079	16.1451	3.59777	12.5473	3.59777	0	-3.59777	-3.59777	3.59777	5.06279	5.06279	82.5194	10.7435	10.7435	10.7435	0	-4.70401	0	3.69743	0	0	0	0	3.69743	44.8176	0	49.9402	71.3574	6.72713	2.09288	2.80048	30.6857	2.28224	4.86346	0	4.90333	0	6.76699	12.5673	2.3221	3.24895	3.24895
100	81.8118	84.702	84.702	84.702	168.657	152.521	0	16.1451	16.1451	3.59777	12.5473	3.59777	0	-3.59777	-3.59777	3.59777	0	0	82.5194	10.7435	10.7435	10.7435	0	-4.70401	0	3.69743	0	0	0	0	3.69743	44.8176	0	49.9402	76.4202	6.72713	2.09288	2.80048	30.6857	2.28224	4.86346	5.06279	9.96612	0	6.76699	12.5673	2.3221	3.24895	3.24895
100	81.7348	84.6372	84.6372	84.6372	168.524	157.405	4.66055	16.2135	16.2135	3.61301	12.6005	3.61301	0	-3.61301	-3.61301	3.61301	0	0	82.0217	10.789	10.789	10.789	0	-4.72394	0	3.71309	0	0	0	0	3.71309	45.0075	0	49.3044	71.6597	6.75563	2.10175	2.81234	30.8157	2.29191	4.88407	0	4.9241	0	6.79566	12.6205	2.33194	3.26272	3.26272
100	81.4809	84.4237	84.4237	84.4237	168.086	156.813	0	16.4388	16.4388	3.66322	12.7756	3.66322	0	-3.66322	-3.66322	3.66322	0	0	83.7175	14.2745	14.2745	10.9389	0	-4.78959	3.33552	7.10022	0	3.33552	3.33552	0	10.4357	48.9685	0	43.8745	72.6556	6.84952	2.13096	2.85143	31.244	2.32376	4.95195	0	4.99254	0	6.89011	12.7959	2.36435	3.30806	3.30806
100	30.5099	31.6588	31.6588	31.6588	125.28	120.879	0	68.6779	6.41813	1.43021	4.98792	1.43021	0	-1.43021	-1.43021	1.43021	62.2598	62.2598	153.298	4.27083	4.27083	4.27083	0	-1.86997	0	1.46983	0	0	0	0	1.46983	680.536	662.719	140.347	28.3665	2.67422	0.83198	1.11327	12.1984	0.907254	1.93336	0	1.94921	0	2.69007	4.99584	0.923101	1.29155	1.29155
100	92.6618	93.8279	93.8279	93.8279	187.354	182.887	0	6.51387	6.51387	1.45155	5.06232	1.45155	0	-1.45155	-1.45155	1.45155	0	0	152.602	4.33454	4.33454	4.33454	0	-1.89787	0	1.49176	-61.6968	0	0	63.1886	0	735.975	656.196	139.457	28.7897	2.71411	0.844391	1.12988	12.3804	0.920788	1.9622	0	1.97829	0	2.7302	5.07037	0.936872	1.31082	1.31082
100	30.965	32.1311	32.1311	32.1311	125.657	121.19	0	68.2107	6.51387	1.45155	5.06232	1.45155	0	-1.45155	-1.45155	1.45155	61.6968	61.6968	152.602	4.33454	4.33454	4.33454	0	-1.89787	0	1.49176	0	0	0	1.49176	0	674.278	656.196	139.457	28.7897	2.71411	0.844391	1.12988	12.3804	0.920788	1.9622	0	1.97829	0	2.7302	5.07037	0.936872	1.31082	1.31082
100	89.3883	91.0745	91.0745	91.0745	181.713	175.253	0	9.4197	9.4197	2.09908	7.32062	2.09908	0	-2.09908	-2.09908	2.09908	0	0	176.067	50.878	50.878	6.26817	0	-2.74451	44.6098	46.7671	0	44.6098	44.6098	91.3769	0	796.633	725.875	67.8393	41.6327	3.92487	1.22107	1.63391	17.9032	1.33155	2.83754	0	2.8608	0	3.94813	7.33225	1.35481	1.89557	1.89557
100	30.5099	31.6588	31.6588	31.6588	125.28	120.879	0	68.6779	6.41813	1.43021	4.98792	1.43021	0	-1.43021	-1.43021	1.43021	62.2598	62.2598	153.298	4.27083	4.27083	4.27083	0	-1.86997	0	1.46983	0	0	0	0	1.46983	17.8163	0	140.347	28.3665	2.67422	0.83198	1.11327	12.1984	0.907254	1.93336	0	1.94921	0	2.69007	4.99584	0.923101	1.29155	1.29155
100	92.6618	93.8279	93.8279	93.8279	187.354	182.887	0	6.51387	6.51387	1.45155	5.06232	1.45155	0	-1.45155	-1.45155	1.45155	0	0	152.602	4.33454	4.33454	4.33454	0	-1.89787	0	1.49176	-61.6968	0	0	63.1886	0	79.7789	0	139.457	28.7897	2.71411	0.844391	1.12988	12.3804	0.920788	1.9622	0	1.97829	0	2.7302	5.07037	0.936872	1.31082	1.31082
100	30.965	32.1311	32.1311	32.1311	125.657	121.19	0	68.2107	6.51387	1.45155	5.06232	1.45155	0	-1.45155	-1.45155	1.45155	61.6968	61.6968	152.602	4.33454	4.33454	4.33454	0	-1.89787	0	1.49176	0	0	0	1.49176	0	18.082	0	139.457	28.7897	2.71411	0.844391	1.12988	12.3804	0.920788	1.9622	0	1.97829	0	2.7302	5.07037	0.936872	1.31082	1.31082
100	89.3883	91.0745	91.0745	91.0745	181.713	175.253	0	9.4197	9.4197	2.09908	7.32062	2.09908	0	-2.09908	-2.09908	2.09908	0	0	176.067	50.878	50.878	6.26817	0	-2.74451	44.6098	46.7671	0	44.6098	44.6098	91.3769	0	70.7582	0	67.8393	41.6327	3.92487	1.22107	1.63391	17.9032	1.33155	2.83754	0	2.8608	0	3.94813	7.33225	1.35481	1.89557	1.89557
100	81.0822	84.0883	84.0883	84.0883	167.399	160.983	0	16.7928	16.7928	3.7421	13.0507	3.7421	0	-3.7421	-3.7421	3.7421	0	0	72.7065	25.4928	25.4928	25.4928	14.3183	9.42558	14.3183	18.164	18.164	0	0	0	0	52.9698	0	34.7021	79.32	6.99699	2.17684	2.91282	42.1167	2.37379	5.05857	0	0	-5.10003	12.1385	23.2715	2.41526	3.37929	3.37929
100	76.494	79.33	79.33	79.33	163.585	157.532	0	21.5012	15.8425	3.53034	12.3122	3.53034	0	-3.53034	-3.53034	3.53034	5.65868	5.65868	79.9097	15.158	15.158	15.158	4.61585	0	4.61585	8.24399	8.24399	0	0	0	0	49.9724	0	52.948	74.8315	6.60106	2.05366	2.748	39.7335	2.23947	4.77232	0	0	-4.81144	11.4516	21.9546	2.27859	3.18807	3.18807
100	83.1085	85.7927	85.7927	85.7927	170.891	165.162	0	14.9941	14.9941	3.34127	11.6528	3.34127	0	-3.34127	-3.34127	3.34127	0	0	80.9856	14.3462	14.3462	14.3462	4.36864	0	4.36864	7.80247	7.80247	0	0	0	0	58.0074	0	66.1792	81.5351	6.24753	1.94368	2.60082	48.3167	2.11953	4.51673	5.35563	0	-9.90938	16.1939	31.4901	2.15655	3.01732	3.01732
100	82.0681	84.9176	84.9176	84.9176	169.098	163.016	5.2117	15.9176	15.9176	3.54707	12.3705	3.54707	0	-3.54707	-3.54707	3.54707	0	0	79.3407	15.2298	15.2298	15.2298	4.63772	0	4.63772	8.28304	8.28304	0	0	0	0	50.2092	0	52.2513	75.1861	6.63233	2.06339	2.76101	39.9217	2.25008	4.79493	0	0	-4.83423	11.5059	22.0586	2.28938	3.20317	3.20317
100	28.5996	29.66	29.66	29.66	123.773	121.51	0	70.6508	5.92322	1.31993	4.60329	1.31993	0	-1.31993	-1.31993	1.31993	64.7276	64.7276	155.101	5.66728	5.66728	5.66728	1.72578	0	1.72578	3.08227	3.08227	0	0	0	0	707.415	688.731	145.02	27.9781	2.46801	0.767824	1.02742	14.8556	0.837294	1.78428	0	0	-1.7989	4.28154	8.20841	0.85192	1.19196	1.19196
100	28.5996	29.66	29.66	29.66	123.773	121.51	0	70.6508	5.92322	1.31993	4.60329	1.31993	0	-1.31993	-1.31993	1.31993	64.7276	64.7276	155.101	5.66728	5.66728	5.66728	1.72578	0	1.72578	3.08227	3.08227	0	0	0	0	18.6837	0	145.02	27.9781	2.46801	0.767824	1.02742	14.8556	0.837294	1.78428	0	0	-1.7989	4.28154	8.20841	0.85192	1.19196	1.19196
100	90.3541	91.8869	91.8869	91.8869	183.377	180.106	0	8.56237	8.56237	1.90803	6.65433	1.90803	0	-1.90803	-1.90803	1.90803	0	0	135.095	52.7484	52.7484	52.7484	47.0507	44.556	47.0507	49.0116	0	0	0	49.0116	0	893.399	817.378	75.9672	40.444	3.56765	1.10994	1.4852	21.4746	1.21036	2.57928	0	0	-2.60042	6.18922	11.8658	1.2315	1.72304	1.72304
100	93.3272	94.3876	94.3876	94.3876	188.501	186.238	0	5.92322	5.92322	1.31993	4.60329	1.31993	0	-1.31993	-1.31993	1.31993	0	0	155.101	5.66728	5.66728	5.66728	1.72578	0	1.72578	3.08227	-61.6453	0	0	64.7276	0	772.143	688.731	145.02	27.9781	2.46801	0.767824	1.02742	14.8556	0.837294	1.78428	0	0	-1.7989	4.28154	8.20841	0.85192	1.19196	1.19196
100	31.6819	32.7422	32.7422	32.7422	126.856	124.592	0	67.5686	5.92322	1.31993	4.60329	1.31993	0	-1.31993	-1.31993	1.31993	61.6453	61.6453	155.101	5.66728	5.66728	5.66728	1.72578	0	1.72578	3.08227	0	0	0	3.08227	0	710.497	688.731	145.02	27.9781	2.46801	0.767824	1.02742	14.8556	0.837294	1.78428	0	0	-1.7989	4.28154	8.20841	0.85192	1.19196	1.19196
100	90.3541	91.8869	91.8869	91.8869	183.377	180.106	0	8.56237	8.56237	1.90803	6.65433	1.90803	0	-1.90803	-1.90803	1.90803	0	0	179.651	52.7484	52.7484	8.19239	2.49471	0	47.0507	49.0116	0	44.556	44.556	93.5677	0	848.842	772.822	75.9672	40.444	3.56765	1.10994	1.4852	21.4746	1.21036	2.57928	0	0	-2.60042	6.18922	11.8658	1.2315	1.72304	1.72304
100	93.5268	94.5554	94.5554	94.5554	188.845	186.649	0	5.74611	5.74611	1.28046	4.46565	1.28046	0	-1.28046	-1.28046	1.28046	0	0	156.443	68.29	68.29	68.29	64.4664	62.7922	64.4664	65.7823	0	0	0	0	65.7823	1224.48	1140.57	83.8719	27.1415	2.39421	0.744866	0.996701	14.4114	0.812258	1.73093	0	0	-1.74511	4.15351	7.96297	0.826446	1.15632	1.15632
100	30.7346	31.7632	31.7632	31.7632	126.053	123.857	0	68.5383	5.74611	1.28046	4.46565	1.28046	0	-1.28046	-1.28046	1.28046	62.7922	62.7922	156.443	5.49782	5.49782	5.49782	1.67417	0	1.67417	2.9901	0	0	0	0	2.9901	722.144	701.029	146.664	27.1415	2.39421	0.744866	0.996701	14.4114	0.812258	1.73093	0	0	-1.74511	4.15351	7.96297	0.826446	1.15632	1.15632
100	90.3541	91.8869	91.8869	91.8869	183.377	180.106	0	8.56237	8.56237	1.90803	6.65433	1.90803	0	-1.90803	-1.90803	1.90803	0	0	135.095	52.7484	52.7484	52.7484	47.0507	44.556	47.0507	49.0116	0	0	0	49.0116	0	76.0201	0	75.9672	40.444	3.56765	1.10994	1.4852	21.4746	1.21036	2.57928	0	0	-2.60042	6.18922	11.8658	1.2315	1.72304	1.72304
100	93.3272	94.3876	94.3876	94.3876	188.501	186.238	0	5.92322	5.92322	1.31993	4.60329	1.31993	0	-1.31993	-1.31993	1.31993	0	0	155.101	5.66728	5.66728	5.66728	1.72578	0	1.72578	3.08227	-61.6453	0	0	64.7276	0	83.4113	0	145.02	27.9781	2.46801	0.767824	1.02742	14.8556	0.837294	1.78428	0	0	-1.7989	4.28154	8.20841	0.85192	1.19196	1.19196
100	31.6819	32.7422	32.7422	32.7422	126.856	124.592	0	67.5686	5.92322	1.31993	4.60329	1.31993	0	-1.31993	-1.31993	1.31993	61.6453	61.6453	155.101	5.66728	5.66728	5.66728	1.72578	0	1.72578	3.08227	0	0	0	3.08227	0	21.766	0	145.02	27.9781	2.46801	0.767824	1.02742	14.8556	0.837294	1.78428	0	0	-1.7989	4.28154	8.20841	0.85192	1.19196	1.19196
100	90.3541	91.8869	91.8869	91.8869	183.377	180.106	0	8.56237	8.56237	1.90803	6.65433	1.90803	0	-1.90803	-1.90803	1.90803	0	0	179.651	52.7484	52.7484	8.19239	2.49471	0	47.0507	49.0116	0	44.556	44.556	93.5677	0	76.0201	0	75.9672	40.444	3.56765	1.10994	1.4852	21.4746	1.21036	2.57928	0	0	-2.60042	6.18922	11.8658	1.2315	1.72304	1.72304
100	93.5268	94.5554	94.5554	94.5554	188.845	186.649	0	5.74611	5.74611	1.28046	4.46565	1.28046	0	-1.28046	-1.28046	1.28046	0	0	156.443	68.29	68.29	68.29	64.4664	62.7922	64.4664	65.7823	0	0	0	0	65.7823	83.9074	0	83.8719	27.1415	2.39421	0.744866	0.996701	14.4114	0.812258	1.73093	0	0	-1.74511	4.15351	7.96297	0.826446	1.15632	1.15632
100	30.7346	31.7632	31.7632	31.7632	126.053	123.857	0	68.5383	5.74611	1.28046	4.46565	1.28046	0	-1.28046	-1.28046	1.28046	62.7922	62.7922	156.443	5.49782	5.49782	5.49782	1.67417	0	1.67417	2.9901	0	0	0	0	2.9901	21.1152	0	146.664	27.1415	2.39421	0.744866	0.996701	14.4114	0.812258	1.73093	0	0	-1.74511	4.15351	7.96297	0.826446	1.15632	1.15632
100	80.0655	83.2332	83.2332	83.2332	165.647	153.512	0	17.6952	17.6952	3.9432	13.752	3.9432	0	-3.9432	-3.9432	3.9432	0	0	71.2398	26.8628	26.8628	26.8628	15.0878	9.93212	15.0878	19.1402	19.1402	0	0	0	0	45.0683	0	20.4447	78.2086	7.37302	2.29383	3.06936	33.6319	2.50137	5.33042	0	5.37411	0	7.41671	13.7739	2.54506	3.5609	3.5609
100	75.3059	78.2852	78.2852	78.2852	161.745	150.331	0	22.588	16.6433	3.70879	12.9345	3.70879	0	-3.70879	-3.70879	3.70879	5.94471	5.94471	78.8942	15.9242	15.9242	15.9242	4.84916	0	4.84916	8.66069	8.66069	0	0	0	0	42.3891	0	40.4604	73.5594	6.93472	2.15747	2.8869	31.6326	2.35267	5.01354	0	5.05464	0	6.97581	12.9551	2.39376	3.34921	3.34921
100	81.2506	84.2299	84.2299	84.2299	167.689	150.331	0	16.6433	16.6433	3.70879	12.9345	3.70879	0	-3.70879	-3.70879	3.70879	0	0	78.8942	15.9242	15.9242	15.9242	4.84916	0	4.84916	8.66069	8.66069	0	0	0	0	42.3891	0	40.4604	79.5041	6.93472	2.15747	2.8869	31.6326	2.35267	5.01354	5.94471	10.9993	0	6.97581	12.9551	2.39376	3.34921	3.34921
100	81.1572	84.1514	84.1514	84.1514	167.529	156.058	5.47645	16.7262	16.7262	3.72725	12.9989	3.72725	0	-3.72725	-3.72725	3.72725	0	0	78.2912	16.0034	16.0034	16.0034	4.87331	0	4.87331	8.70381	8.70381	0	0	0	0	42.6001	0	39.6662	73.9256	6.96924	2.16821	2.90127	31.7901	2.36438	5.0385	0	5.0798	0	7.01054	13.0196	2.40568	3.36589	3.36589
100	30.0434	31.2321	31.2321	31.2321	124.633	120.08	0	69.1163	6.63989	1.47963	5.16026	1.47963	0	-1.47963	-1.47963	1.47963	62.4764	62.4764	151.685	6.35298	6.35298	6.35298	1.93458	0	1.93458	3.4552	3.4552	0	0	0	0	678.064	661.153	136.351	29.3467	2.76662	0.860726	1.15173	12.6199	0.938602	2.00016	0	2.01656	0	2.78302	5.16846	0.954996	1.33618	1.33618
100	30.0434	31.2321	31.2321	31.2321	124.633	120.08	0	69.1163	6.63989	1.47963	5.16026	1.47963	0	-1.47963	-1.47963	1.47963	62.4764	62.4764	151.685	6.35298	6.35298	6.35298	1.93458	0	1.93458	3.4552	3.4552	0	0	0	0	16.9112	0	136.351	29.3467	2.76662	0.860726	1.15173	12.6199	0.938602	2.00016	0	2.01656	0	2.78302	5.16846	0.954996	1.33618	1.33618
100	89.3883	91.0745	91.0745	91.0745	181.713	175.253	0	9.4197	9.4197	2.09908	7.32062	2.09908	0	-2.09908	-2.09908	2.09908	0	0	131.457	50.878	50.878	50.878	44.6098	41.8653	44.6098	46.7671	0	0	0	46.7671	0	841.243	770.485	67.8393	41.6327	3.92487	1.22107	1.63391	17.9032	1.33155	2.83754	0	2.8608	0	3.94813	7.33225	1.35481	1.89557	1.89557
100	92.5199	93.7085	93.7085	93.7085	187.11	182.556	0	6.63989	6.63989	1.47963	5.16026	1.47963	0	-1.47963	-1.47963	1.47963	0	0	151.685	6.35298	6.35298	6.35298	1.93458	0	1.93458	3.4552	-59.0212	0	0	62.4764	0	740.54	661.153	136.351	29.3467	2.76662	0.860726	1.15173	12.6199	0.938602	2.00016	0	2.01656	0	2.78302	5.16846	0.954996	1.33618	1.33618
100	33.4986	34.6873	34.6873	34.6873	128.088	123.535	0	65.6611	6.63989	1.47963	5.16026	1.47963	0	-1.47963	-1.47963	1.47963	59.0212	59.0212	151.685	6.35298	6.35298	6.35298	1.93458	0	1.93458	3.4552	0	0	0	3.4552	0	681.519	661.153	136.351	29.3467	2.76662	0.860726	1.15173	12.6199	0.938602	2.00016	0	2.01656	0	2.78302	5.16846	0.954996	1.33618	1.33618
100	89.3883	91.0745	91.0745	91.0745	181.713	175.253	0	9.4197	9.4197	2.09908	7.32062	2.09908	0	-2.09908	-2.09908	2.09908	0	0	173.322	50.878	50.878	9.01268	2.74451	0	44.6098	46.7671	0	41.8653	41.8653	88.6324	0	799.378	728.62	67.8393	41.6327	3.92487	1.22107	1.63391	17.9032	1.33155	2.83754	0	2.8608	0	3.94813	7.33225	1.35481	1.89557	1.89557
100	92.7697	93.9186	93.9186	93.9186	187.54	183.139	0	6.41813	6.41813	1.43021	4.98792	1.43021	0	-1.43021	-1.43021	1.43021	0	0	153.298	66.5306	66.5306	66.5306	62.2598	60.3898	62.2598	63.7296	0	0	0	0	63.7296	1178.61	1098.54	78.0872	28.3665	2.67422	0.83198	1.11327	12.1984	0.907254	1.93336	0	1.94921	0	2.69007	4.99584	0.923101	1.29155	1.29155
100	32.3799	33.5288	33.5288	33.5288	127.15	122.749	0	66.808	6.41813	1.43021	4.98792	1.43021	0	-1.43021	-1.43021	1.43021	60.3898	60.3898	153.298	6.1408	6.1408	6.1408	1.86997	0	1.86997	3.3398	0	0	0	0	3.3398	695.495	675.809	138.477	28.3665	2.67422	0.83198	1.11327	12.1984	0.907254	1.93336	0	1.94921	0	2.69007	4.99584	0.923101	1.29155	1.29155
100	89.3883	91.0745	91.0745	91.0745	181.713	175.253	0	9.4197	9.4197	2.09908	7.32062	2.09908	0	-2.09908	-2.09908	2.09908	0	0	131.457	50.878	50.878	50.878	44.6098	41.8653	44.6098	46.7671	0	0	0	46.7671	0	70.7582	0	67.8393	41.6327	3.92487	1.22107	1.63391	17.9032	1.33155	2.83754	0	2.8608	0	3.94813	7.33225	1.35481	1.89557	1.89557
100	92.5199	93.7085	93.7085	93.7085	187.11	182.556	0	6.63989	6.63989	1.47963	5.16026	1.47963	0	-1.47963	-1.47963	1.47963	0	0	151.685	6.35298	6.35298	6.35298	1.93458	0	1.93458	3.4552	-59.0212	0	0	62.4764	0	79.3877	0	136.351	29.3467	2.76662	0.860726	1.15173	12.6199	0.938602	2.00016	0	2.01656	0	2.78302	5.16846	0.954996	1.33618	1.33618
100	33.4986	34.6873	34.6873	34.6873	128.088	123.535	0	65.6611	6.63989	1.47963	5.16026	1.47963	0	-1.47963	-1.47963	1.47963	59.0212	59.0212	151.685	6.35298	6.35298	6.35298	1.93458	0	1.93458	3.4552	0	0	0	3.4552	0	20.3664	0	136.351	29.3467	2.76662	0.860726	1.15173	12.6199	0.938602	2.00016	0	2.01656	0	2.78302	5.16846	0.954996	1.33618	1.33618
100	89.3883	91.0745	91.0745	91.0745	181.713	175.253	0	9.4197	9.4197	2.09908	7.32062	2.09908	0	-2.09908	-2.09908	2.09908	0	0	173.322	50.878	50.878	9.01268	2.74451	0	44.6098	46.7671	0	41.8653	41.8653	88.6324	0	70.7582	0	67.8393	41.6327	3.92487	1.22107	1.63391	17.9032	1.33155	2.83754	0	2.8608	0	3.94813	7.33225	1.35481	1.89557	1.89557
100	92.7697	93.9186	93.9186	93.9186	187.54	183.139	0	6.41813	6.41813	1.43021	4.98792	1.43021	0	-1.43021	-1.43021	1.43021	0	0	153.298	66.5306	66.5306	66.5306	62.2598	60.3898	62.2598	63.7296	0	0	0	0	63.7296	80.0761	0	78.0872	28.3665	2.67422	0.83198	1.11327	12.1984	0.907254	1.93336	0	1.94921	0	2.69007	4.99584	0.923101	1.29155	1.29155
100	32.3799	33.5288	33.5288	33.5288	127.15	122.749	0	66.808	6.41813	1.43021	4.98792	1.43021	0	-1.43021	-1.43021	1.43021	60.3898	60.3898	153.298	6.1408	6.1408	6.1408	1.86997	0	1.86997	3.3398	0	0	0	0	3.3398	19.6862	0	138.477	28.3665	2.67422	0.83198	1.11327	12.1984	0.907254	1.93336	0	1.94921	0	2.69007	4.99584	0.923101	1.29155	1.29155
100	23.8131	25.5003	25.5003	25.5003	116.133	104.497	0	74.9942	9.42518	2.1003	7.32488	2.1003	0	-2.1003	-2.1003	2.1003	65.569	65.569	150.25	19.9325	19.9325	6.27182	0	-2.7461	13.6607	15.8192	29.4799	13.6607	13.6607	0	0	0	0	93.5653	36.4848	3.92716	1.22178	1.63486	7.56923	1.33232	2.83919	0	8.03468	5.17221	-1.22178	-3.00791	1.3556	1.89667	1.89667
100	70.4319	73.6031	73.6031	73.6031	155.998	134.128	0	27.3264	17.7146	3.94751	13.7671	3.94751	0	-3.94751	-3.94751	3.94751	9.61181	9.61181	80.8201	11.7879	11.7879	11.7879	0	-5.16129	0	4.05686	4.05686	0	0	0	0	25.6752	0	25.6315	68.573	7.38108	2.29634	3.07272	14.2264	2.5041	5.33625	0	15.1011	9.72116	-2.29634	-5.65336	2.54784	3.56479	3.56479
100	80.0437	83.2149	83.2149	83.2149	165.61	134.128	0	17.7146	17.7146	3.94751	13.7671	3.94751	0	-3.94751	-3.94751	3.94751	0	0	80.8201	11.7879	11.7879	11.7879	0	-5.16129	0	4.05686	4.05686	0	0	0	0	25.6752	0	25.6315	78.1848	7.38108	2.29634	3.07272	14.2264	2.5041	5.33625	9.61181	24.713	9.72116	-2.29634	-5.65336	2.54784	3.56479	3.56479
100	79.8826	83.0793	83.0793	83.0793	165.332	143.285	8.88197	17.8576	17.8576	3.97939	13.8782	3.97939	0	-3.97939	-3.97939	3.97939	0	0	79.8578	11.883	11.883	11.883	0	-5.20297	0	4.08962	4.08962	0	0	0	0	25.8825	0	24.2236	69.1267	7.44068	2.31488	3.09753	14.3412	2.52432	5.37934	0	15.2231	9.79965	-2.31488	-5.69901	2.56841	3.59357	3.59357
100	32.9699	34.4543	34.4543	34.4543	126.213	115.976	0	65.9808	8.29238	1.84787	6.44451	1.84787	0	-1.84787	-1.84787	1.84787	57.6884	57.6884	144.211	5.51802	5.51802	5.51802	0	-2.41605	0	1.89906	1.89906	0	0	0	0	597.098	585.079	118.376	32.0997	3.45516	1.07494	1.43837	6.6595	1.17219	2.49795	0	7.069	4.55057	-1.07494	-2.6464	1.19267	1.66871	1.66871
100	32.9699	34.4543	34.4543	34.4543	126.213	115.976	0	65.9808	8.29238	1.84787	6.44451	1.84787	0	-1.84787	-1.84787	1.84787	57.6884	57.6884	144.211	5.51802	5.51802	5.51802	0	-2.41605	0	1.89906	1.89906	0	0	0	0	12.0188	0	118.376	32.0997	3.45516	1.07494	1.43837	6.6595	1.17219	2.49795	0	7.069	4.55057	-1.07494	-2.6464	1.19267	1.66871	1.66871
100	80.0437	83.2149	83.2149	83.2149	165.61	143.74	0	17.7146	17.7146	3.94751	13.7671	3.94751	0	-3.94751	-3.94751	3.94751	0	0	80.8201	11.7879	11.7879	11.7879	0	-5.16129	0	4.05686	-5.55495	0	0	9.61181	0	35.287	0	25.6315	68.573	7.38108	2.29634	3.07272	14.2264	2.5041	5.33625	0	15.1011	9.72116	-2.29634	-5.65336	2.54784	3.56479	3.56479
100	74.4888	77.6599	77.6599	77.6599	160.055	138.185	0	23.2695	17.7146	3.94751	13.7671	3.94751	0	-3.94751	-3.94751	3.94751	5.55495	5.55495	80.8201	11.7879	11.7879	11.7879	0	-5.16129	0	4.05686	0	0	0	4.05686	0	29.7321	0	25.6315	68.573	7.38108	2.29634	3.07272	14.2264	2.5041	5.33625	0	15.1011	9.72116	-2.29634	-5.65336	2.54784	3.56479	3.56479
100	80.0437	83.2149	83.2149	83.2149	165.61	138.185	0	17.7146	17.7146	3.94751	13.7671	3.94751	0	-3.94751	-3.94751	3.94751	0	0	80.8201	11.7879	11.7879	11.7879	0	-5.16129	0	4.05686	0	0	0	4.05686	0	29.7321	0	25.6315	74.1279	7.38108	2.29634	3.07272	14.2264	2.5041	5.33625	5.55495	20.6561	9.72116	-2.29634	-5.65336	2.54784	3.56479	3.56479
100	79.9509	83.1368	83.1368	83.1368	165.45	143.478	5.11572	17.797	17.797	3.96587	13.8311	3.96587	0	-3.96587	-3.96587	3.96587	0	0	80.2659	11.8427	11.8427	11.8427	0	-5.18529	0	4.07573	0	0	0	4.07573	0	29.8704	0	24.8206	68.8919	7.41541	2.30702	3.08701	14.2925	2.51575	5.36107	0	15.1714	9.76637	-2.30702	-5.67965	2.55969	3.58137	3.58137
100	79.6447	82.8792	82.8792	82.8792	164.922	142.615	0	18.0689	18.0689	4.02645	14.0424	4.02645	0	-4.02645	-4.02645	4.02645	0	0	82.103	15.6899	15.6899	12.0236	0	-5.2645	3.66626	7.80425	0	3.66626	3.66626	11.4705	0	33.9929	0	18.4783	69.9443	7.52869	2.34226	3.13416	14.5108	2.55418	5.44296	0	15.4031	9.91556	-2.34226	-5.76642	2.59879	3.63608	3.63608
100	80.0437	83.2149	83.2149	83.2149	165.61	143.74	0	17.7146	17.7146	3.94751	13.7671	3.94751	0	-3.94751	-3.94751	3.94751	0	0	80.8201	11.7879	11.7879	11.7879	0	-5.16129	0	4.05686	-5.55495	0	0	0	9.61181	35.287	0	25.6315	68.573	7.38108	2.29634	3.07272	14.2264	2.5041	5.33625	0	15.1011	9.72116	-2.29634	-5.65336	2.54784	3.56479	3.56479
100	74.4888	77.6599	77.6599	77.6599	160.055	138.185	0	23.2695	17.7146	3.94751	13.7671	3.94751	0	-3.94751	-3.94751	3.94751	5.55495	5.55495	80.8201	11.7879	11.7879	11.7879	0	-5.16129	0	4.05686	0	0	0	0	4.05686	29.7321	0	25.6315	68.573	7.38108	2.29634	3.07272	14.2264	2.5041	5.33625	0	15.1011	9.72116	-2.29634	-5.65336	2.54784	3.56479	3.56479
100	80.0437	83.2149	83.2149	83.2149	165.61	138.185	0	17.7146	17.7146	3.94751	13.7671	3.94751	0	-3.94751	-3.94751	3.94751	0	0	80.8201	11.7879	11.7879	11.7879	0	-5.16129	0	4.05686	0	0	0	0	4.05686	29.7321	0	25.6315	74.1279	7.38108	2.29634	3.07272	14.2264	2.5041	5.33625	5.55495	20.6561	9.72116	-2.29634	-5.65336	2.54784	3.56479	3.56479
100	79.9509	83.1368	83.1368	83.1368	165.45	143.478	5.11572	17.797	17.797	3.96587	13.8311	3.96587	0	-3.96587	-3.96587	3.96587	0	0	80.2659	11.8427	11.8427	11.8427	0	-5.18529	0	4.07573	0	0	0	0	4.07573	29.8704	0	24.8206	68.8919	7.41541	2.30702	3.08701	14.2925	2.51575	5.36107	0	15.1714	9.76637	-2.30702	-5.67965	2.55969	3.58137	3.58137
100	79.6447	82.8792	82.8792	82.8792	164.922	142.615	0	18.0689	18.0689	4.02645	14.0424	4.02645	0	-4.02645	-4.02645	4.02645	0	0	82.103	15.6899	15.6899	12.0236	0	-5.2645	3.66626	7.80425	0	3.66626	3.66626	0	11.4705	33.9929	0	18.4783	69.9443	7.52869	2.34226	3.13416	14.5108	2.55418	5.44296	0	15.4031	9.91556	-2.34226	-5.76642	2.59879	3.63608	3.63608
100	34.2191	35.6759	35.6759	35.6759	127.588	117.542	0	64.7511	8.13784	1.81343	6.32441	1.81343	0	-1.81343	-1.81343	1.81343	56.6133	56.6133	145.25	5.41518	5.41518	5.41518	0	-2.37103	0	1.86367	0	0	0	0	1.86367	608.334	594.675	119.898	31.5015	3.39077	1.05491	1.41156	6.53539	1.15035	2.4514	0	6.93726	4.46577	-1.05491	-2.59708	1.17044	1.63761	1.63761
100	90.6583	92.1427	92.1427	92.1427	183.902	173.664	0	8.29238	8.29238	1.84787	6.44451	1.84787	0	-1.84787	-1.84787	1.84787	0	0	144.211	5.51802	5.51802	5.51802	0	-2.41605	0	1.89906	-55.7893	0	0	57.6884	0	654.786	585.079	118.376	32.0997	3.45516	1.07494	1.43837	6.6595	1.17219	2.49795	0	7.069	4.55057	-1.07494	-2.6464	1.19267	1.66871	1.66871
100	34.869	36.3534	36.3534	36.3534	128.112	117.875	0	64.0817	8.29238	1.84787	6.44451	1.84787	0	-1.84787	-1.84787	1.84787	55.7893	55.7893	144.211	5.51802	5.51802	5.51802	0	-2.41605	0	1.89906	0	0	0	1.89906	0	598.997	585.079	118.376	32.0997	3.45516	1.07494	1.43837	6.6595	1.17219	2.49795	0	7.069	4.55057	-1.07494	-2.6464	1.19267	1.66871	1.66871
100	87.0443	89.103	89.103	89.103	177.674	163.476	0	11.5004	11.5004	2.56274	8.93764	2.56274	0	-2.56274	-2.56274	2.56274	0	0	161.314	46.3387	46.3387	7.65272	0	-3.35073	38.686	41.3197	0	38.686	38.686	80.0057	0	675.981	617.992	48.1134	44.5178	4.79182	1.49079	1.99482	9.23579	1.62567	3.46431	0	9.80371	6.31101	-1.49079	-3.67018	1.65407	2.31427	2.31427
100	34.2191	35.6759	35.6759	35.6759	127.588	117.542	0	64.7511	8.13784	1.81343	6.32441	1.81343	0	-1.81343	-1.81343	1.81343	56.6133	56.6133	145.25	5.41518	5.41518	5.41518	0	-2.37103	0	1.86367	0	0	0	0	1.86367	13.6585	0	119.898	31.5015	3.39077	1.05491	1.41156	6.53539	1.15035	2.4514	0	6.93726	4.46577	-1.05491	-2.59708	1.17044	1.63761	1.63761
100	90.6583	92.1427	92.1427	92.1427	183.902	173.664	0	8.29238	8.29238	1.84787	6.44451	1.84787	0	-1.84787	-1.84787	1.84787	0	0	144.211	5.51802	5.51802	5.51802	0	-2.41605	0	1.89906	-55.7893	0	0	57.6884	0	69.7072	0	118.376	32.0997	3.45516	1.07494	1.43837	6.6595	1.17219	2.49795	0	7.069	4.55057	-1.07494	-2.6464	1.19267	1.66871	1.66871
100	34.869	36.3534	36.3534	36.3534	128.112	117.875	0	64.0817	8.29238	1.84787	6.44451	1.84787	0	-1.84787	-1.84787	1.84787	55.7893	55.7893	144.211	5.51802	5.51802	5.51802	0	-2.41605	0	1.89906	0	0	0	1.89906	0	13.9179	0	118.376	32.0997	3.45516	1.07494	1.43837	6.6595	1.17219	2.49795	0	7.069	4.55057	-1.07494	-2.6464	1.19267	1.66871	1.66871
100	87.0443	89.103	89.103	89.103	177.674	163.476	0	11.5004	11.5004	2.56274	8.93764	2.56274	0	-2.56274	-2.56274	2.56274	0	0	161.314	46.3387	46.3387	7.65272	0	-3.35073	38.686	41.3197	0	38.686	38.686	80.0057	0	57.9881	0	48.1134	44.5178	4.79182	1.49079	1.99482	9.23579	1.62567	3.46431	0	9.80371	6.31101	-1.49079	-3.67018	1.65407	2.31427	2.31427
100	24.4855	26.2204	26.2204	26.2204	116.589	104.624	0	74.2881	9.69131	2.15961	7.53171	2.15961	0	-2.15961	-2.15961	2.15961	64.5968	64.5968	148.845	23.319	23.319	9.27255	2.82364	0	16.8701	19.0895	33.1359	14.0464	14.0464	0	0	0	0	87.7363	37.515	4.03805	1.25628	1.68102	7.78296	1.36994	2.91936	0	8.26155	5.31826	-1.25628	-3.09285	1.39387	1.95023	1.95023
100	72.8238	76.1026	76.1026	76.1026	157.899	135.287	0	24.8584	18.3162	4.08157	14.2346	4.08157	0	-4.08157	-4.08157	4.08157	6.54223	6.54223	76.7728	17.5247	17.5247	17.5247	5.33657	0	5.33657	9.5312	9.5312	0	0	0	0	26.5472	0	14.3734	70.9017	7.63174	2.37432	3.17707	14.7095	2.58914	5.51747	0	15.614	10.0513	-2.37432	-5.84535	2.63436	3.68585	3.68585
100	79.366	82.6448	82.6448	82.6448	164.442	135.287	0	18.3162	18.3162	4.08157	14.2346	4.08157	0	-4.08157	-4.08157	4.08157	0	0	76.7728	17.5247	17.5247	17.5247	5.33657	0	5.33657	9.5312	9.5312	0	0	0	0	26.5472	0	14.3734	77.444	7.63174	2.37432	3.17707	14.7095	2.58914	5.51747	6.54223	22.1562	10.0513	-2.37432	-5.84535	2.63436	3.68585	3.68585
100	79.2529	82.5497	82.5497	82.5497	164.247	141.51	6.02992	18.4166	18.4166	4.10394	14.3126	4.10394	0	-4.10394	-4.10394	4.10394	0	0	76.0973	17.6208	17.6208	17.6208	5.36582	0	5.36582	9.58345	9.58345	0	0	0	0	26.6927	0	13.3558	71.2904	7.67358	2.38734	3.19448	14.7901	2.60333	5.54771	0	15.6996	10.1064	-2.38734	-5.87739	2.64881	3.70605	3.70605
100	33.7862	35.3074	35.3074	35.3074	126.862	116.371	0	65.1385	8.49769	1.89362	6.60407	1.89362	0	-1.89362	-1.89362	1.89362	56.6408	56.6408	142.829	8.13051	8.13051	8.13051	2.47587	0	2.47587	4.42195	4.42195	0	0	0	0	601.978	589.661	113.88	32.8945	3.5407	1.10155	1.47398	6.82438	1.20122	2.5598	0	7.24402	4.66324	-1.10155	-2.71192	1.2222	1.71003	1.71003
100	33.7862	35.3074	35.3074	35.3074	126.862	116.371	0	65.1385	8.49769	1.89362	6.60407	1.89362	0	-1.89362	-1.89362	1.89362	56.6408	56.6408	142.829	8.13051	8.13051	8.13051	2.47587	0	2.47587	4.42195	4.42195	0	0	0	0	12.3164	0	113.88	32.8945	3.5407	1.10155	1.47398	6.82438	1.20122	2.5598	0	7.24402	4.66324	-1.10155	-2.71192	1.2222	1.71003	1.71003
100	87.0443	89.103	89.103	89.103	177.674	163.476	0	11.5004	11.5004	2.56274	8.93764	2.56274	0	-2.56274	-2.56274	2.56274	0	0	122.628	46.3387	46.3387	46.3387	38.686	35.3353	38.686	41.3197	0	0	0	41.3197	0	714.667	656.678	48.1134	44.5178	4.79182	1.49079	1.99482	9.23579	1.62567	3.46431	0	9.80371	6.31101	-1.49079	-3.67018	1.65407	2.31427	2.31427
100	90.427	91.9482	91.9482	91.9482	183.503	173.012	0	8.49769	8.49769	1.89362	6.60407	1.89362	0	-1.89362	-1.89362	1.89362	0	0	142.829	8.13051	8.13051	8.13051	2.47587	0	2.47587	4.42195	-52.2188	0	0	56.6408	0	658.618	589.661	113.88	32.8945	3.5407	1.10155	1.47398	6.82438	1.20122	2.5598	0	7.24402	4.66324	-1.10155	-2.71192	1.2222	1.71003	1.71003
100	38.2081	39.7293	39.7293	39.7293	131.284	120.793	0	60.7165	8.49769	1.89362	6.60407	1.89362	0	-1.89362	-1.89362	1.89362	52.2188	52.2188	142.829	8.13051	8.13051	8.13051	2.47587	0	2.47587	4.42195	0	0	0	4.42195	0	606.399	589.661	113.88	32.8945	3.5407	1.10155	1.47398	6.82438	1.20122	2.5598	0	7.24402	4.66324	-1.10155	-2.71192	1.2222	1.71003	1.71003
100	87.0443	89.103	89.103	89.103	177.674	163.476	0	11.5004	11.5004	2.56274	8.93764	2.56274	0	-2.56274	-2.56274	2.56274	0	0	157.963	46.3387	46.3387	11.0034	3.35073	0	38.686	41.3197	0	35.3353	35.3353	76.655	0	679.331	621.343	48.1134	44.5178	4.79182	1.49079	1.99482	9.23579	1.62567	3.46431	0	9.80371	6.31101	-1.49079	-3.67018	1.65407	2.31427	2.31427
100	90.8324	92.2891	92.2891	92.2891	184.202	174.155	0	8.13784	8.13784	1.81343	6.32441	1.81343	0	-1.81343	-1.81343	1.81343	0	0	145.25	62.0284	62.0284	62.0284	56.6133	54.2422	56.6133	58.4769	0	0	0	0	58.4769	1061.24	990.968	63.2843	31.5015	3.39077	1.05491	1.41156	6.53539	1.15035	2.4514	0	6.93726	4.46577	-1.05491	-2.59708	1.17044	1.63761	1.63761
100	36.5901	38.0469	38.0469	38.0469	129.959	119.913	0	62.3801	8.13784	1.81343	6.32441	1.81343	0	-1.81343	-1.81343	1.81343	54.2422	54.2422	145.25	7.78621	7.78621	7.78621	2.37103	0	2.37103	4.23469	0	0	0	0	4.23469	627.302	611.272	117.526	31.5015	3.39077	1.05491	1.41156	6.53539	1.15035	2.4514	0	6.93726	4.46577	-1.05491	-2.59708	1.17044	1.63761	1.63761
100	87.0443	89.103	89.103	89.103	177.674	163.476	0	11.5004	11.5004	2.56274	8.93764	2.56274	0	-2.56274	-2.56274	2.56274	0	0	122.628	46.3387	46.3387	46.3387	38.686	35.3353	38.686	41.3197	0	0	0	41.3197	0	57.9881	0	48.1134	44.5178	4.79182	1.49079	1.99482	9.23579	1.62567	3.46431	0	9.80371	6.31101	-1.49079	-3.67018	1.65407	2.31427	2.31427
100	90.427	91.9482	91.9482	91.9482	183.503	173.012	0	8.49769	8.49769	1.89362	6.60407	1.89362	0	-1.89362	-1.89362	1.89362	0	0	142.829	8.13051	8.13051	8.13051	2.47587	0	2.47587	4.42195	-52.2188	0	0	56.6408	0	68.9572	0	113.88	32.8945	3.5407	1.10155	1.47398	6.82438	1.20122	2.5598	0	7.24402	4.66324	-1.10155	-2.71192	1.2222	1.71003	1.71003
100	38.2081	39.7293	39.7293	39.7293	131.284	120.793	0	60.7165	8.49769	1.89362	6.60407	1.89362	0	-1.89362	-1.89362	1.89362	52.2188	52.2188	142.829	8.13051	8.13051	8.13051	2.47587	0	2.47587	4.42195	0	0	0	4.42195	0	16.7384	0	113.88	32.8945	3.5407	1.10155	1.47398	6.82438	1.20122	2.5598	0	7.24402	4.66324	-1.10155	-2.71192	1.2222	1.71003	1.71003
100	87.0443	89.103	89.103	89.103	177.674	163.476	0	11.5004	11.5004	2.56274	8.93764	2.56274	0	-2.56274	-2.56274	2.56274	0	0	157.963	46.3387	46.3387	11.0034	3.35073	0	38.686	41.3197	0	35.3353	35.3353	76.655	0	57.9881	0	48.1134	44.5178	4.79182	1.49079	1.99482	9.23579	1.62567	3.46431	0	9.80371	6.31101	-1.49079	-3.67018	1.65407	2.31427	2.31427
100	90.8324	92.2891	92.2891	92.2891	184.202	174.155	0	8.13784	8.13784	1.81343	6.32441	1.81343	0	-1.81343	-1.81343	1.81343	0	0	145.25	62.0284	62.0284	62.0284	56.6133	54.2422	56.6133	58.4769	0	0	0	0	58.4769	70.2718	0	63.2843	31.5015	3.39077	1.05491	1.41156	6.53539	1.15035	2.4514	0	6.93726	4.46577	-1.05491	-2.59708	1.17044	1.63761	1.63761
100	36.5901	38.0469	38.0469	38.0469	129.959	119.913	0	62.3801	8.13784	1.81343	6.32441	1.81343	0	-1.81343	-1.81343	1.81343	54.2422	54.2422	145.25	7.78621	7.78621	7.78621	2.37103	0	2.37103	4.23469	0	0	0	0	4.23469	16.0295	0	117.526	31.5015	3.39077	1.05491	1.41156	6.53539	1.15035	2.4514	0	6.93726	4.46577	-1.05491	-2.59708	1.17044	1.63761	1.63761
100	21.5387	23.1473	23.1473	23.1473	114.217	104.288	0	77.3242	8.98602	2.00244	6.98358	2.00244	0	-2.00244	-2.00244	2.00244	68.3381	68.3381	153.733	21.3335	21.3335	5.97959	0	-2.61815	15.3539	17.4118	32.7657	15.3539	15.3539	0	0	0	0	97.3597	35.9496	3.74418	1.16485	1.55869	9.54626	1.27025	2.7069	0	6.49545	3.76636	0	-0.538052	1.29243	1.8083	1.8083
100	71.0957	74.1956	74.1956	74.1956	156.986	137.851	0	26.713	17.3169	3.8589	13.458	3.8589	0	-3.8589	-3.8589	3.8589	9.39604	9.39604	81.2507	11.5232	11.5232	11.5232	0	-5.04543	0	3.96579	3.96579	0	0	0	0	29.5885	0	31.7905	69.2785	7.21539	2.24479	3.00374	18.3966	2.44789	5.21646	0	12.5174	7.25815	0	-1.03688	2.49065	3.48477	3.48477
100	80.4917	83.5917	83.5917	83.5917	166.382	137.851	0	17.3169	17.3169	3.8589	13.458	3.8589	0	-3.8589	-3.8589	3.8589	0	0	81.2507	11.5232	11.5232	11.5232	0	-5.04543	0	3.96579	3.96579	0	0	0	0	29.5885	0	31.7905	78.6745	7.21539	2.24479	3.00374	18.3966	2.44789	5.21646	9.39604	21.9134	7.25815	0	-1.03688	2.49065	3.48477	3.48477
100	80.3378	83.4622	83.4622	83.4622	166.116	146.831	8.68101	17.4536	17.4536	3.88935	13.5643	3.88935	0	-3.88935	-3.88935	3.88935	0	0	80.3135	11.6142	11.6142	11.6142	0	-5.08525	0	3.99709	3.99709	0	0	0	0	29.822	0	30.463	69.8252	7.27234	2.2625	3.02745	18.5418	2.46721	5.25763	0	12.6162	7.31543	0	-1.04506	2.5103	3.51227	3.51227
100	31.9821	33.3766	33.3766	33.3766	125.635	117.027	0	67.0321	7.78996	1.73591	6.05405	1.73591	0	-1.73591	-1.73591	1.73591	59.2422	59.2422	146.581	5.18369	5.18369	5.18369	0	-2.26967	0	1.784	1.784	0	0	0	0	618.48	605.169	124.332	31.1646	3.24582	1.00981	1.35122	8.27563	1.10117	2.34661	0	5.63089	3.26505	0	-0.466436	1.12041	1.56761	1.56761
100	31.9821	33.3766	33.3766	33.3766	125.635	117.027	0	67.0321	7.78996	1.73591	6.05405	1.73591	0	-1.73591	-1.73591	1.73591	59.2422	59.2422	146.581	5.18369	5.18369	5.18369	0	-2.26967	0	1.784	1.784	0	0	0	0	13.3103	0	124.332	31.1646	3.24582	1.00981	1.35122	8.27563	1.10117	2.34661	0	5.63089	3.26505	0	-0.466436	1.12041	1.56761	1.56761
100	80.4917	83.5917	83.5917	83.5917	166.382	147.247	0	17.3169	17.3169	3.8589	13.458	3.8589	0	-3.8589	-3.8589	3.8589	0	0	81.2507	11.5232	11.5232	11.5232	0	-5.04543	0	3.96579	-5.43025	0	0	9.39604	0	38.9845	0	31.7905	69.2785	7.21539	2.24479	3.00374	18.3966	2.44789	5.21646	0	12.5174	7.25815	0	-1.03688	2.49065	3.48477	3.48477
100	75.0615	78.1614	78.1614	78.1614	160.951	141.817	0	22.7472	17.3169	3.8589	13.458	3.8589	0	-3.8589	-3.8589	3.8589	5.43025	5.43025	81.2507	11.5232	11.5232	11.5232	0	-5.04543	0	3.96579	0	0	0	3.96579	0	33.5542	0	31.7905	69.2785	7.21539	2.24479	3.00374	18.3966	2.44789	5.21646	0	12.5174	7.25815	0	-1.03688	2.49065	3.48477	3.48477
100	80.4917	83.5917	83.5917	83.5917	166.382	141.817	0	17.3169	17.3169	3.8589	13.458	3.8589	0	-3.8589	-3.8589	3.8589	0	0	81.2507	11.5232	11.5232	11.5232	0	-5.04543	0	3.96579	0	0	0	3.96579	0	33.5542	0	31.7905	74.7087	7.21539	2.24479	3.00374	18.3966	2.44789	5.21646	5.43025	17.9476	7.25815	0	-1.03688	2.49065	3.48477	3.48477
100	80.403	83.5171	83.5171	83.5171	166.229	147.008	5.00036	17.3957	17.3957	3.87644	13.5192	3.87644	0	-3.87644	-3.87644	3.87644	0	0	80.7109	11.5756	11.5756	11.5756	0	-5.06837	0	3.98382	0	0	0	3.98382	0	33.7068	0	31.0258	69.5934	7.24819	2.25499	3.0174	18.4802	2.45902	5.24017	0	12.5743	7.29114	0	-1.04159	2.50197	3.50061	3.50061
100	80.1105	83.271	83.271	83.271	165.725	146.217	0	17.6553	17.6553	3.9343	13.721	3.9343	0	-3.9343	-3.9343	3.9343	0	0	82.5126	15.3308	15.3308	11.7484	0	-5.14402	3.58235	7.62564	0	3.58235	3.58235	11.208	0	37.7923	0	24.9213	70.6322	7.35638	2.28865	3.06243	18.7561	2.49572	5.31839	0	12.762	7.39998	0	-1.05714	2.53931	3.55286	3.55286
100	80.4917	83.5917	83.5917	83.5917	166.382	147.247	0	17.3169	17.3169	3.8589	13.458	3.8589	0	-3.8589	-3.8589	3.8589	0	0	81.2507	11.5232	11.5232	11.5232	0	-5.04543	0	3.96579	-5.43025	0	0	0	9.39604	38.9845	0	31.7905	69.2785	7.21539	2.24479	3.00374	18.3966	2.44789	5.21646	0	12.5174	7.25815	0	-1.03688	2.49065	3.48477	3.48477
100	75.0615	78.1614	78.1614	78.1614	160.951	141.817	0	22.7472	17.3169	3.8589	13.458	3.8589	0	-3.8589	-3.8589	3.8589	5.43025	5.43025	81.2507	11.5232	11.5232	11.5232	0	-5.04543	0	3.96579	0	0	0	0	3.96579	33.5542	0	31.7905	69.2785	7.21539	2.24479	3.00374	18.3966	2.44789	5.21646	0	12.5174	7.25815	0	-1.03688	2.49065	3.48477	3.48477
100	80.4917	83.5917	83.5917	83.5917	166.382	141.817	0	17.3169	17.3169	3.8589	13.458	3.8589	0	-3.8589	-3.8589	3.8589	0	0	81.2507	11.5232	11.5232	11.5232	0	-5.04543	0	3.96579	0	0	0	0	3.96579	33.5542	0	31.7905	74.7087	7.21539	2.24479	3.00374	18.3966	2.44789	5.21646	5.43025	17.9476	7.25815	0	-1.03688	2.49065	3.48477	3.48477
100	80.403	83.5171	83.5171	83.5171	166.229	147.008	5.00036	17.3957	17.3957	3.87644	13.5192	3.87644	0	-3.87644	-3.87644	3.87644	0	0	80.7109	11.5756	11.5756	11.5756	0	-5.06837	0	3.98382	0	0	0	0	3.98382	33.7068	0	31.0258	69.5934	7.24819	2.25499	3.0174	18.4802	2.45902	5.24017	0	12.5743	7.29114	0	-1.04159	2.50197	3.50061	3.50061
100	80.1105	83.271	83.271	83.271	165.725	146.217	0	17.6553	17.6553	3.9343	13.721	3.9343	0	-3.9343	-3.9343	3.9343	0	0	82.5126	15.3308	15.3308	11.7484	0	-5.14402	3.58235	7.62564	0	3.58235	3.58235	0	11.208	37.7923	0	24.9213	70.6322	7.35638	2.28865	3.06243	18.7561	2.49572	5.31839	0	12.762	7.39998	0	-1.05714	2.53931	3.55286	3.55286
100	33.1743	34.5443	34.5443	34.5443	126.938	118.482	0	65.8572	7.65342	1.70548	5.94794	1.70548	0	-1.70548	-1.70548	1.70548	58.2038	58.2038	147.517	5.09283	5.09283	5.09283	0	-2.22989	0	1.75273	0	0	0	0	1.75273	628.672	613.842	125.658	30.6184	3.18893	0.99211	1.32754	8.13058	1.08187	2.30548	0	5.5322	3.20782	0	-0.45826	1.10077	1.54013	1.54013
100	91.2243	92.6188	92.6188	92.6188	184.877	176.269	0	7.78996	7.78996	1.73591	6.05405	1.73591	0	-1.73591	-1.73591	1.73591	0	0	146.581	5.18369	5.18369	5.18369	0	-2.26967	0	1.784	-57.4582	0	0	59.2422	0	677.722	605.169	124.332	31.1646	3.24582	1.00981	1.35122	8.27563	1.10117	2.34661	0	5.63089	3.26505	0	-0.466436	1.12041	1.56761	1.56761
100	33.7661	35.1606	35.1606	35.1606	127.419	118.811	0	65.2481	7.78996	1.73591	6.05405	1.73591	0	-1.73591	-1.73591	1.73591	57.4582	57.4582	146.581	5.18369	5.18369	5.18369	0	-2.26967	0	1.784	0	0	0	1.784	0	620.264	605.169	124.332	31.1646	3.24582	1.00981	1.35122	8.27563	1.10117	2.34661	0	5.63089	3.26505	0	-0.466436	1.12041	1.56761	1.56761
100	87.6868	89.6434	89.6434	89.6434	178.781	166.704	0	10.9301	10.9301	2.43565	8.49442	2.43565	0	-2.43565	-2.43565	2.43565	0	0	165.358	47.5829	47.5829	7.27322	0	-3.18456	40.3097	42.8128	0	40.3097	40.3097	83.1225	0	709.051	647.563	53.5202	43.727	4.55419	1.41686	1.89589	11.6115	1.54505	3.29251	0	7.90068	4.58118	0	-0.654455	1.57204	2.19951	2.19951
100	33.1743	34.5443	34.5443	34.5443	126.938	118.482	0	65.8572	7.65342	1.70548	5.94794	1.70548	0	-1.70548	-1.70548	1.70548	58.2038	58.2038	147.517	5.09283	5.09283	5.09283	0	-2.22989	0	1.75273	0	0	0	0	1.75273	14.8297	0	125.658	30.6184	3.18893	0.99211	1.32754	8.13058	1.08187	2.30548	0	5.5322	3.20782	0	-0.45826	1.10077	1.54013	1.54013
100	91.2243	92.6188	92.6188	92.6188	184.877	176.269	0	7.78996	7.78996	1.73591	6.05405	1.73591	0	-1.73591	-1.73591	1.73591	0	0	146.581	5.18369	5.18369	5.18369	0	-2.26967	0	1.784	-57.4582	0	0	59.2422	0	72.5524	0	124.332	31.1646	3.24582	1.00981	1.35122	8.27563	1.10117	2.34661	0	5.63089	3.26505	0	-0.466436	1.12041	1.56761	1.56761
100	33.7661	35.1606	35.1606	35.1606	127.419	118.811	0	65.2481	7.78996	1.73591	6.05405	1.73591	0	-1.73591	-1.73591	1.73591	57.4582	57.4582	146.581	5.18369	5.18369	5.18369	0	-2.26967	0	1.784	0	0	0	1.784	0	15.0942	0	124.332	31.1646	3.24582	1.00981	1.35122	8.27563	1.10117	2.34661	0	5.63089	3.26505	0	-0.466436	1.12041	1.56761	1.56761
100	87.6868	89.6434	89.6434	89.6434	178.781	166.704	0	10.9301	10.9301	2.43565	8.49442	2.43565	0	-2.43565	-2.43565	2.43565	0	0	165.358	47.5829	47.5829	7.27322	0	-3.18456	40.3097	42.8128	0	40.3097	40.3097	83.1225	0	61.4884	0	53.5202	43.727	4.55419	1.41686	1.89589	11.6115	1.54505	3.29251	0	7.90068	4.58118	0	-0.654455	1.57204	2.19951	2.19951
100	22.1178	23.7697	23.7697	23.7697	114.599	104.403	0	76.7145	9.22761	2.05628	7.17134	2.05628	0	-2.05628	-2.05628	2.05628	67.4869	67.4869	152.489	24.5956	24.5956	8.82889	2.68854	0	18.4552	20.5685	36.3352	15.7667	15.7667	0	0	0	0	91.9116	36.9162	3.84484	1.19617	1.60059	9.80292	1.3044	2.77968	0	6.67008	3.86762	0	-0.552518	1.32718	1.85692	1.85692
100	73.4541	76.6569	76.6569	76.6569	158.876	139.107	0	24.2819	17.8914	3.98691	13.9045	3.98691	0	-3.98691	-3.98691	3.98691	6.3905	6.3905	77.3115	17.1183	17.1183	17.1183	5.2128	0	5.2128	9.31015	9.31015	0	0	0	0	30.57	0	20.9978	71.5766	7.45474	2.31925	3.10338	19.0068	2.52909	5.3895	0	12.9326	7.49892	0	-1.07127	2.57327	3.60037	3.60037
100	79.8446	83.0474	83.0474	83.0474	165.266	139.107	0	17.8914	17.8914	3.98691	13.9045	3.98691	0	-3.98691	-3.98691	3.98691	0	0	77.3115	17.1183	17.1183	17.1183	5.2128	0	5.2128	9.31015	9.31015	0	0	0	0	30.57	0	20.9978	77.9671	7.45474	2.31925	3.10338	19.0068	2.52909	5.3895	6.3905	19.3231	7.49892	0	-1.07127	2.57327	3.60037	3.60037
100	79.7367	82.9566	82.9566	82.9566	165.08	145.206	5.88932	17.9872	17.9872	4.00825	13.9789	4.00825	0	-4.00825	-4.00825	4.00825	0	0	76.6546	17.21	17.21	17.21	5.24071	0	5.24071	9.35999	9.35999	0	0	0	0	30.7336	0	20.0394	71.9598	7.49466	2.33167	3.12	19.1086	2.54263	5.41836	0	13.0018	7.53907	0	-1.07701	2.58704	3.61964	3.61964
100	32.7249	34.1517	34.1517	34.1517	126.23	117.423	0	66.2665	7.97087	1.77623	6.19465	1.77623	0	-1.77623	-1.77623	1.77623	58.2956	58.2956	145.34	7.62645	7.62645	7.62645	2.32238	0	2.32238	4.14781	4.14781	0	0	0	0	623.553	609.934	120.252	31.8884	3.3212	1.03326	1.3826	8.46782	1.12675	2.4011	0	5.76166	3.34088	0	-0.477268	1.14643	1.60401	1.60401
100	32.7249	34.1517	34.1517	34.1517	126.23	117.423	0	66.2665	7.97087	1.77623	6.19465	1.77623	0	-1.77623	-1.77623	1.77623	58.2956	58.2956	145.34	7.62645	7.62645	7.62645	2.32238	0	2.32238	4.14781	4.14781	0	0	0	0	13.6194	0	120.252	31.8884	3.3212	1.03326	1.3826	8.46782	1.12675	2.4011	0	5.76166	3.34088	0	-0.477268	1.14643	1.60401	1.60401
100	87.6868	89.6434	89.6434	89.6434	178.781	166.704	0	10.9301	10.9301	2.43565	8.49442	2.43565	0	-2.43565	-2.43565	2.43565	0	0	125.048	47.5829	47.5829	47.5829	40.3097	37.1251	40.3097	42.8128	0	0	0	42.8128	0	749.361	687.872	53.5202	43.727	4.55419	1.41686	1.89589	11.6115	1.54505	3.29251	0	7.90068	4.58118	0	-0.654455	1.57204	2.19951	2.19951
100	91.0205	92.4474	92.4474	92.4474	184.526	175.718	0	7.97087	7.97087	1.77623	6.19465	1.77623	0	-1.77623	-1.77623	1.77623	0	0	145.34	7.62645	7.62645	7.62645	2.32238	0	2.32238	4.14781	-54.1478	0	0	58.2956	0	681.849	609.934	120.252	31.8884	3.3212	1.03326	1.3826	8.46782	1.12675	2.4011	0	5.76166	3.34088	0	-0.477268	1.14643	1.60401	1.60401
100	36.8727	38.2995	38.2995	38.2995	130.378	121.571	0	62.1187	7.97087	1.77623	6.19465	1.77623	0	-1.77623	-1.77623	1.77623	54.1478	54.1478	145.34	7.62645	7.62645	7.62645	2.32238	0	2.32238	4.14781	0	0	0	4.14781	0	627.701	609.934	120.252	31.8884	3.3212	1.03326	1.3826	8.46782	1.12675	2.4011	0	5.76166	3.34088	0	-0.477268	1.14643	1.60401	1.60401
100	87.6868	89.6434	89.6434	89.6434	178.781	166.704	0	10.9301	10.9301	2.43565	8.49442	2.43565	0	-2.43565	-2.43565	2.43565	0	0	162.173	47.5829	47.5829	10.4578	3.18456	0	40.3097	42.8128	0	37.1251	37.1251	79.9379	0	712.236	650.747	53.5202	43.727	4.55419	1.41686	1.89589	11.6115	1.54505	3.29251	0	7.90068	4.58118	0	-0.654455	1.57204	2.19951	2.19951
100	91.3781	92.7481	92.7481	92.7481	185.142	176.685	0	7.65342	7.65342	1.70548	5.94794	1.70548	0	-1.70548	-1.70548	1.70548	0	0	147.517	63.2966	63.2966	63.2966	58.2038	55.9739	58.2038	59.9565	0	0	0	0	59.9565	1094.3	1021.27	67.4541	30.6184	3.18893	0.99211	1.32754	8.13058	1.08187	2.30548	0	5.5322	3.20782	0	-0.45826	1.10077	1.54013	1.54013
100	35.4042	36.7742	36.7742	36.7742	129.168	120.711	0	63.6273	7.65342	1.70548	5.94794	1.70548	0	-1.70548	-1.70548	1.70548	55.9739	55.9739	147.517	7.32272	7.32272	7.32272	2.22989	0	2.22989	3.98261	0	0	0	0	3.98261	646.511	629.452	123.428	30.6184	3.18893	0.99211	1.32754	8.13058	1.08187	2.30548	0	5.5322	3.20782	0	-0.45826	1.10077	1.54013	1.54013
100	87.6868	89.6434	89.6434	89.6434	178.781	166.704	0	10.9301	10.9301	2.43565	8.49442	2.43565	0	-2.43565	-2.43565	2.43565	0	0	125.048	47.5829	47.5829	47.5829	40.3097	37.1251	40.3097	42.8128	0	0	0	42.8128	0	61.4884	0	53.5202	43.727	4.55419	1.41686	1.89589	11.6115	1.54505	3.29251	0	7.90068	4.58118	0	-0.654455	1.57204	2.19951	2.19951
100	91.0205	92.4474	92.4474	92.4474	184.526	175.718	0	7.97087	7.97087	1.77623	6.19465	1.77623	0	-1.77623	-1.77623	1.77623	0	0	145.34	7.62645	7.62645	7.62645	2.32238	0	2.32238	4.14781	-54.1478	0	0	58.2956	0	71.915	0	120.252	31.8884	3.3212	1.03326	1.3826	8.46782	1.12675	2.4011	0	5.76166	3.34088	0	-0.477268	1.14643	1.60401	1.60401
100	36.8727	38.2995	38.2995	38.2995	130.378	121.571	0	62.1187	7.97087	1.77623	6.19465	1.77623	0	-1.77623	-1.77623	1.77623	54.1478	54.1478	145.34	7.62645	7.62645	7.62645	2.32238	0	2.32238	4.14781	0	0	0	4.14781	0	17.7672	0	120.252	31.8884	3.3212	1.03326	1.3826	8.46782	1.12675	2.4011	0	5.76166	3.34088	0	-0.477268	1.14643	1.60401	1.60401
100	87.6868	89.6434	89.6434	89.6434	178.781	166.704	0	10.9301	10.9301	2.43565	8.49442	2.43565	0	-2.43565	-2.43565	2.43565	0	0	162.173	47.5829	47.5829	10.4578	3.18456	0	40.3097	42.8128	0	37.1251	37.1251	79.9379	0	61.4884	0	53.5202	43.727	4.55419	1.41686	1.89589	11.6115	1.54505	3.29251	0	7.90068	4.58118	0	-0.654455	1.57204	2.19951	2.19951
100	91.3781	92.7481	92.7481	92.7481	185.142	176.685	0	7.65342	7.65342	1.70548	5.94794	1.70548	0	-1.70548	-1.70548	1.70548	0	0	147.517	63.2966	63.2966	63.2966	58.2038	55.9739	58.2038	59.9565	0	0	0	0	59.9565	73.0335	0	67.4541	30.6184	3.18893	0.99211	1.32754	8.13058	1.08187	2.30548	0	5.5322	3.20782	0	-0.45826	1.10077	1.54013	1.54013
100	35.4042	36.7742	36.7742	36.7742	129.168	120.711	0	63.6273	7.65342	1.70548	5.94794	1.70548	0	-1.70548	-1.70548	1.70548	55.9739	55.9739	147.517	7.32272	7.32272	7.32272	2.22989	0	2.22989	3.98261	0	0	0	0	3.98261	17.0596	0	123.428	30.6184	3.18893	0.99211	1.32754	8.13058	1.08187	2.30548	0	5.5322	3.20782	0	-0.45826	1.10077	1.54013	1.54013
100	21.0432	22.6347	22.6347	22.6347	113.799	104.242	0	77.8317	8.89035	1.98112	6.90923	1.98112	0	-1.98112	-1.98112	1.98112	68.9414	68.9414	154.492	21.6387	21.6387	5.91593	0	-2.59028	15.7228	17.7588	33.4815	15.7228	15.7228	0	0	0	0	98.1863	35.8331	3.70431	1.15245	1.54209	9.97695	1.25672	2.67808	0	6.16014	3.4601	0.266162	0	1.27867	1.78905	1.78905
100	71.2447	74.3287	74.3287	74.3287	157.207	138.688	0	26.5752	17.2276	3.839	13.3886	3.839	0	-3.839	-3.839	3.839	9.34758	9.34758	81.3474	11.4638	11.4638	11.4638	0	-5.01941	0	3.94534	3.94534	0	0	0	0	30.4674	0	33.1738	69.4369	7.17818	2.23321	2.98825	19.3332	2.43526	5.18956	0	11.937	6.70495	0.515765	0	2.4778	3.46679	3.46679
100	80.5923	83.6763	83.6763	83.6763	166.555	138.688	0	17.2276	17.2276	3.839	13.3886	3.839	0	-3.839	-3.839	3.839	0	0	81.3474	11.4638	11.4638	11.4638	0	-5.01941	0	3.94534	3.94534	0	0	0	0	30.4674	0	33.1738	78.7845	7.17818	2.23321	2.98825	19.3332	2.43526	5.18956	9.34758	21.2846	6.70495	0.515765	0	2.4778	3.46679	3.46679
100	80.44	83.5481	83.5481	83.5481	166.292	147.627	8.63589	17.3629	17.3629	3.86914	13.4937	3.86914	0	-3.86914	-3.86914	3.86914	0	0	80.4159	11.5538	11.5538	11.5538	0	-5.05881	0	3.97631	3.97631	0	0	0	0	30.7066	0	31.8641	69.982	7.23453	2.25074	3.01171	19.485	2.45438	5.2303	0	12.0308	6.75759	0.519815	0	2.49725	3.49401	3.49401
100	31.7708	33.146	33.146	33.146	125.511	117.252	0	67.2571	7.68246	1.71196	5.9705	1.71196	0	-1.71196	-1.71196	1.71196	59.5746	59.5746	147.088	5.11215	5.11215	5.11215	0	-2.23835	0	1.75938	1.75938	0	0	0	0	623.054	609.468	125.606	30.9646	3.20102	0.995874	1.33257	8.62143	1.08598	2.31422	0	5.32318	2.98999	0.23	0	1.10495	1.54598	1.54598
100	31.7708	33.146	33.146	33.146	125.511	117.252	0	67.2571	7.68246	1.71196	5.9705	1.71196	0	-1.71196	-1.71196	1.71196	59.5746	59.5746	147.088	5.11215	5.11215	5.11215	0	-2.23835	0	1.75938	1.75938	0	0	0	0	13.5866	0	125.606	30.9646	3.20102	0.995874	1.33257	8.62143	1.08598	2.31422	0	5.32318	2.98999	0.23	0	1.10495	1.54598	1.54598
100	80.5923	83.6763	83.6763	83.6763	166.555	148.035	0	17.2276	17.2276	3.839	13.3886	3.839	0	-3.839	-3.839	3.839	0	0	81.3474	11.4638	11.4638	11.4638	0	-5.01941	0	3.94534	-5.40224	0	0	9.34758	0	39.815	0	33.1738	69.4369	7.17818	2.23321	2.98825	19.3332	2.43526	5.18956	0	11.937	6.70495	0.515765	0	2.4778	3.46679	3.46679
100	75.1901	78.274	78.274	78.274	161.153	142.633	0	22.6299	17.2276	3.839	13.3886	3.839	0	-3.839	-3.839	3.839	5.40224	5.40224	81.3474	11.4638	11.4638	11.4638	0	-5.01941	0	3.94534	0	0	0	3.94534	0	34.4127	0	33.1738	69.4369	7.17818	2.23321	2.98825	19.3332	2.43526	5.18956	0	11.937	6.70495	0.515765	0	2.4778	3.46679	3.46679
100	80.5923	83.6763	83.6763	83.6763	166.555	142.633	0	17.2276	17.2276	3.839	13.3886	3.839	0	-3.839	-3.839	3.839	0	0	81.3474	11.4638	11.4638	11.4638	0	-5.01941	0	3.94534	0	0	0	3.94534	0	34.4127	0	33.1738	74.8392	7.17818	2.23321	2.98825	19.3332	2.43526	5.18956	5.40224	17.3393	6.70495	0.515765	0	2.4778	3.46679	3.46679
100	80.5046	83.6025	83.6025	83.6025	166.404	147.8	4.97445	17.3055	17.3055	3.85636	13.4492	3.85636	0	-3.85636	-3.85636	3.85636	0	0	80.8108	11.5157	11.5157	11.5157	0	-5.04211	0	3.96318	0	0	0	3.96318	0	34.5683	0	32.4194	69.7509	7.21064	2.24331	3.00176	19.4207	2.44628	5.21303	0	11.991	6.73527	0.518098	0	2.48901	3.48247	3.48247
100	80.2151	83.359	83.359	83.359	165.905	147.025	0	17.5625	17.5625	3.91362	13.6489	3.91362	0	-3.91362	-3.91362	3.91362	0	0	82.6046	15.2502	15.2502	11.6866	0	-5.11697	3.56351	7.58554	0	3.56351	3.56351	11.1491	0	38.6451	0	26.3676	70.7866	7.3177	2.27662	3.04633	19.709	2.4826	5.29043	0	12.1691	6.83528	0.525791	0	2.52596	3.53418	3.53418
100	80.5923	83.6763	83.6763	83.6763	166.555	148.035	0	17.2276	17.2276	3.839	13.3886	3.839	0	-3.839	-3.839	3.839	0	0	81.3474	11.4638	11.4638	11.4638	0	-5.01941	0	3.94534	-5.40224	0	0	0	9.34758	39.815	0	33.1738	69.4369	7.17818	2.23321	2.98825	19.3332	2.43526	5.18956	0	11.937	6.70495	0.515765	0	2.4778	3.46679	3.46679
100	75.1901	78.274	78.274	78.274	161.153	142.633	0	22.6299	17.2276	3.839	13.3886	3.839	0	-3.839	-3.839	3.839	5.40224	5.40224	81.3474	11.4638	11.4638	11.4638	0	-5.01941	0	3.94534	0	0	0	0	3.94534	34.4127	0	33.1738	69.4369	7.17818	2.23321	2.98825	19.3332	2.43526	5.18956	0	11.937	6.70495	0.515765	0	2.4778	3.46679	3.46679
100	80.5923	83.6763	83.6763	83.6763	166.555	142.633	0	17.2276	17.2276	3.839	13.3886	3.839	0	-3.839	-3.839	3.839	0	0	81.3474	11.4638	11.4638	11.4638	0	-5.01941	0	3.94534	0	0	0	0	3.94534	34.4127	0	33.1738	74.8392	7.17818	2.23321	2.98825	19.3332	2.43526	5.18956	5.40224	17.3393	6.70495	0.515765	0	2.4778	3.46679	3.46679
100	80.5046	83.6025	83.6025	83.6025	166.404	147.8	4.97445	17.3055	17.3055	3.85636	13.4492	3.85636	0	-3.85636	-3.85636	3.85636	0	0	80.8108	11.5157	11.5157	11.5157	0	-5.04211	0	3.96318	0	0	0	0	3.96318	34.5683	0	32.4194	69.7509	7.21064	2.24331	3.00176	19.4207	2.44628	5.21303	0	11.991	6.73527	0.518098	0	2.48901	3.48247	3.48247
100	80.2151	83.359	83.359	83.359	165.905	147.025	0	17.5625	17.5625	3.91362	13.6489	3.91362	0	-3.91362	-3.91362	3.91362	0	0	82.6046	15.2502	15.2502	11.6866	0	-5.11697	3.56351	7.58554	0	3.56351	3.56351	0	11.1491	38.6451	0	26.3676	70.7866	7.3177	2.27662	3.04633	19.709	2.4826	5.29043	0	12.1691	6.83528	0.525791	0	2.52596	3.53418	3.53418
100	32.9504	34.3019	34.3019	34.3019	126.799	118.683	0	66.0942	7.54963	1.68236	5.86728	1.68236	0	-1.68236	-1.68236	1.68236	58.5446	58.5446	148.003	5.02377	5.02377	5.02377	0	-2.19965	0	1.72896	0	0	0	0	1.72896	633.03	617.949	126.892	30.4292	3.14568	0.978656	1.30953	8.47236	1.0672	2.27421	0	5.23115	2.9383	0.226023	0	1.08584	1.51925	1.51925
100	91.3454	92.7206	92.7206	92.7206	185.086	176.827	0	7.68246	7.68246	1.71196	5.9705	1.71196	0	-1.71196	-1.71196	1.71196	0	0	147.088	5.11215	5.11215	5.11215	0	-2.23835	0	1.75938	-57.8152	0	0	59.5746	0	682.629	609.468	125.606	30.9646	3.20102	0.995874	1.33257	8.62143	1.08598	2.31422	0	5.32318	2.98999	0.23	0	1.10495	1.54598	1.54598
100	33.5301	34.9054	34.9054	34.9054	127.27	119.012	0	65.4977	7.68246	1.71196	5.9705	1.71196	0	-1.71196	-1.71196	1.71196	57.8152	57.8152	147.088	5.11215	5.11215	5.11215	0	-2.23835	0	1.75938	0	0	0	1.75938	0	624.814	609.468	125.606	30.9646	3.20102	0.995874	1.33257	8.62143	1.08598	2.31422	0	5.32318	2.98999	0.23	0	1.10495	1.54598	1.54598
100	87.8262	89.7607	89.7607	89.7607	179.021	167.404	0	10.8063	10.8063	2.40807	8.39823	2.40807	0	-2.40807	-2.40807	2.40807	0	0	166.235	47.8529	47.8529	7.19086	0	-3.1485	40.6621	43.1368	0	40.6621	40.6621	83.7989	0	716.228	653.98	54.6936	43.5554	4.50263	1.40082	1.87443	12.1271	1.52756	3.25523	0	7.4877	4.20579	0.323522	0	1.55424	2.1746	2.1746
100	32.9504	34.3019	34.3019	34.3019	126.799	118.683	0	66.0942	7.54963	1.68236	5.86728	1.68236	0	-1.68236	-1.68236	1.68236	58.5446	58.5446	148.003	5.02377	5.02377	5.02377	0	-2.19965	0	1.72896	0	0	0	0	1.72896	15.0806	0	126.892	30.4292	3.14568	0.978656	1.30953	8.47236	1.0672	2.27421	0	5.23115	2.9383	0.226023	0	1.08584	1.51925	1.51925
100	91.3454	92.7206	92.7206	92.7206	185.086	176.827	0	7.68246	7.68246	1.71196	5.9705	1.71196	0	-1.71196	-1.71196	1.71196	0	0	147.088	5.11215	5.11215	5.11215	0	-2.23835	0	1.75938	-57.8152	0	0	59.5746	0	73.1612	0	125.606	30.9646	3.20102	0.995874	1.33257	8.62143	1.08598	2.31422	0	5.32318	2.98999	0.23	0	1.10495	1.54598	1.54598
100	33.5301	34.9054	34.9054	34.9054	127.27	119.012	0	65.4977	7.68246	1.71196	5.9705	1.71196	0	-1.71196	-1.71196	1.71196	57.8152	57.8152	147.088	5.11215	5.11215	5.11215	0	-2.23835	0	1.75938	0	0	0	1.75938	0	15.3459	0	125.606	30.9646	3.20102	0.995874	1.33257	8.62143	1.08598	2.31422	0	5.32318	2.98999	0.23	0	1.10495	1.54598	1.54598
100	87.8262	89.7607	89.7607	89.7607	179.021	167.404	0	10.8063	10.8063	2.40807	8.39823	2.40807	0	-2.40807	-2.40807	2.40807	0	0	166.235	47.8529	47.8529	7.19086	0	-3.1485	40.6621	43.1368	0	40.6621	40.6621	83.7989	0	62.248	0	54.6936	43.5554	4.50263	1.40082	1.87443	12.1271	1.52756	3.25523	0	7.4877	4.20579	0.323522	0	1.55424	2.1746	2.1746
100	21.6028	23.2366	23.2366	23.2366	114.166	104.355	0	77.2423	9.12676	2.0338	7.09296	2.0338	0	-2.0338	-2.0338	2.0338	68.1155	68.1155	153.282	24.8732	24.8732	8.73239	2.65915	0	18.8	20.8901	37.031	16.1408	16.1408	0	0	0	0	92.8197	36.7859	3.80282	1.1831	1.5831	10.2423	1.29014	2.7493	0	6.32394	3.55211	0.273239	0	1.31268	1.83662	1.83662
100	73.5955	76.7812	76.7812	76.7812	159.095	139.964	0	24.1525	17.7961	3.96567	13.8304	3.96567	0	-3.96567	-3.96567	3.96567	6.35645	6.35645	77.4324	17.0271	17.0271	17.0271	5.18503	0	5.18503	9.26054	9.26054	0	0	0	0	31.4727	0	22.4843	71.728	7.41503	2.3069	3.08685	19.9711	2.51562	5.36079	0	12.3309	6.92618	0.532783	0	2.55956	3.58118	3.58118
100	79.952	83.1377	83.1377	83.1377	165.451	139.964	0	17.7961	17.7961	3.96567	13.8304	3.96567	0	-3.96567	-3.96567	3.96567	0	0	77.4324	17.0271	17.0271	17.0271	5.18503	0	5.18503	9.26054	9.26054	0	0	0	0	31.4727	0	22.4843	78.0845	7.41503	2.3069	3.08685	19.9711	2.51562	5.36079	6.35645	18.6874	6.92618	0.532783	0	2.55956	3.58118	3.58118
100	79.8452	83.0479	83.0479	83.0479	165.267	146.035	5.85778	17.8908	17.8908	3.98678	13.904	3.98678	0	-3.98678	-3.98678	3.98678	0	0	76.7797	17.1178	17.1178	17.1178	5.21264	0	5.21264	9.30986	9.30986	0	0	0	0	31.6403	0	21.5389	72.11	7.45451	2.31918	3.10329	20.0775	2.52901	5.38934	0	12.3966	6.96307	0.535621	0	2.57319	3.60025	3.60025
100	32.4982	33.9049	33.9049	33.9049	126.095	117.647	0	66.5074	7.85836	1.75115	6.1072	1.75115	0	-1.75115	-1.75115	1.75115	58.649	58.649	145.877	7.5188	7.5188	7.5188	2.28959	0	2.28959	4.08926	4.08926	0	0	0	0	628.162	614.264	121.613	31.6735	3.27431	1.01868	1.36309	8.81882	1.11084	2.36721	0	5.44506	3.05845	0.235266	0	1.13024	1.58137	1.58137
100	32.4982	33.9049	33.9049	33.9049	126.095	117.647	0	66.5074	7.85836	1.75115	6.1072	1.75115	0	-1.75115	-1.75115	1.75115	58.649	58.649	145.877	7.5188	7.5188	7.5188	2.28959	0	2.28959	4.08926	4.08926	0	0	0	0	13.8976	0	121.613	31.6735	3.27431	1.01868	1.36309	8.81882	1.11084	2.36721	0	5.44506	3.05845	0.235266	0	1.13024	1.58137	1.58137
100	87.8262	89.7607	89.7607	89.7607	179.021	167.404	0	10.8063	10.8063	2.40807	8.39823	2.40807	0	-2.40807	-2.40807	2.40807	0	0	125.573	47.8529	47.8529	47.8529	40.6621	37.5135	40.6621	43.1368	0	0	0	43.1368	0	756.89	694.642	54.6936	43.5554	4.50263	1.40082	1.87443	12.1271	1.52756	3.25523	0	7.4877	4.20579	0.323522	0	1.55424	2.1746	2.1746
100	91.1472	92.554	92.554	92.554	184.744	176.296	0	7.85836	7.85836	1.75115	6.1072	1.75115	0	-1.75115	-1.75115	1.75115	0	0	145.877	7.5188	7.5188	7.5188	2.28959	0	2.28959	4.08926	-54.5598	0	0	58.649	0	686.811	614.264	121.613	31.6735	3.27431	1.01868	1.36309	8.81882	1.11084	2.36721	0	5.44506	3.05845	0.235266	0	1.13024	1.58137	1.58137
100	36.5874	37.9942	37.9942	37.9942	130.184	121.737	0	62.4181	7.85836	1.75115	6.1072	1.75115	0	-1.75115	-1.75115	1.75115	54.5598	54.5598	145.877	7.5188	7.5188	7.5188	2.28959	0	2.28959	4.08926	0	0	0	4.08926	0	632.251	614.264	121.613	31.6735	3.27431	1.01868	1.36309	8.81882	1.11084	2.36721	0	5.44506	3.05845	0.235266	0	1.13024	1.58137	1.58137
100	87.8262	89.7607	89.7607	89.7607	179.021	167.404	0	10.8063	10.8063	2.40807	8.39823	2.40807	0	-2.40807	-2.40807	2.40807	0	0	163.087	47.8529	47.8529	10.3394	3.1485	0	40.6621	43.1368	0	37.5135	37.5135	80.6504	0	719.376	657.128	54.6936	43.5554	4.50263	1.40082	1.87443	12.1271	1.52756	3.25523	0	7.4877	4.20579	0.323522	0	1.55424	2.1746	2.1746
100	91.495	92.8465	92.8465	92.8465	185.343	177.228	0	7.54963	7.54963	1.68236	5.86728	1.68236	0	-1.68236	-1.68236	1.68236	0	0	148.003	63.5684	63.5684	63.5684	58.5446	56.345	58.5446	60.2736	0	0	0	0	60.2736	1101.39	1027.76	68.3475	30.4292	3.14568	0.978656	1.30953	8.47236	1.0672	2.27421	0	5.23115	2.9383	0.226023	0	1.08584	1.51925	1.51925
100	35.1501	36.5015	36.5015	36.5015	128.999	120.883	0	63.8946	7.54963	1.68236	5.86728	1.68236	0	-1.68236	-1.68236	1.68236	56.345	56.345	148.003	7.22341	7.22341	7.22341	2.19965	0	2.19965	3.9286	0	0	0	0	3.9286	650.627	633.347	124.692	30.4292	3.14568	0.978656	1.30953	8.47236	1.0672	2.27421	0	5.23115	2.9383	0.226023	0	1.08584	1.51925	1.51925
100	87.8262	89.7607	89.7607	89.7607	179.021	167.404	0	10.8063	10.8063	2.40807	8.39823	2.40807	0	-2.40807	-2.40807	2.40807	0	0	125.573	47.8529	47.8529	47.8529	40.6621	37.5135	40.6621	43.1368	0	0	0	43.1368	0	62.248	0	54.6936	43.5554	4.50263	1.40082	1.87443	12.1271	1.52756	3.25523	0	7.4877	4.20579	0.323522	0	1.55424	2.1746	2.1746
100	91.1472	92.554	92.554	92.554	184.744	176.296	0	7.85836	7.85836	1.75115	6.1072	1.75115	0	-1.75115	-1.75115	1.75115	0	0	145.877	7.5188	7.5188	7.5188	2.28959	0	2.28959	4.08926	-54.5598	0	0	58.649	0	72.5467	0	121.613	31.6735	3.27431	1.01868	1.36309	8.81882	1.11084	2.36721	0	5.44506	3.05845	0.235266	0	1.13024	1.58137	1.58137
100	36.5874	37.9942	37.9942	37.9942	130.184	121.737	0	62.4181	7.85836	1.75115	6.1072	1.75115	0	-1.75115	-1.75115	1.75115	54.5598	54.5598	145.877	7.5188	7.5188	7.5188	2.28959	0	2.28959	4.08926	0	0	0	4.08926	0	17.9869	0	121.613	31.6735	3.27431	1.01868	1.36309	8.81882	1.11084	2.36721	0	5.44506	3.05845	0.235266	0	1.13024	1.58137	1.58137
100	87.8262	89.7607	89.7607	89.7607	179.021	167.404	0	10.8063	10.8063	2.40807	8.39823	2.40807	0	-2.40807	-2.40807	2.40807	0	0	163.087	47.8529	47.8529	10.3394	3.1485	0	40.6621	43.1368	0	37.5135	37.5135	80.6504	0	62.248	0	54.6936	43.5554	4.50263	1.40082	1.87443	12.1271	1.52756	3.25523	0	7.4877	4.20579	0.323522	0	1.55424	2.1746	2.1746
100	91.495	92.8465	92.8465	92.8465	185.343	177.228	0	7.54963	7.54963	1.68236	5.86728	1.68236	0	-1.68236	-1.68236	1.68236	0	0	148.003	63.5684	63.5684	63.5684	58.5446	56.345	58.5446	60.2736	0	0	0	0	60.2736	73.6252	0	68.3475	30.4292	3.14568	0.978656	1.30953	8.47236	1.0672	2.27421	0	5.23115	2.9383	0.226023	0	1.08584	1.51925	1.51925
100	35.1501	36.5015	36.5015	36.5015	128.999	120.883	0	63.8946	7.54963	1.68236	5.86728	1.68236	0	-1.68236	-1.68236	1.68236	56.345	56.345	148.003	7.22341	7.22341	7.22341	2.19965	0	2.19965	3.9286	0	0	0	0	3.9286	17.2803	0	124.692	30.4292	3.14568	0.978656	1.30953	8.47236	1.0672	2.27421	0	5.23115	2.9383	0.226023	0	1.08584	1.51925	1.51925
100	11.9408	13.2177	13.2177	13.2177	106.129	103.403	0	87.1566	7.13279	1.58947	5.54333	1.58947	0	-1.58947	-1.58947	1.58947	80.0238	80.0238	168.431	27.2455	27.2455	4.74639	0	-2.0782	22.4991	24.1326	46.6317	22.4991	22.4991	0	0	0	0	113.372	33.6914	2.972	0.924621	1.23723	17.8892	1.00828	2.14864	0	0	-2.16626	5.15586	9.88464	1.02589	1.43536	1.43536
100	0	1.45	1.45	1.45	93.4	90.305	0	98.975	8.1	1.805	6.295	1.805	0	-1.805	-1.805	1.805	90.875	90.875	177.71	44.5	44.5	5.39	0	-2.36	39.11	40.965	80.075	39.11	39.11	0	0	0	13.56	88.065	38.26	3.375	1.05	1.405	20.315	1.145	2.44	0	0	-2.46	5.855	11.225	1.165	1.63	1.63
100	0	1.45	1.45	1.45	93.4	90.305	0	98.975	8.1	1.805	6.295	1.805	0	-1.805	-1.805	1.805	90.875	90.875	177.71	44.5	44.5	5.39	0	-2.36	39.11	40.965	80.075	39.11	39.11	0	0	742.17	755.73	88.065	38.26	3.375	1.05	1.405	20.315	1.145	2.44	0	0	-2.46	5.855	11.225	1.165	1.63	1.63
100	15.4454	16.8434	16.8434	16.8434	109.082	103.726	0	83.5663	7.80949	1.74026	6.06922	1.74026	0	-1.74026	-1.74026	1.74026	75.7568	75.7568	163.064	25.0868	25.0868	5.19668	0	-2.27536	19.8901	21.6786	41.5686	19.8901	19.8901	0	0	0	0	107.525	34.516	3.25395	1.01234	1.35461	14.8428	1.10393	2.35249	0	2.37177	0	3.27324	6.07887	1.12322	1.57154	1.57154
100	0	1.65336	1.65336	1.65336	92.4743	86.1403	0	98.8312	9.23603	2.05815	7.17788	2.05815	0	-2.05815	-2.05815	2.05815	89.5952	89.5952	174.584	47.9361	47.9361	6.14595	0	-2.69099	41.7902	43.9054	85.6956	41.7902	41.7902	0	0	0	18.2668	72.366	40.821	3.84835	1.19726	1.60205	17.5542	1.30559	2.78221	0	2.80502	0	3.87115	7.18928	1.32839	1.85861	1.85861
100	0	1.65336	1.65336	1.65336	92.4743	86.1403	0	98.8312	9.23603	2.05815	7.17788	2.05815	0	-2.05815	-2.05815	2.05815	89.5952	89.5952	174.584	47.9361	47.9361	6.14595	0	-2.69099	41.7902	43.9054	85.6956	41.7902	41.7902	0	0	703.204	721.471	72.366	40.821	3.84835	1.19726	1.60205	17.5542	1.30559	2.78221	0	2.80502	0	3.87115	7.18928	1.32839	1.85861	1.85861
100	12.1942	13.4982	13.4982	13.4982	106.259	103.476	0	86.884	7.28417	1.6232	5.66097	1.6232	0	-1.6232	-1.6232	1.6232	79.5998	79.5998	167.761	29.946	29.946	6.96942	2.1223	0	25.0989	26.7671	49.7437	22.9766	22.9766	0	0	0	0	109.411	34.4065	3.03507	0.944245	1.26349	18.2689	1.02968	2.19424	0	0	-2.21223	5.26529	10.0944	1.04766	1.46583	1.46583
100	0	1.48505	1.48505	1.48505	93.2405	90.0707	0	98.9502	8.29578	1.84863	6.44715	1.84863	0	-1.84863	-1.84863	1.84863	90.6544	90.6544	177.171	47.9926	47.9926	7.93732	2.41704	0	42.4723	44.3722	84.4275	40.0553	40.0553	0	0	0	13.8878	82.9424	39.1848	3.45658	1.07538	1.43896	20.806	1.17268	2.49898	0	0	-2.51946	5.99652	11.4963	1.19316	1.6694	1.6694
100	0	1.48505	1.48505	1.48505	93.2405	90.0707	0	98.9502	8.29578	1.84863	6.44715	1.84863	0	-1.84863	-1.84863	1.84863	90.6544	90.6544	177.171	47.9926	47.9926	7.93732	2.41704	0	42.4723	44.3722	84.4275	40.0553	40.0553	0	0	750.44	764.328	82.9424	39.1848	3.45658	1.07538	1.43896	20.806	1.17268	2.49898	0	0	-2.51946	5.99652	11.4963	1.19316	1.6694	1.6694
100	15.8051	17.2356	17.2356	17.2356	109.294	103.813	0	83.1837	7.99132	1.78078	6.21054	1.78078	0	-1.78078	-1.78078	1.78078	75.1924	75.1924	162.204	27.9992	27.9992	7.64601	2.32833	0	22.6815	24.5116	44.8648	20.3532	20.3532	0	0	0	0	103.044	35.3197	3.32972	1.03591	1.38615	15.1884	1.12964	2.40726	0	2.42699	0	3.34945	6.2204	1.14937	1.60813	1.60813
100	0	1.69909	1.69909	1.69909	92.2662	85.757	0	98.7989	9.49145	2.11507	7.37638	2.11507	0	-2.11507	-2.11507	2.11507	89.3075	89.3075	173.881	52.0272	52.0272	9.08132	2.76541	0	45.7113	47.8849	90.8308	42.9459	42.9459	0	0	0	18.772	66.071	41.9498	3.95477	1.23037	1.64636	18.0396	1.34169	2.85915	0	2.88259	0	3.9782	7.38809	1.36513	1.91001	1.91001
100	0	1.69909	1.69909	1.69909	92.2662	85.757	0	98.7989	9.49145	2.11507	7.37638	2.11507	0	-2.11507	-2.11507	2.11507	89.3075	89.3075	173.881	52.0272	52.0272	9.08132	2.76541	0	45.7113	47.8849	90.8308	42.9459	42.9459	0	0	711.589	730.361	66.071	41.9498	3.95477	1.23037	1.64636	18.0396	1.34169	2.85915	0	2.88259	0	3.9782	7.38809	1.36513	1.91001	1.91001
100	0	2.21459	2.21459	2.21459	89.9198	74.6468	0	98.4345	12.3711	2.75678	9.61436	2.75678	0	-2.75678	-2.75678	2.75678	86.0634	86.0634	165.956	57.4189	57.4189	8.23215	0	-3.60443	49.1867	52.0199	101.207	49.1867	49.1867	0	0	0	31.2562	29.0416	47.8885	5.15464	1.60367	2.14586	9.93509	1.74876	3.72661	0	10.546	6.78885	-1.60367	-3.94807	1.77931	2.4895	2.4895
100	0	2.21459	2.21459	2.21459	89.9198	74.6468	0	98.4345	12.3711	2.75678	9.61436	2.75678	0	-2.75678	-2.75678	2.75678	86.0634	86.0634	165.956	57.4189	57.4189	8.23215	0	-3.60443	49.1867	52.0199	101.207	49.1867	49.1867	0	0	595.67	626.926	29.0416	47.8885	5.15464	1.60367	2.14586	9.93509	1.74876	3.72661	0	10.546	6.78885	-1.60367	-3.94807	1.77931	2.4895	2.4895
100	0	2.29739	2.29739	2.29739	89.5429	73.6988	0	98.376	12.8337	2.85986	9.97386	2.85986	0	-2.85986	-2.85986	2.85986	85.5423	85.5423	164.684	63.3051	63.3051	12.2792	3.73921	0	54.7651	57.7042	108.73	51.0259	51.0259	0	0	0	32.4249	18.9099	49.6792	5.34738	1.66363	2.2261	10.3066	1.81415	3.86596	0	10.9403	7.0427	-1.66363	-4.0957	1.84584	2.58259	2.58259
100	0	2.29739	2.29739	2.29739	89.5429	73.6988	0	98.376	12.8337	2.85986	9.97386	2.85986	0	-2.85986	-2.85986	2.85986	85.5423	85.5423	164.684	63.3051	63.3051	12.2792	3.73921	0	54.7651	57.7042	108.73	51.0259	51.0259	0	0	602.987	635.412	18.9099	49.6792	5.34738	1.66363	2.2261	10.3066	1.81415	3.86596	0	10.9403	7.0427	-1.66363	-4.0957	1.84584	2.58259	2.58259
100	0	2.05019	2.05019	2.05019	90.6681	78.0134	0	98.5507	11.4528	2.55214	8.90067	2.55214	0	-2.55214	-2.55214	2.55214	87.0979	87.0979	168.484	54.6412	54.6412	7.62107	0	-3.33687	47.0201	49.643	96.6631	47.0201	47.0201	0	0	0	27.4514	41.7321	45.8183	4.772	1.48462	1.98657	12.1668	1.61895	3.44998	0	8.27854	4.80028	0	-0.685755	1.64723	2.3047	2.3047
100	0	2.05019	2.05019	2.05019	90.6681	78.0134	0	98.5507	11.4528	2.55214	8.90067	2.55214	0	-2.55214	-2.55214	2.55214	87.0979	87.0979	168.484	54.6412	54.6412	7.62107	0	-3.33687	47.0201	49.643	96.6631	47.0201	47.0201	0	0	627.169	654.62	41.7321	45.8183	4.772	1.48462	1.98657	12.1668	1.61895	3.44998	0	8.27854	4.80028	0	-0.685755	1.64723	2.3047	2.3047
100	0	2.12097	2.12097	2.12097	90.3459	77.2544	0	98.5007	11.8482	2.64024	9.20793	2.64024	0	-2.64024	-2.64024	2.64024	86.6525	86.6525	167.396	59.9795	59.9795	11.3362	3.45206	0	52.0954	54.8087	103.452	48.6433	48.6433	0	0	0	28.399	32.8165	47.4	4.93674	1.53587	2.05515	12.5868	1.67483	3.56908	0	8.56432	4.96599	0	-0.709427	1.70409	2.38426	2.38426
100	0	2.12097	2.12097	2.12097	90.3459	77.2544	0	98.5007	11.8482	2.64024	9.20793	2.64024	0	-2.64024	-2.64024	2.64024	86.6525	86.6525	167.396	59.9795	59.9795	11.3362	3.45206	0	52.0954	54.8087	103.452	48.6433	48.6433	0	0	635.011	663.41	32.8165	47.4	4.93674	1.53587	2.05515	12.5868	1.67483	3.56908	0	8.56432	4.96599	0	-0.709427	1.70409	2.38426	2.38426
100	0	2.01564	2.01564	2.01564	90.8254	78.7211	0	98.5752	11.2598	2.50912	8.75065	2.50912	0	-2.50912	-2.50912	2.50912	87.3154	87.3154	169.015	54.0573	54.0573	7.49262	0	-3.28063	46.5647	49.1434	95.7081	46.5647	46.5647	0	0	0	26.6516	44.3997	45.3831	4.69157	1.4596	1.95308	12.636	1.59166	3.39183	0	7.80191	4.38228	0.337098	0	1.61946	2.26586	2.26586
100	0	2.01564	2.01564	2.01564	90.8254	78.7211	0	98.5752	11.2598	2.50912	8.75065	2.50912	0	-2.50912	-2.50912	2.50912	87.3154	87.3154	169.015	54.0573	54.0573	7.49262	0	-3.28063	46.5647	49.1434	95.7081	46.5647	46.5647	0	0	633.79	660.441	44.3997	45.3831	4.69157	1.4596	1.95308	12.636	1.59166	3.39183	0	7.80191	4.38228	0.337098	0	1.61946	2.26586	2.26586
100	0	2.08401	2.08401	2.08401	90.5142	77.9994	0	98.5268	11.6417	2.59423	9.04747	2.59423	0	-2.59423	-2.59423	2.59423	86.8851	86.8851	167.964	59.2828	59.2828	11.1387	3.3919	0	51.5361	54.2021	102.346	48.1442	48.1442	0	0	0	27.5556	35.7299	46.9225	4.85071	1.50911	2.01933	13.0646	1.64565	3.50688	0	8.06654	4.53092	0.348532	0	1.67439	2.34271	2.34271
100	0	2.08401	2.08401	2.08401	90.5142	77.9994	0	98.5268	11.6417	2.59423	9.04747	2.59423	0	-2.59423	-2.59423	2.59423	86.8851	86.8851	167.964	59.2828	59.2828	11.1387	3.3919	0	51.5361	54.2021	102.346	48.1442	48.1442	0	0	641.72	669.275	35.7299	46.9225	4.85071	1.50911	2.01933	13.0646	1.64565	3.50688	0	8.06654	4.53092	0.348532	0	1.67439	2.34271	2.34271
100	97.749	89.0743	89.0743	89.0743	171.396	164.599	0	0	0	-7.89503	7.89503	-7.89503	5.9295	1.96552	1.96552	-1.96552	0	0	71.0882	42.2516	42.2516	42.2516	30.4146	25.2318	30.4146	34.4884	34.4884	0	0	0	0	56.1107	0	15.583	84.0233	7.41188	2.30592	3.08554	44.614	2.51455	5.35852	0	0	-5.40244	12.8582	24.6514	2.55847	3.57966	3.57966
100	98.0152	90.3664	90.3664	90.3664	174.778	168.785	0	0	0	-6.96136	6.96136	-6.96136	5.22828	1.73308	1.73308	-1.73308	0	0	86.3333	18.6712	18.6712	18.6712	8.234	3.6641	8.234	11.826	0	0	0	11.826	0	61.301	0	55.9759	74.0867	6.53535	2.03322	2.72064	39.338	2.21718	4.72482	0	0	-4.76354	11.3376	21.7361	2.25591	3.15633	3.15633
100	98.0152	90.3664	90.3664	90.3664	174.778	168.785	0	0	0	-6.96136	6.96136	-6.96136	5.22828	1.73308	1.73308	-1.73308	0	0	86.3333	18.6712	18.6712	18.6712	8.234	3.6641	8.234	11.826	0	0	0	0	11.826	61.301	0	55.9759	74.0867	6.53535	2.03322	2.72064	39.338	2.21718	4.72482	0	0	-4.76354	11.3376	21.7361	2.25591	3.15633	3.15633
100	98.975	95.025	95.025	95.025	186.975	183.88	0	0	0	-3.595	3.595	-3.595	2.7	0.895	0.895	-0.895	0	0	141.3	58	58	58	52.61	50.25	52.61	54.465	0	0	0	54.465	0	950.455	870.44	77.265	38.26	3.375	1.05	1.405	20.315	1.145	2.44	0	0	-2.46	5.855	11.225	1.165	1.63	1.63
100	99.3364	96.7792	96.7792	96.7792	191.568	189.564	0	0	0	-2.32739	2.32739	-2.32739	1.74797	0.579419	0.579419	-0.579419	0	0	161.998	72.8094	72.8094	72.8094	69.3199	67.7921	69.3199	70.5208	0	0	0	0	70.5208	1285.27	1198.21	85.2815	24.7694	2.18496	0.679766	0.909591	13.1518	0.741268	1.57965	0	0	-1.59259	3.7905	7.26702	0.754216	1.05526	1.05526
100	98.975	95.025	95.025	95.025	186.975	183.88	0	0	0	-3.595	3.595	-3.595	2.7	0.895	0.895	-0.895	0	0	141.3	58	58	58	52.61	50.25	52.61	54.465	0	0	0	54.465	0	80.015	0	77.265	38.26	3.375	1.05	1.405	20.315	1.145	2.44	0	0	-2.46	5.855	11.225	1.165	1.63	1.63
100	99.3364	96.7792	96.7792	96.7792	191.568	189.564	0	0	0	-2.32739	2.32739	-2.32739	1.74797	0.579419	0.579419	-0.579419	0	0	161.998	72.8094	72.8094	72.8094	69.3199	67.7921	69.3199	70.5208	0	0	0	0	70.5208	87.0618	0	85.2815	24.7694	2.18496	0.679766	0.909591	13.1518	0.741268	1.57965	0	0	-1.59259	3.7905	7.26702	0.754216	1.05526	1.05526
100	97.9159	89.8846	89.8846	89.8846	173.517	162.222	0	0	0	-7.30955	7.30955	-7.30955	5.48979	1.81976	1.81976	-1.81976	0	0	85.6497	19.6051	19.6051	19.6051	8.64585	3.84737	8.64585	12.4175	0	0	0	12.4175	0	54.3636	0	43.7703	72.7905	6.86224	2.13492	2.85672	31.302	2.32808	4.96114	0	5.00181	0	6.9029	12.8197	2.36874	3.31421	3.31421
100	97.9159	89.8846	89.8846	89.8846	173.517	162.222	0	0	0	-7.30955	7.30955	-7.30955	5.48979	1.81976	1.81976	-1.81976	0	0	85.6497	19.6051	19.6051	19.6051	8.64585	3.84737	8.64585	12.4175	0	0	0	0	12.4175	54.3636	0	43.7703	72.7905	6.86224	2.13492	2.85672	31.302	2.32808	4.96114	0	5.00181	0	6.9029	12.8197	2.36874	3.31421	3.31421
100	98.8784	94.5563	94.5563	94.5563	185.748	179.67	0	0	0	-3.93369	3.93369	-3.93369	2.95437	0.979319	0.979319	-0.979319	0	0	138.462	56.7349	56.7349	56.7349	50.8371	48.2547	50.8371	52.8668	0	0	0	52.8668	0	906.757	831.316	69.7396	39.1728	3.69296	1.14892	1.53737	16.8454	1.25287	2.66988	0	2.69176	0	3.71485	6.899	1.27476	1.78356	1.78356
100	99.2663	96.4389	96.4389	96.4389	190.677	186.701	0	0	0	-2.57328	2.57328	-2.57328	1.93264	0.640636	0.640636	-0.640636	0	0	159.744	71.6975	71.6975	71.6975	67.8394	66.1501	67.8394	69.1672	0	0	0	0	69.1672	1250.26	1166.32	80.2047	25.6254	2.4158	0.751584	1.00569	11.0196	0.819584	1.74654	0	1.76085	0	2.43012	4.51308	0.8339	1.16674	1.16674
100	98.8784	94.5563	94.5563	94.5563	185.748	179.67	0	0	0	-3.93369	3.93369	-3.93369	2.95437	0.979319	0.979319	-0.979319	0	0	138.462	56.7349	56.7349	56.7349	50.8371	48.2547	50.8371	52.8668	0	0	0	52.8668	0	75.4404	0	69.7396	39.1728	3.69296	1.14892	1.53737	16.8454	1.25287	2.66988	0	2.69176	0	3.71485	6.899	1.27476	1.78356	1.78356
100	99.2663	96.4389	96.4389	96.4389	190.677	186.701	0	0	0	-2.57328	2.57328	-2.57328	1.93264	0.640636	0.640636	-0.640636	0	0	159.744	71.6975	71.6975	71.6975	67.8394	66.1501	67.8394	69.1672	0	0	0	0	69.1672	83.934	0	80.2047	25.6254	2.4158	0.751584	1.00569	11.0196	0.819584	1.74654	0	1.76085	0	2.43012	4.51308	0.8339	1.16674	1.16674
100	29.1658	26.5776	26.5776	26.5776	121.303	119.275	0	70.1625	0	-2.35568	2.35568	-2.35568	1.76922	0.586462	0.586462	-0.586462	70.1625	70.1625	161.536	3.53188	3.53188	3.53188	0	-1.54643	0	1.21552	1.21552	0	0	0	0	725.005	708.263	154.05	25.0704	2.21152	0.688028	0.920647	13.3117	0.750278	1.59885	0	0	-1.61195	3.83658	7.35535	0.763384	1.06808	1.06808
100	29.1658	26.5776	26.5776	26.5776	121.303	119.275	0	70.1625	0	-2.35568	2.35568	-2.35568	1.76922	0.586462	0.586462	-0.586462	70.1625	70.1625	161.536	3.53188	3.53188	3.53188	0	-1.54643	0	1.21552	1.21552	0	0	0	0	16.742	0	154.05	25.0704	2.21152	0.688028	0.920647	13.3117	0.750278	1.59885	0	0	-1.61195	3.83658	7.35535	0.763384	1.06808	1.06808
100	81.8979	74.6299	74.6299	74.6299	159.818	154.123	0	16.2161	0	-6.61476	6.61476	-6.61476	4.96797	1.64679	1.64679	-1.64679	16.2161	16.2161	91.9927	9.91754	9.91754	9.91754	0	-4.34237	0	3.41318	3.41318	0	0	0	0	47.0117	0	70.9708	70.3979	6.20996	1.93199	2.58518	37.3794	2.10679	4.48957	0	0	-4.52637	10.7731	20.6539	2.14359	2.99918	2.99918
100	14.9221	11.8133	11.8133	11.8133	105.478	103.042	0	84.2712	0	-2.82937	2.82937	-2.82937	2.12498	0.704392	0.704392	-0.704392	84.2712	84.2712	173.91	24.3507	24.3507	4.24209	0	-1.85739	20.1086	21.5686	41.6772	20.1086	20.1086	0	0	0	0	124.701	30.1118	2.65623	0.826381	1.10578	15.9885	0.901149	1.92035	0	0	-1.93609	4.60806	8.83441	0.91689	1.28286	1.28286
100	98.3772	92.1233	92.1233	92.1233	179.378	174.478	0	0	0	-5.69177	5.69177	-5.69177	4.27477	1.41701	1.41701	-1.41701	0	0	93.11	8.5337	8.5337	8.5337	0	-3.73646	0	2.93692	2.93692	0	0	0	0	68.3588	0	102.928	88.4819	5.34346	1.66241	2.22446	60.0705	1.81282	3.86312	13.9534	0	-17.8482	23.2233	45.6788	1.84448	2.58069	2.58069
100	98.0882	90.7207	90.7207	90.7207	175.706	169.933	15.0684	0	0	-6.70537	6.70537	-6.70537	5.03602	1.66935	1.66935	-1.66935	0	0	90.5132	10.0534	10.0534	10.0534	0	-4.40186	0	3.45993	3.45993	0	0	0	0	47.6557	0	69.2033	71.3623	6.29503	1.95845	2.6206	37.8914	2.13565	4.55107	0	0	-4.58838	10.9207	20.9368	2.17295	3.04026	3.04026
100	99.3284	96.7401	96.7401	96.7401	191.465	189.437	0	0	0	-2.35568	2.35568	-2.35568	1.76922	0.586462	0.586462	-0.586462	0	0	161.536	3.53188	3.53188	3.53188	0	-1.54643	0	1.21552	-68.947	0	0	70.1625	0	795.167	708.263	154.05	25.0704	2.21152	0.688028	0.920647	13.3117	0.750278	1.59885	0	0	-1.61195	3.83658	7.35535	0.763384	1.06808	1.06808
100	99.3284	96.7401	96.7401	96.7401	191.465	189.437	0	0	0	-2.35568	2.35568	-2.35568	1.76922	0.586462	0.586462	-0.586462	0	0	161.536	3.53188	3.53188	3.53188	0	-1.54643	0	1.21552	-68.947	0	0	70.1625	0	86.9045	0	154.05	25.0704	2.21152	0.688028	0.920647	13.3117	0.750278	1.59885	0	0	-1.61195	3.83658	7.35535	0.763384	1.06808	1.06808
100	98.114	90.8461	90.8461	90.8461	176.034	170.339	0	0	0	-6.61476	6.61476	-6.61476	4.96797	1.64679	1.64679	-1.64679	0	0	91.9927	9.91754	9.91754	9.91754	0	-4.34237	0	3.41318	-12.803	0	0	16.2161	0	63.2278	0	70.9708	70.3979	6.20996	1.93199	2.58518	37.3794	2.10679	4.48957	0	0	-4.52637	10.7731	20.6539	2.14359	2.99918	2.99918
100	98.114	90.8461	90.8461	90.8461	176.034	170.339	0	0	0	-6.61476	6.61476	-6.61476	4.96797	1.64679	1.64679	-1.64679	0	0	91.9927	9.91754	9.91754	9.91754	0	-4.34237	0	3.41318	-12.803	0	0	0	16.2161	63.2278	0	70.9708	70.3979	6.20996	1.93199	2.58518	37.3794	2.10679	4.48957	0	0	-4.52637	10.7731	20.6539	2.14359	2.99918	2.99918
100	30.0165	27.4593	27.4593	27.4593	122.248	120.244	0	69.3199	0	-2.32739	2.32739	-2.32739	1.74797	0.579419	0.579419	-0.579419	69.3199	69.3199	161.998	3.48946	3.48946	3.48946	0	-1.52785	0	1.20092	0	0	0	0	1.20092	730.709	712.967	154.601	24.7694	2.18496	0.679766	0.909591	13.1518	0.741268	1.57965	0	0	-1.59259	3.7905	7.26702	0.754216	1.05526	1.05526
100	30.3814	27.7931	27.7931	27.7931	122.518	120.49	0	68.947	0	-2.35568	2.35568	-2.35568	1.76922	0.586462	0.586462	-0.586462	68.947	68.947	161.536	3.53188	3.53188	3.53188	0	-1.54643	0	1.21552	0	0	0	1.21552	0	726.22	708.263	154.05	25.0704	2.21152	0.688028	0.920647	13.3117	0.750278	1.59885	0	0	-1.61195	3.83658	7.35535	0.763384	1.06808	1.06808
100	30.0165	27.4593	27.4593	27.4593	122.248	120.244	0	69.3199	0	-2.32739	2.32739	-2.32739	1.74797	0.579419	0.579419	-0.579419	69.3199	69.3199	161.998	3.48946	3.48946	3.48946	0	-1.52785	0	1.20092	0	0	0	0	1.20092	17.7419	0	154.601	24.7694	2.18496	0.679766	0.909591	13.1518	0.741268	1.57965	0	0	-1.59259	3.7905	7.26702	0.754216	1.05526	1.05526
100	30.3814	27.7931	27.7931	27.7931	122.518	120.49	0	68.947	0	-2.35568	2.35568	-2.35568	1.76922	0.586462	0.586462	-0.586462	68.947	68.947	161.536	3.53188	3.53188	3.53188	0	-1.54643	0	1.21552	0	0	0	1.21552	0	17.9575	0	154.05	25.0704	2.21152	0.688028	0.920647	13.3117	0.750278	1.59885	0	0	-1.61195	3.83658	7.35535	0.763384	1.06808	1.06808
100	85.311	78.0431	78.0431	78.0431	163.231	157.536	0	12.803	0	-6.61476	6.61476	-6.61476	4.96797	1.64679	1.64679	-1.64679	12.803	12.803	91.9927	9.91754	9.91754	9.91754	0	-4.34237	0	3.41318	0	0	0	3.41318	0	50.4249	0	70.9708	70.3979	6.20996	1.93199	2.58518	37.3794	2.10679	4.48957	0	0	-4.52637	10.7731	20.6539	2.14359	2.99918	2.99918
100	85.311	78.0431	78.0431	78.0431	163.231	157.536	0	12.803	0	-6.61476	6.61476	-6.61476	4.96797	1.64679	1.64679	-1.64679	12.803	12.803	91.9927	9.91754	9.91754	9.91754	0	-4.34237	0	3.41318	0	0	0	0	3.41318	50.4249	0	70.9708	70.3979	6.20996	1.93199	2.58518	37.3794	2.10679	4.48957	0	0	-4.52637	10.7731	20.6539	2.14359	2.99918	2.99918
100	98.3281	91.885	91.885	91.885	178.754	173.706	0	0	0	-5.86399	5.86399	-5.86399	4.40411	1.45988	1.45988	-1.45988	0	0	92.9015	8.79191	8.79191	8.79191	0	-3.84952	0	3.02579	0	0	0	3.02579	0	67.4014	0	96.9653	85.1076	5.50514	1.71271	2.29177	55.8366	1.86767	3.98001	11.3499	0	-15.3625	20.9002	41.0094	1.90029	2.65878	2.65878
100	98.3281	91.885	91.885	91.885	178.754	173.706	0	0	0	-5.86399	5.86399	-5.86399	4.40411	1.45988	1.45988	-1.45988	0	0	92.9015	8.79191	8.79191	8.79191	0	-3.84952	0	3.02579	0	0	0	0	3.02579	67.4014	0	96.9653	85.1076	5.50514	1.71271	2.29177	55.8366	1.86767	3.98001	11.3499	0	-15.3625	20.9002	41.0094	1.90029	2.65878	2.65878
100	98.0937	90.7473	90.7473	90.7473	175.776	170.02	11.8626	0	0	-6.68609	6.68609	-6.68609	5.02154	1.66455	1.66455	-1.66455	0	0	90.8279	10.0245	10.0245	10.0245	0	-4.3892	0	3.44999	0	0	0	3.44999	0	50.9687	0	69.5794	71.1571	6.27693	1.95282	2.61306	37.7825	2.12951	4.53799	0	0	-4.57518	10.8893	20.8766	2.1667	3.03152	3.03152
100	98.0937	90.7473	90.7473	90.7473	175.776	170.02	11.8626	0	0	-6.68609	6.68609	-6.68609	5.02154	1.66455	1.66455	-1.66455	0	0	90.8279	10.0245	10.0245	10.0245	0	-4.3892	0	3.44999	0	0	0	0	3.44999	50.9687	0	69.5794	71.1571	6.27693	1.95282	2.61306	37.7825	2.12951	4.53799	0	0	-4.57518	10.8893	20.8766	2.1667	3.03152	3.03152
100	98.975	95.025	95.025	95.025	186.975	183.88	0	0	0	-3.595	3.595	-3.595	2.7	0.895	0.895	-0.895	0	0	193.91	58	58	5.39	0	-2.36	52.61	54.465	0	52.61	52.61	107.075	0	80.015	0	77.265	38.26	3.375	1.05	1.405	20.315	1.145	2.44	0	0	-2.46	5.855	11.225	1.165	1.63	1.63
100	98.975	95.025	95.025	95.025	186.975	183.88	0	0	0	-3.595	3.595	-3.595	2.7	0.895	0.895	-0.895	0	0	193.91	58	58	5.39	0	-2.36	52.61	54.465	0	52.61	52.61	107.075	0	897.845	817.83	77.265	38.26	3.375	1.05	1.405	20.315	1.145	2.44	0	0	-2.46	5.855	11.225	1.165	1.63	1.63
100	98.0248	90.4128	90.4128	90.4128	174.9	168.936	0	0	0	-6.9278	6.9278	-6.9278	5.20308	1.72472	1.72472	-1.72472	0	0	95.5575	19.0632	19.0632	10.3869	0	-4.54788	8.67633	12.251	0	8.67633	8.67633	20.9274	0	61.4876	0	56.1881	73.7296	6.50385	2.02342	2.70753	39.1484	2.20649	4.70204	0	0	-4.74058	11.283	21.6313	2.24503	3.14112	3.14112
100	98.0248	90.4128	90.4128	90.4128	174.9	168.936	0	0	0	-6.9278	6.9278	-6.9278	5.20308	1.72472	1.72472	-1.72472	0	0	95.5575	19.0632	19.0632	10.3869	0	-4.54788	8.67633	12.251	0	8.67633	8.67633	0	20.9274	61.4876	0	56.1881	73.7296	6.50385	2.02342	2.70753	39.1484	2.20649	4.70204	0	0	-4.74058	11.283	21.6313	2.24503	3.14112	3.14112
100	81.0396	73.4271	73.4271	73.4271	157.913	147.207	0	16.985	0	-6.92836	6.92836	-6.92836	5.2035	1.72486	1.72486	-1.72486	16.985	16.985	91.6131	10.3877	10.3877	10.3877	0	-4.54824	0	3.575	3.575	0	0	0	0	39.7586	0	60.1127	68.9945	6.50437	2.02358	2.70775	29.6696	2.20667	4.70242	0	4.74096	0	6.54292	12.1511	2.24521	3.14137	3.14137
100	30.5042	27.6387	27.6387	27.6387	121.799	117.769	0	68.7523	0	-2.60791	2.60791	-2.60791	1.95865	0.649256	0.649256	-0.649256	68.7523	68.7523	159.202	3.91005	3.91005	3.91005	0	-1.71201	0	1.34567	1.34567	0	0	0	0	700.914	685.948	147.345	25.9703	2.44831	0.761697	1.01922	11.1679	0.830613	1.77004	0	1.78455	0	2.46282	4.57381	0.845122	1.18244	1.18244
100	30.5042	27.6387	27.6387	27.6387	121.799	117.769	0	68.7523	0	-2.60791	2.60791	-2.60791	1.95865	0.649256	0.649256	-0.649256	68.7523	68.7523	159.202	3.91005	3.91005	3.91005	0	-1.71201	0	1.34567	1.34567	0	0	0	0	14.9655	0	147.345	25.9703	2.44831	0.761697	1.01922	11.1679	0.830613	1.77004	0	1.78455	0	2.46282	4.57381	0.845122	1.18244	1.18244
100	18.2733	14.9036	14.9036	14.9036	108.036	103.297	0	80.8522	0	-3.06688	3.06688	-3.06688	2.30336	0.763522	0.763522	-0.763522	80.8522	80.8522	169.621	22.1976	22.1976	4.59819	0	-2.01331	17.5994	19.1819	36.7813	17.5994	17.5994	0	0	0	0	120.479	30.5409	2.8792	0.895752	1.1986	13.1334	0.976796	2.08156	0	2.09862	0	2.89626	5.37877	0.993858	1.39055	1.39055
100	98.0246	90.4121	90.4121	90.4121	174.898	147.207	0	0	0	-6.92836	6.92836	-6.92836	5.2035	1.72486	1.72486	-1.72486	0	0	91.6131	10.3877	10.3877	10.3877	0	-4.54824	0	3.575	3.575	0	0	0	0	39.7586	0	60.1127	85.9795	6.50437	2.02358	2.70775	29.6696	2.20667	4.70242	16.985	21.7259	0	6.54292	12.1511	2.24521	3.14137	3.14137
100	97.9962	90.2744	90.2744	90.2744	174.538	163.678	15.7931	0	0	-7.02783	7.02783	-7.02783	5.27821	1.74963	1.74963	-1.74963	0	0	90.0569	10.5369	10.5369	10.5369	0	-4.61354	0	3.62632	3.62632	0	0	0	0	40.3294	0	58.1042	69.9851	6.59776	2.05264	2.74662	30.0955	2.23835	4.76993	0	4.80903	0	6.63685	12.3256	2.27745	3.18647	3.18647
100	98.0246	90.4121	90.4121	90.4121	174.898	164.192	0	0	0	-6.92836	6.92836	-6.92836	5.2035	1.72486	1.72486	-1.72486	0	0	91.6131	10.3877	10.3877	10.3877	0	-4.54824	0	3.575	-13.41	0	0	16.985	0	56.7435	0	60.1127	68.9945	6.50437	2.02358	2.70775	29.6696	2.20667	4.70242	0	4.74096	0	6.54292	12.1511	2.24521	3.14137	3.14137
100	98.0246	90.4121	90.4121	90.4121	174.898	164.192	0	0	0	-6.92836	6.92836	-6.92836	5.2035	1.72486	1.72486	-1.72486	0	0	91.6131	10.3877	10.3877	10.3877	0	-4.54824	0	3.575	-13.41	0	0	0	16.985	56.7435	0	60.1127	68.9945	6.50437	2.02358	2.70775	29.6696	2.20667	4.70242	0	4.74096	0	6.54292	12.1511	2.24521	3.14137	3.14137
100	99.2564	96.391	96.391	96.391	190.551	186.522	0	0	0	-2.60791	2.60791	-2.60791	1.95865	0.649256	0.649256	-0.649256	0	0	159.202	3.91005	3.91005	3.91005	0	-1.71201	0	1.34567	-67.4066	0	0	68.7523	0	769.666	685.948	147.345	25.9703	2.44831	0.761697	1.01922	11.1679	0.830613	1.77004	0	1.78455	0	2.46282	4.57381	0.845122	1.18244	1.18244
100	99.2564	96.391	96.391	96.391	190.551	186.522	0	0	0	-2.60791	2.60791	-2.60791	1.95865	0.649256	0.649256	-0.649256	0	0	159.202	3.91005	3.91005	3.91005	0	-1.71201	0	1.34567	-67.4066	0	0	68.7523	0	83.7178	0	147.345	25.9703	2.44831	0.761697	1.01922	11.1679	0.830613	1.77004	0	1.78455	0	2.46282	4.57381	0.845122	1.18244	1.18244
100	84.6146	77.0021	77.0021	77.0021	161.488	150.782	0	13.41	0	-6.92836	6.92836	-6.92836	5.2035	1.72486	1.72486	-1.72486	13.41	13.41	91.6131	10.3877	10.3877	10.3877	0	-4.54824	0	3.575	0	0	0	3.575	0	43.3336	0	60.1127	68.9945	6.50437	2.02358	2.70775	29.6696	2.20667	4.70242	0	4.74096	0	6.54292	12.1511	2.24521	3.14137	3.14137
100	84.6146	77.0021	77.0021	77.0021	161.488	150.782	0	13.41	0	-6.92836	6.92836	-6.92836	5.2035	1.72486	1.72486	-1.72486	13.41	13.41	91.6131	10.3877	10.3877	10.3877	0	-4.54824	0	3.575	0	0	0	0	3.575	43.3336	0	60.1127	68.9945	6.50437	2.02358	2.70775	29.6696	2.20667	4.70242	0	4.74096	0	6.54292	12.1511	2.24521	3.14137	3.14137
100	31.4269	28.5995	28.5995	28.5995	122.837	118.861	0	67.8394	0	-2.57328	2.57328	-2.57328	1.93264	0.640636	0.640636	-0.640636	67.8394	67.8394	159.744	3.85813	3.85813	3.85813	0	-1.68927	0	1.3278	0	0	0	0	1.3278	707.541	691.446	148.044	25.6254	2.4158	0.751584	1.00569	11.0196	0.819584	1.74654	0	1.76085	0	2.43012	4.51308	0.8339	1.16674	1.16674
100	31.8498	28.9844	28.9844	28.9844	123.145	119.115	0	67.4066	0	-2.60791	2.60791	-2.60791	1.95865	0.649256	0.649256	-0.649256	67.4066	67.4066	159.202	3.91005	3.91005	3.91005	0	-1.71201	0	1.34567	0	0	0	1.34567	0	702.26	685.948	147.345	25.9703	2.44831	0.761697	1.01922	11.1679	0.830613	1.77004	0	1.78455	0	2.46282	4.57381	0.845122	1.18244	1.18244
100	31.4269	28.5995	28.5995	28.5995	122.837	118.861	0	67.8394	0	-2.57328	2.57328	-2.57328	1.93264	0.640636	0.640636	-0.640636	67.8394	67.8394	159.744	3.85813	3.85813	3.85813	0	-1.68927	0	1.3278	0	0	0	0	1.3278	16.0946	0	148.044	25.6254	2.4158	0.751584	1.00569	11.0196	0.819584	1.74654	0	1.76085	0	2.43012	4.51308	0.8339	1.16674	1.16674
100	31.8498	28.9844	28.9844	28.9844	123.145	119.115	0	67.4066	0	-2.60791	2.60791	-2.60791	1.95865	0.649256	0.649256	-0.649256	67.4066	67.4066	159.202	3.91005	3.91005	3.91005	0	-1.71201	0	1.34567	0	0	0	1.34567	0	16.3112	0	147.345	25.9703	2.44831	0.761697	1.01922	11.1679	0.830613	1.77004	0	1.78455	0	2.46282	4.57381	0.845122	1.18244	1.18244
100	98.0246	90.4121	90.4121	90.4121	174.898	150.782	0	0	0	-6.92836	6.92836	-6.92836	5.2035	1.72486	1.72486	-1.72486	0	0	91.6131	10.3877	10.3877	10.3877	0	-4.54824	0	3.575	0	0	0	3.575	0	43.3336	0	60.1127	82.4045	6.50437	2.02358	2.70775	29.6696	2.20667	4.70242	13.41	18.1509	0	6.54292	12.1511	2.24521	3.14137	3.14137
100	98.0246	90.4121	90.4121	90.4121	174.898	150.782	0	0	0	-6.92836	6.92836	-6.92836	5.2035	1.72486	1.72486	-1.72486	0	0	91.6131	10.3877	10.3877	10.3877	0	-4.54824	0	3.575	0	0	0	0	3.575	43.3336	0	60.1127	82.4045	6.50437	2.02358	2.70775	29.6696	2.20667	4.70242	13.41	18.1509	0	6.54292	12.1511	2.24521	3.14137	3.14137
100	98.0023	90.3037	90.3037	90.3037	174.614	163.788	12.4314	0	0	-7.00666	7.00666	-7.00666	5.2623	1.74436	1.74436	-1.74436	0	0	90.3882	10.5051	10.5051	10.5051	0	-4.59964	0	3.6154	0	0	0	3.6154	0	43.8233	0	58.5318	69.7742	6.57788	2.04645	2.73835	30.0049	2.23161	4.75556	0	4.79454	0	6.61686	12.2885	2.27059	3.17687	3.17687
100	98.0023	90.3037	90.3037	90.3037	174.614	163.788	12.4314	0	0	-7.00666	7.00666	-7.00666	5.2623	1.74436	1.74436	-1.74436	0	0	90.3882	10.5051	10.5051	10.5051	0	-4.59964	0	3.6154	0	0	0	0	3.6154	43.8233	0	58.5318	69.7742	6.57788	2.04645	2.73835	30.0049	2.23161	4.75556	0	4.79454	0	6.61686	12.2885	2.27059	3.17687	3.17687
100	98.8784	94.5563	94.5563	94.5563	185.748	179.67	0	0	0	-3.93369	3.93369	-3.93369	2.95437	0.979319	0.979319	-0.979319	0	0	189.299	56.7349	56.7349	5.8978	0	-2.58234	50.8371	52.8668	0	50.8371	50.8371	103.704	0	75.4404	0	69.7396	39.1728	3.69296	1.14892	1.53737	16.8454	1.25287	2.66988	0	2.69176	0	3.71485	6.899	1.27476	1.78356	1.78356
100	97.9265	89.9357	89.9357	89.9357	173.651	162.413	0	0	0	-7.27257	7.27257	-7.27257	5.46201	1.81056	1.81056	-1.81056	0	0	95.3365	20.0119	20.0119	10.9038	0	-4.7742	9.10811	12.8607	0	9.10811	9.10811	21.9688	0	54.5945	0	44.0549	72.4222	6.82751	2.12411	2.84227	31.1436	2.3163	4.93604	0	4.9765	0	6.86797	12.7548	2.35676	3.29744	3.29744
100	97.9265	89.9357	89.9357	89.9357	173.651	162.413	0	0	0	-7.27257	7.27257	-7.27257	5.46201	1.81056	1.81056	-1.81056	0	0	95.3365	20.0119	20.0119	10.9038	0	-4.7742	9.10811	12.8607	0	9.10811	9.10811	0	21.9688	54.5945	0	44.0549	72.4222	6.82751	2.12411	2.84227	31.1436	2.3163	4.93604	0	4.9765	0	6.86797	12.7548	2.35676	3.29744	3.29744
100	98.8784	94.5563	94.5563	94.5563	185.748	179.67	0	0	0	-3.93369	3.93369	-3.93369	2.95437	0.979319	0.979319	-0.979319	0	0	189.299	56.7349	56.7349	5.8978	0	-2.58234	50.8371	52.8668	0	50.8371	50.8371	103.704	0	855.92	780.479	69.7396	39.1728	3.69296	1.14892	1.53737	16.8454	1.25287	2.66988	0	2.69176	0	3.71485	6.899	1.27476	1.78356	1.78356
100	15.2045	12.0369	12.0369	12.0369	105.581	103.099	0	83.9735	0	-2.88292	2.88292	-2.88292	2.1652	0.717723	0.717723	-0.717723	83.9735	83.9735	173.416	26.7041	26.7041	6.21492	1.89254	0	22.3817	23.8693	44.3585	20.4892	20.4892	0	0	0	0	121.383	30.6816	2.7065	0.842021	1.1267	16.2911	0.918204	1.9567	0	0	-1.97273	4.69527	9.0016	0.934242	1.30714	1.30714
100	29.624	26.995	26.995	26.995	121.637	119.577	0	69.6938	0	-2.39268	2.39268	-2.39268	1.797	0.595674	0.595674	-0.595674	69.6938	69.6938	160.932	5.15807	5.15807	5.15807	1.57072	0	1.57072	2.80532	2.80532	0	0	0	0	730.11	713.105	151.757	25.4642	2.24626	0.698835	0.935108	13.5208	0.762063	1.62396	0	0	-1.63727	3.89684	7.47088	0.775374	1.08486	1.08486
100	29.624	26.995	26.995	26.995	121.637	119.577	0	69.6938	0	-2.39268	2.39268	-2.39268	1.797	0.595674	0.595674	-0.595674	69.6938	69.6938	160.932	5.15807	5.15807	5.15807	1.57072	0	1.57072	2.80532	2.80532	0	0	0	0	17.005	0	151.757	25.4642	2.24626	0.698835	0.935108	13.5208	0.762063	1.62396	0	0	-1.63727	3.89684	7.47088	0.775374	1.08486	1.08486
100	84.2253	76.7508	76.7508	76.7508	161.518	155.661	0	13.8351	0	-6.80274	6.80274	-6.80274	5.10915	1.69359	1.69359	-1.69359	13.8351	13.8351	88.9233	14.6652	14.6652	14.6652	4.46578	0	4.46578	7.97595	7.97595	0	0	0	0	48.3477	0	62.8382	72.3985	6.38644	1.98689	2.65865	38.4416	2.16666	4.61716	0	0	-4.655	11.0793	21.2408	2.2045	3.08441	3.08441
100	98.2961	91.7301	91.7301	91.7301	178.349	173.204	0	0	0	-5.97596	5.97596	-5.97596	4.4882	1.48776	1.48776	-1.48776	0	0	90.2695	12.8828	12.8828	12.8828	3.92302	0	3.92302	7.00658	7.00658	0	0	0	0	66.779	0	91.6621	87.9068	5.61025	1.74541	2.33553	58.0769	1.90333	4.056	12.1537	0	-16.2429	21.8864	42.9666	1.93658	2.70954	2.70954
100	98.0378	90.4761	90.4761	90.4761	175.066	169.141	12.8301	0	0	-6.88208	6.88208	-6.88208	5.16874	1.71334	1.71334	-1.71334	0	0	87.6277	14.8362	14.8362	14.8362	4.51786	0	4.51786	8.06898	8.06898	0	0	0	0	48.9116	0	61.2384	73.243	6.46093	2.01007	2.68966	38.89	2.19193	4.67101	0	0	-4.7093	11.2085	21.4886	2.23022	3.12039	3.12039
100	98.0604	90.5859	90.5859	90.5859	175.353	169.496	0	0	0	-6.80274	6.80274	-6.80274	5.10915	1.69359	1.69359	-1.69359	0	0	88.9233	14.6652	14.6652	14.6652	4.46578	0	4.46578	7.97595	-5.85918	0	0	13.8351	0	62.1828	0	62.8382	72.3985	6.38644	1.98689	2.65865	38.4416	2.16666	4.61716	0	0	-4.655	11.0793	21.2408	2.2045	3.08441	3.08441
100	92.2012	84.7267	84.7267	84.7267	169.494	163.637	0	5.85918	0	-6.80274	6.80274	-6.80274	5.10915	1.69359	1.69359	-1.69359	5.85918	5.85918	88.9233	14.6652	14.6652	14.6652	4.46578	0	4.46578	7.97595	0	0	0	7.97595	0	56.3236	0	62.8382	72.3985	6.38644	1.98689	2.65865	38.4416	2.16666	4.61716	0	0	-4.655	11.0793	21.2408	2.2045	3.08441	3.08441
100	98.1678	91.107	91.107	91.107	176.717	171.185	0	0	0	-6.42622	6.42622	-6.42622	4.82636	1.59985	1.59985	-1.59985	0	0	89.5364	13.8535	13.8535	13.8535	4.2186	0	4.2186	7.53449	0	0	0	7.53449	0	64.276	0	75.9649	79.4611	6.03296	1.87692	2.5115	47.3837	2.04674	4.3616	5.53488	0	-9.93224	16.0009	31.1349	2.08249	2.91369	2.91369
100	98.0509	90.5397	90.5397	90.5397	175.232	169.347	5.39727	0	0	-6.83612	6.83612	-6.83612	5.13422	1.7019	1.7019	-1.7019	0	0	88.3783	14.7371	14.7371	14.7371	4.48769	0	4.48769	8.01509	0	0	0	8.01509	0	56.6	0	62.1652	72.7538	6.41777	1.99664	2.6717	38.6302	2.17729	4.63981	0	0	-4.67784	11.1336	21.345	2.21532	3.09955	3.09955
100	98.0195	90.3871	90.3871	90.3871	174.833	168.852	0	0	0	-6.94639	6.94639	-6.94639	5.21704	1.72935	1.72935	-1.72935	0	0	90.4491	18.8461	18.8461	14.9748	4.56008	0	8.43137	12.0157	0	3.87129	3.87129	15.887	0	61.3843	0	56.0706	73.9273	6.52129	2.02885	2.71479	39.2534	2.21241	4.71465	0	0	-4.7533	11.3132	21.6893	2.25105	3.14954	3.14954
100	98.0604	90.5859	90.5859	90.5859	175.353	169.496	0	0	0	-6.80274	6.80274	-6.80274	5.10915	1.69359	1.69359	-1.69359	0	0	88.9233	14.6652	14.6652	14.6652	4.46578	0	4.46578	7.97595	-5.85918	0	0	0	13.8351	62.1828	0	62.8382	72.3985	6.38644	1.98689	2.65865	38.4416	2.16666	4.61716	0	0	-4.655	11.0793	21.2408	2.2045	3.08441	3.08441
100	92.2012	84.7267	84.7267	84.7267	169.494	163.637	0	5.85918	0	-6.80274	6.80274	-6.80274	5.10915	1.69359	1.69359	-1.69359	5.85918	5.85918	88.9233	14.6652	14.6652	14.6652	4.46578	0	4.46578	7.97595	0	0	0	0	7.97595	56.3236	0	62.8382	72.3985	6.38644	1.98689	2.65865	38.4416	2.16666	4.61716	0	0	-4.655	11.0793	21.2408	2.2045	3.08441	3.08441
100	98.1678	91.107	91.107	91.107	176.717	171.185	0	0	0	-6.42622	6.42622	-6.42622	4.82636	1.59985	1.59985	-1.59985	0	0	89.5364	13.8535	13.8535	13.8535	4.2186	0	4.2186	7.53449	0	0	0	0	7.53449	64.276	0	75.9649	79.4611	6.03296	1.87692	2.5115	47.3837	2.04674	4.3616	5.53488	0	-9.93224	16.0009	31.1349	2.08249	2.91369	2.91369
100	98.0509	90.5397	90.5397	90.5397	175.232	169.347	5.39727	0	0	-6.83612	6.83612	-6.83612	5.13422	1.7019	1.7019	-1.7019	0	0	88.3783	14.7371	14.7371	14.7371	4.48769	0	4.48769	8.01509	0	0	0	0	8.01509	56.6	0	62.1652	72.7538	6.41777	1.99664	2.6717	38.6302	2.17729	4.63981	0	0	-4.67784	11.1336	21.345	2.21532	3.09955	3.09955
100	98.0195	90.3871	90.3871	90.3871	174.833	168.852	0	0	0	-6.94639	6.94639	-6.94639	5.21704	1.72935	1.72935	-1.72935	0	0	90.4491	18.8461	18.8461	14.9748	4.56008	0	8.43137	12.0157	0	3.87129	3.87129	0	15.887	61.3843	0	56.0706	73.9273	6.52129	2.02885	2.71479	39.2534	2.21241	4.71465	0	0	-4.7533	11.3132	21.6893	2.25105	3.14954	3.14954
100	99.3178	96.6889	96.6889	96.6889	191.331	189.271	0	0	0	-2.39268	2.39268	-2.39268	1.797	0.595674	0.595674	-0.595674	0	0	160.932	5.15807	5.15807	5.15807	1.57072	0	1.57072	2.80532	-66.8885	0	0	69.6938	0	799.804	713.105	151.757	25.4642	2.24626	0.698835	0.935108	13.5208	0.762063	1.62396	0	0	-1.63727	3.89684	7.47088	0.775374	1.08486	1.08486
100	32.4293	29.8003	29.8003	29.8003	124.443	122.383	0	66.8885	0	-2.39268	2.39268	-2.39268	1.797	0.595674	0.595674	-0.595674	66.8885	66.8885	160.932	5.15807	5.15807	5.15807	1.57072	0	1.57072	2.80532	0	0	0	2.80532	0	732.915	713.105	151.757	25.4642	2.24626	0.698835	0.935108	13.5208	0.762063	1.62396	0	0	-1.63727	3.89684	7.47088	0.775374	1.08486	1.08486
100	98.975	95.025	95.025	95.025	186.975	183.88	0	0	0	-3.595	3.595	-3.595	2.7	0.895	0.895	-0.895	0	0	191.55	58	58	7.75	2.36	0	52.61	54.465	0	50.25	50.25	104.715	0	900.205	820.19	77.265	38.26	3.375	1.05	1.405	20.315	1.145	2.44	0	0	-2.46	5.855	11.225	1.165	1.63	1.63
100	31.5444	28.9871	28.9871	28.9871	123.776	121.772	0	67.7921	0	-2.32739	2.32739	-2.32739	1.74797	0.579419	0.579419	-0.579419	67.7921	67.7921	161.998	5.01732	5.01732	5.01732	1.52785	0	1.52785	2.72877	0	0	0	0	2.72877	742.932	723.662	153.074	24.7694	2.18496	0.679766	0.909591	13.1518	0.741268	1.57965	0	0	-1.59259	3.7905	7.26702	0.754216	1.05526	1.05526
100	99.3178	96.6889	96.6889	96.6889	191.331	189.271	0	0	0	-2.39268	2.39268	-2.39268	1.797	0.595674	0.595674	-0.595674	0	0	160.932	5.15807	5.15807	5.15807	1.57072	0	1.57072	2.80532	-66.8885	0	0	69.6938	0	86.6988	0	151.757	25.4642	2.24626	0.698835	0.935108	13.5208	0.762063	1.62396	0	0	-1.63727	3.89684	7.47088	0.775374	1.08486	1.08486
100	32.4293	29.8003	29.8003	29.8003	124.443	122.383	0	66.8885	0	-2.39268	2.39268	-2.39268	1.797	0.595674	0.595674	-0.595674	66.8885	66.8885	160.932	5.15807	5.15807	5.15807	1.57072	0	1.57072	2.80532	0	0	0	2.80532	0	19.8103	0	151.757	25.4642	2.24626	0.698835	0.935108	13.5208	0.762063	1.62396	0	0	-1.63727	3.89684	7.47088	0.775374	1.08486	1.08486
100	98.975	95.025	95.025	95.025	186.975	183.88	0	0	0	-3.595	3.595	-3.595	2.7	0.895	0.895	-0.895	0	0	191.55	58	58	7.75	2.36	0	52.61	54.465	0	50.25	50.25	104.715	0	80.015	0	77.265	38.26	3.375	1.05	1.405	20.315	1.145	2.44	0	0	-2.46	5.855	11.225	1.165	1.63	1.63
100	31.5444	28.9871	28.9871	28.9871	123.776	121.772	0	67.7921	0	-2.32739	2.32739	-2.32739	1.74797	0.579419	0.579419	-0.579419	67.7921	67.7921	161.998	5.01732	5.01732	5.01732	1.52785	0	1.52785	2.72877	0	0	0	0	2.72877	19.2697	0	153.074	24.7694	2.18496	0.679766	0.909591	13.1518	0.741268	1.57965	0	0	-1.59259	3.7905	7.26702	0.754216	1.05526	1.05526
100	18.6488	15.2098	15.2098	15.2098	108.201	103.365	0	80.4588	0	-3.1299	3.1299	-3.1299	2.35069	0.779209	0.779209	-0.779209	80.4588	80.4588	168.997	24.7083	24.7083	6.74734	2.05468	0	20.0157	21.6307	39.5917	17.961	17.961	0	0	0	0	116.79	31.1684	2.93836	0.914156	1.22323	13.4033	0.996866	2.12433	0	2.14174	0	2.95577	5.48929	1.01428	1.41912	1.41912
100	31.0355	28.1202	28.1202	28.1202	122.179	118.079	0	68.208	0	-2.65333	2.65333	-2.65333	1.99277	0.660565	0.660565	-0.660565	68.208	68.208	158.491	5.71998	5.71998	5.71998	1.74183	0	1.74183	3.11093	3.11093	0	0	0	0	706.155	690.929	144.686	26.4226	2.49096	0.774965	1.03698	11.3625	0.845081	1.80087	0	1.81563	0	2.50572	4.65348	0.859842	1.20304	1.20304
100	31.0355	28.1202	28.1202	28.1202	122.179	118.079	0	68.208	0	-2.65333	2.65333	-2.65333	1.99277	0.660565	0.660565	-0.660565	68.208	68.208	158.491	5.71998	5.71998	5.71998	1.74183	0	1.74183	3.11093	3.11093	0	0	0	0	15.2262	0	144.686	26.4226	2.49096	0.774965	1.03698	11.3625	0.845081	1.80087	0	1.81563	0	2.50572	4.65348	0.859842	1.20304	1.20304
100	83.4551	75.6157	75.6157	75.6157	159.639	148.614	0	14.5106	0	-7.13487	7.13487	-7.13487	5.35859	1.77627	1.77627	-1.77627	14.5106	14.5106	88.3825	15.3811	15.3811	15.3811	4.68381	0	4.68381	8.36536	8.36536	0	0	0	0	40.9436	0	51.2594	71.051	6.69824	2.0839	2.78845	30.5539	2.27244	4.84258	0	4.88227	0	6.73793	12.5133	2.31213	3.235	3.235
100	97.9657	90.1263	90.1263	90.1263	174.15	148.614	0	0	0	-7.13487	7.13487	-7.13487	5.35859	1.77627	1.77627	-1.77627	0	0	88.3825	15.3811	15.3811	15.3811	4.68381	0	4.68381	8.36536	8.36536	0	0	0	0	40.9436	0	51.2594	85.5616	6.69824	2.0839	2.78845	30.5539	2.27244	4.84258	14.5106	19.3929	0	6.73793	12.5133	2.31213	3.235	3.235
100	97.9408	90.0054	90.0054	90.0054	173.833	162.674	13.4642	0	0	-7.2222	7.2222	-7.2222	5.42418	1.79802	1.79802	-1.79802	0	0	87.0163	15.5694	15.5694	15.5694	4.74114	0	4.74114	8.46775	8.46775	0	0	0	0	41.4448	0	49.4387	71.9206	6.78023	2.1094	2.82258	30.9279	2.30026	4.90185	0	4.94203	0	6.82041	12.6665	2.34043	3.2746	3.2746
100	97.9657	90.1263	90.1263	90.1263	174.15	163.125	0	0	0	-7.13487	7.13487	-7.13487	5.35859	1.77627	1.77627	-1.77627	0	0	88.3825	15.3811	15.3811	15.3811	4.68381	0	4.68381	8.36536	-6.14524	0	0	14.5106	0	55.4542	0	51.2594	71.051	6.69824	2.0839	2.78845	30.5539	2.27244	4.84258	0	4.88227	0	6.73793	12.5133	2.31213	3.235	3.235
100	91.8205	83.9811	83.9811	83.9811	168.005	156.98	0	6.14524	0	-7.13487	7.13487	-7.13487	5.35859	1.77627	1.77627	-1.77627	6.14524	6.14524	88.3825	15.3811	15.3811	15.3811	4.68381	0	4.68381	8.36536	0	0	0	8.36536	0	49.309	0	51.2594	71.051	6.69824	2.0839	2.78845	30.5539	2.27244	4.84258	0	4.88227	0	6.73793	12.5133	2.31213	3.235	3.235
100	97.9657	90.1263	90.1263	90.1263	174.15	156.98	0	0	0	-7.13487	7.13487	-7.13487	5.35859	1.77627	1.77627	-1.77627	0	0	88.3825	15.3811	15.3811	15.3811	4.68381	0	4.68381	8.36536	0	0	0	8.36536	0	49.309	0	51.2594	77.1962	6.69824	2.0839	2.78845	30.5539	2.27244	4.84258	6.14524	11.0275	0	6.73793	12.5133	2.31213	3.235	3.235
100	97.9552	90.0755	90.0755	90.0755	174.017	162.935	5.66213	0	0	-7.17159	7.17159	-7.17159	5.38618	1.78542	1.78542	-1.78542	0	0	87.808	15.4603	15.4603	15.4603	4.70792	0	4.70792	8.40842	0	0	0	8.40842	0	49.5628	0	50.4937	71.4167	6.73272	2.09462	2.80281	30.7112	2.28414	4.86751	0	4.9074	0	6.77262	12.5777	2.32403	3.25165	3.25165
100	97.9206	89.9074	89.9074	89.9074	173.577	162.307	0	0	0	-7.29305	7.29305	-7.29305	5.47739	1.81565	1.81565	-1.81565	0	0	89.9724	19.7866	19.7866	15.7221	4.78765	0	8.85213	12.6153	0	4.06449	4.06449	16.6798	0	54.4666	0	43.8973	72.6262	6.84674	2.1301	2.85027	31.2313	2.32282	4.94994	0	4.99051	0	6.88731	12.7907	2.36339	3.30672	3.30672
100	97.9657	90.1263	90.1263	90.1263	174.15	163.125	0	0	0	-7.13487	7.13487	-7.13487	5.35859	1.77627	1.77627	-1.77627	0	0	88.3825	15.3811	15.3811	15.3811	4.68381	0	4.68381	8.36536	-6.14524	0	0	0	14.5106	55.4542	0	51.2594	71.051	6.69824	2.0839	2.78845	30.5539	2.27244	4.84258	0	4.88227	0	6.73793	12.5133	2.31213	3.235	3.235
100	91.8205	83.9811	83.9811	83.9811	168.005	156.98	0	6.14524	0	-7.13487	7.13487	-7.13487	5.35859	1.77627	1.77627	-1.77627	6.14524	6.14524	88.3825	15.3811	15.3811	15.3811	4.68381	0	4.68381	8.36536	0	0	0	0	8.36536	49.309	0	51.2594	71.051	6.69824	2.0839	2.78845	30.5539	2.27244	4.84258	0	4.88227	0	6.73793	12.5133	2.31213	3.235	3.235
100	97.9657	90.1263	90.1263	90.1263	174.15	156.98	0	0	0	-7.13487	7.13487	-7.13487	5.35859	1.77627	1.77627	-1.77627	0	0	88.3825	15.3811	15.3811	15.3811	4.68381	0	4.68381	8.36536	0	0	0	0	8.36536	49.309	0	51.2594	77.1962	6.69824	2.0839	2.78845	30.5539	2.27244	4.84258	6.14524	11.0275	0	6.73793	12.5133	2.31213	3.235	3.235
100	97.9552	90.0755	90.0755	90.0755	174.017	162.935	5.66213	0	0	-7.17159	7.17159	-7.17159	5.38618	1.78542	1.78542	-1.78542	0	0	87.808	15.4603	15.4603	15.4603	4.70792	0	4.70792	8.40842	0	0	0	0	8.40842	49.5628	0	50.4937	71.4167	6.73272	2.09462	2.80281	30.7112	2.28414	4.86751	0	4.9074	0	6.77262	12.5777	2.32403	3.25165	3.25165
100	97.9206	89.9074	89.9074	89.9074	173.577	162.307	0	0	0	-7.29305	7.29305	-7.29305	5.47739	1.81565	1.81565	-1.81565	0	0	89.9724	19.7866	19.7866	15.7221	4.78765	0	8.85213	12.6153	0	4.06449	4.06449	0	16.6798	54.4666	0	43.8973	72.6262	6.84674	2.1301	2.85027	31.2313	2.32282	4.94994	0	4.99051	0	6.88731	12.7907	2.36339	3.30672	3.30672
100	99.2435	96.3281	96.3281	96.3281	190.387	186.287	0	0	0	-2.65333	2.65333	-2.65333	1.99277	0.660565	0.660565	-0.660565	0	0	158.491	5.71998	5.71998	5.71998	1.74183	0	1.74183	3.11093	-65.0971	0	0	68.208	0	774.363	690.929	144.686	26.4226	2.49096	0.774965	1.03698	11.3625	0.845081	1.80087	0	1.81563	0	2.50572	4.65348	0.859842	1.20304	1.20304
100	34.1464	31.2311	31.2311	31.2311	125.29	121.19	0	65.0971	0	-2.65333	2.65333	-2.65333	1.99277	0.660565	0.660565	-0.660565	65.0971	65.0971	158.491	5.71998	5.71998	5.71998	1.74183	0	1.74183	3.11093	0	0	0	3.11093	0	709.266	690.929	144.686	26.4226	2.49096	0.774965	1.03698	11.3625	0.845081	1.80087	0	1.81563	0	2.50572	4.65348	0.859842	1.20304	1.20304
100	98.8784	94.5563	94.5563	94.5563	185.748	179.67	0	0	0	-3.93369	3.93369	-3.93369	2.95437	0.979319	0.979319	-0.979319	0	0	186.716	56.7349	56.7349	8.48014	2.58234	0	50.8371	52.8668	0	48.2547	48.2547	101.122	0	858.502	783.062	69.7396	39.1728	3.69296	1.14892	1.53737	16.8454	1.25287	2.66988	0	2.69176	0	3.71485	6.899	1.27476	1.78356	1.78356
100	33.1162	30.2888	30.2888	30.2888	124.527	120.55	0	66.1501	0	-2.57328	2.57328	-2.57328	1.93264	0.640636	0.640636	-0.640636	66.1501	66.1501	159.744	5.5474	5.5474	5.5474	1.68927	0	1.68927	3.01707	0	0	0	0	3.01707	721.055	703.271	146.355	25.6254	2.4158	0.751584	1.00569	11.0196	0.819584	1.74654	0	1.76085	0	2.43012	4.51308	0.8339	1.16674	1.16674
100	99.2435	96.3281	96.3281	96.3281	190.387	186.287	0	0	0	-2.65333	2.65333	-2.65333	1.99277	0.660565	0.660565	-0.660565	0	0	158.491	5.71998	5.71998	5.71998	1.74183	0	1.74183	3.11093	-65.0971	0	0	68.208	0	83.4342	0	144.686	26.4226	2.49096	0.774965	1.03698	11.3625	0.845081	1.80087	0	1.81563	0	2.50572	4.65348	0.859842	1.20304	1.20304
100	34.1464	31.2311	31.2311	31.2311	125.29	121.19	0	65.0971	0	-2.65333	2.65333	-2.65333	1.99277	0.660565	0.660565	-0.660565	65.0971	65.0971	158.491	5.71998	5.71998	5.71998	1.74183	0	1.74183	3.11093	0	0	0	3.11093	0	18.3371	0	144.686	26.4226	2.49096	0.774965	1.03698	11.3625	0.845081	1.80087	0	1.81563	0	2.50572	4.65348	0.859842	1.20304	1.20304
100	98.8784	94.5563	94.5563	94.5563	185.748	179.67	0	0	0	-3.93369	3.93369	-3.93369	2.95437	0.979319	0.979319	-0.979319	0	0	186.716	56.7349	56.7349	8.48014	2.58234	0	50.8371	52.8668	0	48.2547	48.2547	101.122	0	75.4404	0	69.7396	39.1728	3.69296	1.14892	1.53737	16.8454	1.25287	2.66988	0	2.69176	0	3.71485	6.899	1.27476	1.78356	1.78356
100	33.1162	30.2888	30.2888	30.2888	124.527	120.55	0	66.1501	0	-2.57328	2.57328	-2.57328	1.93264	0.640636	0.640636	-0.640636	66.1501	66.1501	159.744	5.5474	5.5474	5.5474	1.68927	0	1.68927	3.01707	0	0	0	0	3.01707	17.7839	0	146.355	25.6254	2.4158	0.751584	1.00569	11.0196	0.819584	1.74654	0	1.76085	0	2.43012	4.51308	0.8339	1.16674	1.16674
100	97.7088	88.8795	88.8795	88.8795	170.886	148.533	0	0	0	-8.03581	8.03581	-8.03581	6.03524	2.00057	2.00057	-2.00057	0	0	84.2239	21.553	21.553	21.553	9.50489	4.22964	9.50489	13.6513	0	0	0	13.6513	0	39.8935	0	18.3119	70.0871	7.54405	2.34704	3.14056	14.5405	2.55939	5.45407	0	15.4346	9.9358	-2.34704	-5.77819	2.6041	3.6435	3.6435
100	97.7088	88.8795	88.8795	88.8795	170.886	148.533	0	0	0	-8.03581	8.03581	-8.03581	6.03524	2.00057	2.00057	-2.00057	0	0	84.2239	21.553	21.553	21.553	9.50489	4.22964	9.50489	13.6513	0	0	0	0	13.6513	39.8935	0	18.3119	70.0871	7.54405	2.34704	3.14056	14.5405	2.55939	5.45407	0	15.4346	9.9358	-2.34704	-5.77819	2.6041	3.6435	3.6435
100	98.6483	93.4395	93.4395	93.4395	182.824	169.637	0	0	0	-4.74071	4.74071	-4.74071	3.56048	1.18023	1.18023	-1.18023	0	0	131.698	53.7204	53.7204	53.7204	46.6126	43.5005	46.6126	49.0588	0	0	0	49.0588	0	802.634	738.094	51.8083	41.3477	4.4506	1.38463	1.85277	8.57812	1.50991	3.21762	0	9.10559	5.8616	-1.38463	-3.40883	1.53628	2.14947	2.14947
100	99.0932	95.5987	95.5987	95.5987	188.477	179.63	0	0	0	-3.18043	3.18043	-3.18043	2.38864	0.79179	0.79179	-0.79179	0	0	154.178	68.9521	68.9521	68.9521	64.1837	62.0958	64.1837	65.8247	0	0	0	0	65.8247	1163.8	1087.59	67.6693	27.7392	2.9858	0.928916	1.24298	5.75485	1.01296	2.15862	0	6.10873	3.93241	-0.928916	-2.2869	1.03065	1.44203	1.44203
100	98.6483	93.4395	93.4395	93.4395	182.824	169.637	0	0	0	-4.74071	4.74071	-4.74071	3.56048	1.18023	1.18023	-1.18023	0	0	131.698	53.7204	53.7204	53.7204	46.6126	43.5005	46.6126	49.0588	0	0	0	49.0588	0	64.5403	0	51.8083	41.3477	4.4506	1.38463	1.85277	8.57812	1.50991	3.21762	0	9.10559	5.8616	-1.38463	-3.40883	1.53628	2.14947	2.14947
100	99.0932	95.5987	95.5987	95.5987	188.477	179.63	0	0	0	-3.18043	3.18043	-3.18043	2.38864	0.79179	0.79179	-0.79179	0	0	154.178	68.9521	68.9521	68.9521	64.1837	62.0958	64.1837	65.8247	0	0	0	0	65.8247	76.2109	0	67.6693	27.7392	2.9858	0.928916	1.24298	5.75485	1.01296	2.15862	0	6.10873	3.93241	-0.928916	-2.2869	1.03065	1.44203	1.44203
100	79.2632	70.9375	70.9375	70.9375	153.97	132.892	0	18.5763	0	-7.57749	7.57749	-7.57749	5.69102	1.88647	1.88647	-1.88647	18.5763	18.5763	90.8273	11.361	11.361	11.361	0	-4.97437	0	3.90994	3.90994	0	0	0	0	24.7454	0	37.6374	66.0896	7.11377	2.21317	2.96144	13.7111	2.41341	5.14299	0	14.5543	9.3691	-2.21317	-5.44862	2.45557	3.43569	3.43569
100	33.8235	30.2707	30.2707	30.2707	123.03	114.036	0	65.2545	0	-3.2335	3.2335	-3.2335	2.42849	0.805001	0.805001	-0.805001	65.2545	65.2545	153.413	4.84799	4.84799	4.84799	0	-2.12268	0	1.66847	1.66847	0	0	0	0	641.163	630.604	130.716	28.202	3.03562	0.944414	1.26372	5.85087	1.02986	2.19464	0	6.21065	3.99802	-0.944414	-2.32506	1.04785	1.46609	1.46609
100	33.8235	30.2707	30.2707	30.2707	123.03	114.036	0	65.2545	0	-3.2335	3.2335	-3.2335	2.42849	0.805001	0.805001	-0.805001	65.2545	65.2545	153.413	4.84799	4.84799	4.84799	0	-2.12268	0	1.66847	1.66847	0	0	0	0	10.5595	0	130.716	28.202	3.03562	0.944414	1.26372	5.85087	1.02986	2.19464	0	6.21065	3.99802	-0.944414	-2.32506	1.04785	1.46609	1.46609
100	26.0107	22.0384	22.0384	22.0384	113.943	103.887	0	72.9586	0	-3.61525	3.61525	-3.61525	2.71521	0.90004	0.90004	-0.90004	72.9586	72.9586	159.719	17.2265	17.2265	5.42035	0	-2.37329	11.8061	13.6716	25.4777	11.8061	11.8061	0	0	0	0	110.73	31.5316	3.39401	1.05591	1.41291	6.54163	1.15145	2.45374	0	6.94389	4.47003	-1.05591	-2.59956	1.17156	1.63918	1.63918
100	97.8395	89.5138	89.5138	89.5138	172.546	132.892	0	0	0	-7.57749	7.57749	-7.57749	5.69102	1.88647	1.88647	-1.88647	0	0	90.8273	11.361	11.361	11.361	0	-4.97437	0	3.90994	3.90994	0	0	0	0	24.7454	0	37.6374	84.6659	7.11377	2.21317	2.96144	13.7111	2.41341	5.14299	18.5763	33.1305	9.3691	-2.21317	-5.44862	2.45557	3.43569	3.43569
100	97.8056	89.3489	89.3489	89.3489	172.114	150.705	17.296	0	0	-7.69663	7.69663	-7.69663	5.7805	1.91613	1.91613	-1.91613	0	0	89.1107	11.5396	11.5396	11.5396	0	-5.05259	0	3.97142	3.97142	0	0	0	0	25.1345	0	35.0844	67.1287	7.22563	2.24797	3.008	13.9267	2.45136	5.22386	0	14.7831	9.51642	-2.24797	-5.53429	2.49418	3.48971	3.48971
100	97.8395	89.5138	89.5138	89.5138	172.546	151.468	0	0	0	-7.57749	7.57749	-7.57749	5.69102	1.88647	1.88647	-1.88647	0	0	90.8273	11.361	11.361	11.361	0	-4.97437	0	3.90994	-14.6663	0	0	18.5763	0	43.3217	0	37.6374	66.0896	7.11377	2.21317	2.96144	13.7111	2.41341	5.14299	0	14.5543	9.3691	-2.21317	-5.44862	2.45557	3.43569	3.43569
100	97.8395	89.5138	89.5138	89.5138	172.546	151.468	0	0	0	-7.57749	7.57749	-7.57749	5.69102	1.88647	1.88647	-1.88647	0	0	90.8273	11.361	11.361	11.361	0	-4.97437	0	3.90994	-14.6663	0	0	0	18.5763	43.3217	0	37.6374	66.0896	7.11377	2.21317	2.96144	13.7111	2.41341	5.14299	0	14.5543	9.3691	-2.21317	-5.44862	2.45557	3.43569	3.43569
100	99.0781	95.5253	95.5253	95.5253	188.285	179.29	0	0	0	-3.2335	3.2335	-3.2335	2.42849	0.805001	0.805001	-0.805001	0	0	153.413	4.84799	4.84799	4.84799	0	-2.12268	0	1.66847	-63.5861	0	0	65.2545	0	706.418	630.604	130.716	28.202	3.03562	0.944414	1.26372	5.85087	1.02986	2.19464	0	6.21065	3.99802	-0.944414	-2.32506	1.04785	1.46609	1.46609
100	99.0781	95.5253	95.5253	95.5253	188.285	179.29	0	0	0	-3.2335	3.2335	-3.2335	2.42849	0.805001	0.805001	-0.805001	0	0	153.413	4.84799	4.84799	4.84799	0	-2.12268	0	1.66847	-63.5861	0	0	65.2545	0	75.814	0	130.716	28.202	3.03562	0.944414	1.26372	5.85087	1.02986	2.19464	0	6.21065	3.99802	-0.944414	-2.32506	1.04785	1.46609	1.46609
100	83.1732	74.8474	74.8474	74.8474	157.88	136.802	0	14.6663	0	-7.57749	7.57749	-7.57749	5.69102	1.88647	1.88647	-1.88647	14.6663	14.6663	90.8273	11.361	11.361	11.361	0	-4.97437	0	3.90994	0	0	0	3.90994	0	28.6553	0	37.6374	66.0896	7.11377	2.21317	2.96144	13.7111	2.41341	5.14299	0	14.5543	9.3691	-2.21317	-5.44862	2.45557	3.43569	3.43569
100	83.1732	74.8474	74.8474	74.8474	157.88	136.802	0	14.6663	0	-7.57749	7.57749	-7.57749	5.69102	1.88647	1.88647	-1.88647	14.6663	14.6663	90.8273	11.361	11.361	11.361	0	-4.97437	0	3.90994	0	0	0	0	3.90994	28.6553	0	37.6374	66.0896	7.11377	2.21317	2.96144	13.7111	2.41341	5.14299	0	14.5543	9.3691	-2.21317	-5.44862	2.45557	3.43569	3.43569
100	34.9095	31.415	31.415	31.415	124.293	115.447	0	64.1837	0	-3.18043	3.18043	-3.18043	2.38864	0.79179	0.79179	-0.79179	64.1837	64.1837	154.178	4.76843	4.76843	4.76843	0	-2.08785	0	1.64108	0	0	0	0	1.64108	650.334	638.307	131.853	27.7392	2.9858	0.928916	1.24298	5.75485	1.01296	2.15862	0	6.10873	3.93241	-0.928916	-2.2869	1.03065	1.44203	1.44203
100	35.492	31.9392	31.9392	31.9392	124.699	115.704	0	63.5861	0	-3.2335	3.2335	-3.2335	2.42849	0.805001	0.805001	-0.805001	63.5861	63.5861	153.413	4.84799	4.84799	4.84799	0	-2.12268	0	1.66847	0	0	0	1.66847	0	642.831	630.604	130.716	28.202	3.03562	0.944414	1.26372	5.85087	1.02986	2.19464	0	6.21065	3.99802	-0.944414	-2.32506	1.04785	1.46609	1.46609
100	34.9095	31.415	31.415	31.415	124.293	115.447	0	64.1837	0	-3.18043	3.18043	-3.18043	2.38864	0.79179	0.79179	-0.79179	64.1837	64.1837	154.178	4.76843	4.76843	4.76843	0	-2.08785	0	1.64108	0	0	0	0	1.64108	12.0272	0	131.853	27.7392	2.9858	0.928916	1.24298	5.75485	1.01296	2.15862	0	6.10873	3.93241	-0.928916	-2.2869	1.03065	1.44203	1.44203
100	35.492	31.9392	31.9392	31.9392	124.699	115.704	0	63.5861	0	-3.2335	3.2335	-3.2335	2.42849	0.805001	0.805001	-0.805001	63.5861	63.5861	153.413	4.84799	4.84799	4.84799	0	-2.12268	0	1.66847	0	0	0	1.66847	0	12.2279	0	130.716	28.202	3.03562	0.944414	1.26372	5.85087	1.02986	2.19464	0	6.21065	3.99802	-0.944414	-2.32506	1.04785	1.46609	1.46609
100	97.8395	89.5138	89.5138	89.5138	172.546	136.802	0	0	0	-7.57749	7.57749	-7.57749	5.69102	1.88647	1.88647	-1.88647	0	0	90.8273	11.361	11.361	11.361	0	-4.97437	0	3.90994	0	0	0	3.90994	0	28.6553	0	37.6374	80.7559	7.11377	2.21317	2.96144	13.7111	2.41341	5.14299	14.6663	29.2206	9.3691	-2.21317	-5.44862	2.45557	3.43569	3.43569
100	97.8395	89.5138	89.5138	89.5138	172.546	136.802	0	0	0	-7.57749	7.57749	-7.57749	5.69102	1.88647	1.88647	-1.88647	0	0	90.8273	11.361	11.361	11.361	0	-4.97437	0	3.90994	0	0	0	0	3.90994	28.6553	0	37.6374	80.7559	7.11377	2.21317	2.96144	13.7111	2.41341	5.14299	14.6663	29.2206	9.3691	-2.21317	-5.44862	2.45557	3.43569	3.43569
100	97.8128	89.384	89.384	89.384	172.206	150.868	13.6105	0	0	-7.67124	7.67124	-7.67124	5.76143	1.90981	1.90981	-1.90981	0	0	89.4765	11.5015	11.5015	11.5015	0	-5.03592	0	3.95832	0	0	0	3.95832	0	29.0099	0	35.6284	66.9073	7.20179	2.24056	2.99808	13.8808	2.44327	5.20663	0	14.7343	9.48503	-2.24056	-5.51604	2.48595	3.4782	3.4782
100	97.8128	89.384	89.384	89.384	172.206	150.868	13.6105	0	0	-7.67124	7.67124	-7.67124	5.76143	1.90981	1.90981	-1.90981	0	0	89.4765	11.5015	11.5015	11.5015	0	-5.03592	0	3.95832	0	0	0	0	3.95832	29.0099	0	35.6284	66.9073	7.20179	2.24056	2.99808	13.8808	2.44327	5.20663	0	14.7343	9.48503	-2.24056	-5.51604	2.48595	3.4782	3.4782
100	98.6483	93.4395	93.4395	93.4395	182.824	169.637	0	0	0	-4.74071	4.74071	-4.74071	3.56048	1.18023	1.18023	-1.18023	0	0	178.311	53.7204	53.7204	7.10777	0	-3.11212	46.6126	49.0588	0	46.6126	46.6126	95.6714	0	64.5403	0	51.8083	41.3477	4.4506	1.38463	1.85277	8.57812	1.50991	3.21762	0	9.10559	5.8616	-1.38463	-3.40883	1.53628	2.14947	2.14947
100	97.7216	88.9413	88.9413	88.9413	171.047	148.819	0	0	0	-7.99113	7.99113	-7.99113	6.00169	1.98945	1.98945	-1.98945	0	0	94.8757	21.9892	21.9892	11.9811	0	-5.24592	10.008	14.1314	0	10.008	10.008	24.1395	0	40.2276	0	18.7661	69.6974	7.50211	2.33399	3.1231	14.4596	2.54516	5.42375	0	15.3488	9.88055	-2.33399	-5.74606	2.58962	3.62324	3.62324
100	97.7216	88.9413	88.9413	88.9413	171.047	148.819	0	0	0	-7.99113	7.99113	-7.99113	6.00169	1.98945	1.98945	-1.98945	0	0	94.8757	21.9892	21.9892	11.9811	0	-5.24592	10.008	14.1314	0	10.008	10.008	0	24.1395	40.2276	0	18.7661	69.6974	7.50211	2.33399	3.1231	14.4596	2.54516	5.42375	0	15.3488	9.88055	-2.33399	-5.74606	2.58962	3.62324	3.62324
100	98.6483	93.4395	93.4395	93.4395	182.824	169.637	0	0	0	-4.74071	4.74071	-4.74071	3.56048	1.18023	1.18023	-1.18023	0	0	178.311	53.7204	53.7204	7.10777	0	-3.11212	46.6126	49.0588	0	46.6126	46.6126	95.6714	0	756.021	691.481	51.8083	41.3477	4.4506	1.38463	1.85277	8.57812	1.50991	3.21762	0	9.10559	5.8616	-1.38463	-3.40883	1.53628	2.14947	2.14947
100	26.643	22.5742	22.5742	22.5742	114.282	103.981	0	72.3012	0	-3.70313	3.70313	-3.70313	2.78121	0.92192	0.92192	-0.92192	72.3012	72.3012	158.74	20.0762	20.0762	7.98311	2.43098	0	14.5241	16.4349	28.528	12.0931	12.0931	0	0	0	0	106.129	32.2981	3.47651	1.08158	1.44726	6.70066	1.17944	2.51339	0	7.11269	4.5787	-1.08158	-2.66275	1.20004	1.67903	1.67903
100	81.8543	73.2564	73.2564	73.2564	155.734	133.967	0	15.9146	0	-7.82519	7.82519	-7.82519	5.87706	1.94814	1.94814	-1.94814	15.9146	15.9146	87.2585	16.8693	16.8693	16.8693	5.13698	0	5.13698	9.17474	9.17474	0	0	0	0	25.5543	0	27.1928	68.25	7.34632	2.28552	3.05825	14.1594	2.49231	5.31112	0	15.03	9.67538	-2.28552	-5.62674	2.53584	3.548	3.548
100	34.5571	30.9272	30.9272	30.9272	123.53	114.34	0	64.501	0	-3.30362	3.30362	-3.30362	2.48116	0.822459	0.822459	-0.822459	64.501	64.501	152.403	7.12185	7.12185	7.12185	2.16872	0	2.16872	3.87337	3.87337	0	0	0	0	646.393	635.605	127.045	28.8136	3.10145	0.964896	1.29112	5.97776	1.0522	2.24223	0	6.34534	4.08473	-0.964896	-2.37548	1.07058	1.49789	1.49789
100	34.5571	30.9272	30.9272	30.9272	123.53	114.34	0	64.501	0	-3.30362	3.30362	-3.30362	2.48116	0.822459	0.822459	-0.822459	64.501	64.501	152.403	7.12185	7.12185	7.12185	2.16872	0	2.16872	3.87337	3.87337	0	0	0	0	10.7885	0	127.045	28.8136	3.10145	0.964896	1.29112	5.97776	1.0522	2.24223	0	6.34534	4.08473	-0.964896	-2.37548	1.07058	1.49789	1.49789
100	97.7689	89.171	89.171	89.171	171.649	133.967	0	0	0	-7.82519	7.82519	-7.82519	5.87706	1.94814	1.94814	-1.94814	0	0	87.2585	16.8693	16.8693	16.8693	5.13698	0	5.13698	9.17474	9.17474	0	0	0	0	25.5543	0	27.1928	84.1646	7.34632	2.28552	3.05825	14.1594	2.49231	5.31112	15.9146	30.9446	9.67538	-2.28552	-5.62674	2.53584	3.548	3.548
100	97.7389	89.0254	89.0254	89.0254	171.268	149.208	14.7844	0	0	-7.93037	7.93037	-7.93037	5.95605	1.97432	1.97432	-1.97432	0	0	85.7432	17.0961	17.0961	17.0961	5.20603	0	5.20603	9.29805	9.29805	0	0	0	0	25.8978	0	24.8702	69.1673	7.44506	2.31624	3.09935	14.3497	2.5258	5.3825	0	15.232	9.80542	-2.31624	-5.70236	2.56992	3.59569	3.59569
100	97.7689	89.171	89.171	89.171	171.649	149.882	0	0	0	-7.82519	7.82519	-7.82519	5.87706	1.94814	1.94814	-1.94814	0	0	87.2585	16.8693	16.8693	16.8693	5.13698	0	5.13698	9.17474	-6.73982	0	0	15.9146	0	41.4689	0	27.1928	68.25	7.34632	2.28552	3.05825	14.1594	2.49231	5.31112	0	15.03	9.67538	-2.28552	-5.62674	2.53584	3.548	3.548
100	91.0291	82.4312	82.4312	82.4312	164.909	143.142	0	6.73982	0	-7.82519	7.82519	-7.82519	5.87706	1.94814	1.94814	-1.94814	6.73982	6.73982	87.2585	16.8693	16.8693	16.8693	5.13698	0	5.13698	9.17474	0	0	0	9.17474	0	34.7291	0	27.1928	68.25	7.34632	2.28552	3.05825	14.1594	2.49231	5.31112	0	15.03	9.67538	-2.28552	-5.62674	2.53584	3.548	3.548
100	97.7689	89.171	89.171	89.171	171.649	143.142	0	0	0	-7.82519	7.82519	-7.82519	5.87706	1.94814	1.94814	-1.94814	0	0	87.2585	16.8693	16.8693	16.8693	5.13698	0	5.13698	9.17474	0	0	0	9.17474	0	34.7291	0	27.1928	74.9899	7.34632	2.28552	3.05825	14.1594	2.49231	5.31112	6.73982	21.7698	9.67538	-2.28552	-5.62674	2.53584	3.548	3.548
100	97.7563	89.1098	89.1098	89.1098	171.489	149.599	6.21306	0	0	-7.86939	7.86939	-7.86939	5.91025	1.95914	1.95914	-1.95914	0	0	86.6217	16.9646	16.9646	16.9646	5.166	0	5.166	9.22656	0	0	0	9.22656	0	34.9252	0	26.2167	68.6355	7.38781	2.29843	3.07552	14.2393	2.50638	5.34112	0	15.1149	9.73003	-2.29843	-5.65852	2.55016	3.56804	3.56804
100	97.7145	88.9071	88.9071	88.9071	170.958	148.661	0	0	0	-8.01587	8.01587	-8.01587	6.02026	1.99561	1.99561	-1.99561	0	0	88.9786	21.7477	21.7477	17.2804	5.26216	0	9.72948	13.8656	0	4.46732	4.46732	18.333	0	40.0426	0	18.5146	69.9131	7.52533	2.34121	3.13277	14.5044	2.55304	5.44054	0	15.3963	9.91114	-2.34121	-5.76385	2.59763	3.63446	3.63446
100	97.7689	89.171	89.171	89.171	171.649	149.882	0	0	0	-7.82519	7.82519	-7.82519	5.87706	1.94814	1.94814	-1.94814	0	0	87.2585	16.8693	16.8693	16.8693	5.13698	0	5.13698	9.17474	-6.73982	0	0	0	15.9146	41.4689	0	27.1928	68.25	7.34632	2.28552	3.05825	14.1594	2.49231	5.31112	0	15.03	9.67538	-2.28552	-5.62674	2.53584	3.548	3.548
100	91.0291	82.4312	82.4312	82.4312	164.909	143.142	0	6.73982	0	-7.82519	7.82519	-7.82519	5.87706	1.94814	1.94814	-1.94814	6.73982	6.73982	87.2585	16.8693	16.8693	16.8693	5.13698	0	5.13698	9.17474	0	0	0	0	9.17474	34.7291	0	27.1928	68.25	7.34632	2.28552	3.05825	14.1594	2.49231	5.31112	0	15.03	9.67538	-2.28552	-5.62674	2.53584	3.548	3.548
100	97.7689	89.171	89.171	89.171	171.649	143.142	0	0	0	-7.82519	7.82519	-7.82519	5.87706	1.94814	1.94814	-1.94814	0	0	87.2585	16.8693	16.8693	16.8693	5.13698	0	5.13698	9.17474	0	0	0	0	9.17474	34.7291	0	27.1928	74.9899	7.34632	2.28552	3.05825	14.1594	2.49231	5.31112	6.73982	21.7698	9.67538	-2.28552	-5.62674	2.53584	3.548	3.548
100	97.7563	89.1098	89.1098	89.1098	171.489	149.599	6.21306	0	0	-7.86939	7.86939	-7.86939	5.91025	1.95914	1.95914	-1.95914	0	0	86.6217	16.9646	16.9646	16.9646	5.166	0	5.166	9.22656	0	0	0	0	9.22656	34.9252	0	26.2167	68.6355	7.38781	2.29843	3.07552	14.2393	2.50638	5.34112	0	15.1149	9.73003	-2.29843	-5.65852	2.55016	3.56804	3.56804
100	97.7145	88.9071	88.9071	88.9071	170.958	148.661	0	0	0	-8.01587	8.01587	-8.01587	6.02026	1.99561	1.99561	-1.99561	0	0	88.9786	21.7477	21.7477	17.2804	5.26216	0	9.72948	13.8656	0	4.46732	4.46732	0	18.333	40.0426	0	18.5146	69.9131	7.52533	2.34121	3.13277	14.5044	2.55304	5.44054	0	15.3963	9.91114	-2.34121	-5.76385	2.59763	3.63446	3.63446
100	99.0581	95.4282	95.4282	95.4282	188.031	178.841	0	0	0	-3.30362	3.30362	-3.30362	2.48116	0.822459	0.822459	-0.822459	0	0	152.403	7.12185	7.12185	7.12185	2.16872	0	2.16872	3.87337	-60.6276	0	0	64.501	0	710.894	635.605	127.045	28.8136	3.10145	0.964896	1.29112	5.97776	1.0522	2.24223	0	6.34534	4.08473	-0.964896	-2.37548	1.07058	1.49789	1.49789
100	38.4304	34.8006	34.8006	34.8006	127.403	118.214	0	60.6276	0	-3.30362	3.30362	-3.30362	2.48116	0.822459	0.822459	-0.822459	60.6276	60.6276	152.403	7.12185	7.12185	7.12185	2.16872	0	2.16872	3.87337	0	0	0	3.87337	0	650.266	635.605	127.045	28.8136	3.10145	0.964896	1.29112	5.97776	1.0522	2.24223	0	6.34534	4.08473	-0.964896	-2.37548	1.07058	1.49789	1.49789
100	98.6483	93.4395	93.4395	93.4395	182.824	169.637	0	0	0	-4.74071	4.74071	-4.74071	3.56048	1.18023	1.18023	-1.18023	0	0	175.199	53.7204	53.7204	10.2199	3.11212	0	46.6126	49.0588	0	43.5005	43.5005	92.5593	0	759.134	694.593	51.8083	41.3477	4.4506	1.38463	1.85277	8.57812	1.50991	3.21762	0	9.10559	5.8616	-1.38463	-3.40883	1.53628	2.14947	2.14947
100	36.9974	33.5029	33.5029	33.5029	126.381	117.534	0	62.0958	0	-3.18043	3.18043	-3.18043	2.38864	0.79179	0.79179	-0.79179	62.0958	62.0958	154.178	6.85628	6.85628	6.85628	2.08785	0	2.08785	3.72893	0	0	0	0	3.72893	667.037	652.922	129.765	27.7392	2.9858	0.928916	1.24298	5.75485	1.01296	2.15862	0	6.10873	3.93241	-0.928916	-2.2869	1.03065	1.44203	1.44203
100	99.0581	95.4282	95.4282	95.4282	188.031	178.841	0	0	0	-3.30362	3.30362	-3.30362	2.48116	0.822459	0.822459	-0.822459	0	0	152.403	7.12185	7.12185	7.12185	2.16872	0	2.16872	3.87337	-60.6276	0	0	64.501	0	75.2895	0	127.045	28.8136	3.10145	0.964896	1.29112	5.97776	1.0522	2.24223	0	6.34534	4.08473	-0.964896	-2.37548	1.07058	1.49789	1.49789
100	38.4304	34.8006	34.8006	34.8006	127.403	118.214	0	60.6276	0	-3.30362	3.30362	-3.30362	2.48116	0.822459	0.822459	-0.822459	60.6276	60.6276	152.403	7.12185	7.12185	7.12185	2.16872	0	2.16872	3.87337	0	0	0	3.87337	0	14.6618	0	127.045	28.8136	3.10145	0.964896	1.29112	5.97776	1.0522	2.24223	0	6.34534	4.08473	-0.964896	-2.37548	1.07058	1.49789	1.49789
100	98.6483	93.4395	93.4395	93.4395	182.824	169.637	0	0	0	-4.74071	4.74071	-4.74071	3.56048	1.18023	1.18023	-1.18023	0	0	175.199	53.7204	53.7204	10.2199	3.11212	0	46.6126	49.0588	0	43.5005	43.5005	92.5593	0	64.5403	0	51.8083	41.3477	4.4506	1.38463	1.85277	8.57812	1.50991	3.21762	0	9.10559	5.8616	-1.38463	-3.40883	1.53628	2.14947	2.14947
100	36.9974	33.5029	33.5029	33.5029	126.381	117.534	0	62.0958	0	-3.18043	3.18043	-3.18043	2.38864	0.79179	0.79179	-0.79179	62.0958	62.0958	154.178	6.85628	6.85628	6.85628	2.08785	0	2.08785	3.72893	0	0	0	0	3.72893	14.1151	0	129.765	27.7392	2.9858	0.928916	1.24298	5.75485	1.01296	2.15862	0	6.10873	3.93241	-0.928916	-2.2869	1.03065	1.44203	1.44203
100	97.7614	89.1345	89.1345	89.1345	171.553	152.006	0	0	0	-7.85154	7.85154	-7.85154	5.89684	1.95469	1.95469	-1.95469	0	0	84.5857	21.0588	21.0588	21.0588	9.28692	4.13264	9.28692	13.3383	0	0	0	13.3383	0	43.565	0	24.7716	70.773	7.37105	2.29322	3.06854	18.7935	2.5007	5.329	0	12.7874	7.41473	0	-1.05925	2.54438	3.55995	3.55995
100	97.7614	89.1345	89.1345	89.1345	171.553	152.006	0	0	0	-7.85154	7.85154	-7.85154	5.89684	1.95469	1.95469	-1.95469	0	0	84.5857	21.0588	21.0588	21.0588	9.28692	4.13264	9.28692	13.3383	0	0	0	0	13.3383	43.565	0	24.7716	70.773	7.37105	2.29322	3.06854	18.7935	2.5007	5.329	0	12.7874	7.41473	0	-1.05925	2.54438	3.55995	3.55995
100	98.7108	93.7427	93.7427	93.7427	183.618	172.361	0	0	0	-4.52159	4.52159	-4.52159	3.39591	1.12568	1.12568	-1.12568	0	0	133.535	54.5389	54.5389	54.5389	47.7596	44.7914	47.7596	50.0928	0	0	0	50.0928	0	830.906	763.406	56.677	40.7572	4.24488	1.32063	1.76713	10.8229	1.44012	3.06889	0	7.36409	4.27004	0	-0.610005	1.46527	2.05012	2.05012
100	99.1411	95.8311	95.8311	95.8311	189.085	181.585	0	0	0	-3.01253	3.01253	-3.01253	2.26254	0.74999	0.74999	-0.74999	0	0	155.717	69.7113	69.7113	69.7113	65.1946	63.217	65.1946	66.7491	0	0	0	0	66.7491	1187.71	1109.36	71.1359	27.1546	2.82817	0.879876	1.17736	7.21079	0.959484	2.04466	0	4.90636	2.84493	0	-0.406419	0.976243	1.3659	1.3659
100	98.7108	93.7427	93.7427	93.7427	183.618	172.361	0	0	0	-4.52159	4.52159	-4.52159	3.39591	1.12568	1.12568	-1.12568	0	0	133.535	54.5389	54.5389	54.5389	47.7596	44.7914	47.7596	50.0928	0	0	0	50.0928	0	67.4999	0	56.677	40.7572	4.24488	1.32063	1.76713	10.8229	1.44012	3.06889	0	7.36409	4.27004	0	-0.610005	1.46527	2.05012	2.05012
100	99.1411	95.8311	95.8311	95.8311	189.085	181.585	0	0	0	-3.01253	3.01253	-3.01253	2.26254	0.74999	0.74999	-0.74999	0	0	155.717	69.7113	69.7113	69.7113	65.1946	63.217	65.1946	66.7491	0	0	0	0	66.7491	78.3467	0	71.1359	27.1546	2.82817	0.879876	1.17736	7.21079	0.959484	2.04466	0	4.90636	2.84493	0	-0.406419	0.976243	1.3659	1.3659
100	79.7122	71.5668	71.5668	71.5668	154.966	136.51	0	18.1741	0	-7.41341	7.41341	-7.41341	5.56779	1.84562	1.84562	-1.84562	18.1741	18.1741	91.0259	11.115	11.115	11.115	0	-4.86666	0	3.82528	3.82528	0	0	0	0	28.5401	0	43.3182	66.8238	6.95974	2.16525	2.89731	17.7448	2.36116	5.03164	0	12.0739	7.00098	0	-1.00014	2.4024	3.3613	3.3613
100	32.9035	29.5412	29.5412	29.5412	122.689	115.071	0	66.224	0	-3.0601	3.0601	-3.0601	2.29826	0.761832	0.761832	-0.761832	66.224	66.224	155.018	4.58801	4.58801	4.58801	0	-2.00885	0	1.57899	1.57899	0	0	0	0	657.725	645.944	135.325	27.5834	2.87283	0.893769	1.19595	7.32465	0.974634	2.07695	0	4.98383	2.88985	0	-0.412836	0.991658	1.38747	1.38747
100	32.9035	29.5412	29.5412	29.5412	122.689	115.071	0	66.224	0	-3.0601	3.0601	-3.0601	2.29826	0.761832	0.761832	-0.761832	66.224	66.224	155.018	4.58801	4.58801	4.58801	0	-2.00885	0	1.57899	1.57899	0	0	0	0	11.7807	0	135.325	27.5834	2.87283	0.893769	1.19595	7.32465	0.974634	2.07695	0	4.98383	2.88985	0	-0.412836	0.991658	1.38747	1.38747
100	23.9435	20.1322	20.1322	20.1322	112.365	103.729	0	75.0675	0	-3.46874	3.46874	-3.46874	2.60517	0.863566	0.863566	-0.863566	75.0675	75.0675	162.365	18.5546	18.5546	5.20069	0	-2.27711	13.3539	15.1438	28.4977	13.3539	13.3539	0	0	0	0	113.335	31.2669	3.25646	1.01312	1.35565	8.30278	1.10479	2.3543	0	5.64936	3.27576	0	-0.467966	1.12408	1.57275	1.57275
100	97.8863	89.7408	89.7408	89.7408	173.141	136.51	0	0	0	-7.41341	7.41341	-7.41341	5.56779	1.84562	1.84562	-1.84562	0	0	91.0259	11.115	11.115	11.115	0	-4.86666	0	3.82528	3.82528	0	0	0	0	28.5401	0	43.3182	84.9979	6.95974	2.16525	2.89731	17.7448	2.36116	5.03164	18.1741	30.2479	7.00098	0	-1.00014	2.4024	3.3613	3.3613
100	97.8538	89.5831	89.5831	89.5831	172.728	153.987	16.9157	0	0	-7.52742	7.52742	-7.52742	5.65341	1.874	1.874	-1.874	0	0	89.3501	11.2859	11.2859	11.2859	0	-4.9415	0	3.88411	3.88411	0	0	0	0	28.979	0	40.9087	67.8514	7.06677	2.19855	2.94187	18.0176	2.39747	5.10901	0	12.2595	7.10865	0	-1.01552	2.43934	3.41299	3.41299
100	97.8863	89.7408	89.7408	89.7408	173.141	154.684	0	0	0	-7.41341	7.41341	-7.41341	5.56779	1.84562	1.84562	-1.84562	0	0	91.0259	11.115	11.115	11.115	0	-4.86666	0	3.82528	-14.3488	0	0	18.1741	0	46.7142	0	43.3182	66.8238	6.95974	2.16525	2.89731	17.7448	2.36116	5.03164	0	12.0739	7.00098	0	-1.00014	2.4024	3.3613	3.3613
100	97.8863	89.7408	89.7408	89.7408	173.141	154.684	0	0	0	-7.41341	7.41341	-7.41341	5.56779	1.84562	1.84562	-1.84562	0	0	91.0259	11.115	11.115	11.115	0	-4.86666	0	3.82528	-14.3488	0	0	0	18.1741	46.7142	0	43.3182	66.8238	6.95974	2.16525	2.89731	17.7448	2.36116	5.03164	0	12.0739	7.00098	0	-1.00014	2.4024	3.3613	3.3613
100	99.1275	95.7652	95.7652	95.7652	188.913	181.295	0	0	0	-3.0601	3.0601	-3.0601	2.29826	0.761832	0.761832	-0.761832	0	0	155.018	4.58801	4.58801	4.58801	0	-2.00885	0	1.57899	-64.645	0	0	66.224	0	723.949	645.944	135.325	27.5834	2.87283	0.893769	1.19595	7.32465	0.974634	2.07695	0	4.98383	2.88985	0	-0.412836	0.991658	1.38747	1.38747
100	99.1275	95.7652	95.7652	95.7652	188.913	181.295	0	0	0	-3.0601	3.0601	-3.0601	2.29826	0.761832	0.761832	-0.761832	0	0	155.018	4.58801	4.58801	4.58801	0	-2.00885	0	1.57899	-64.645	0	0	66.224	0	78.0048	0	135.325	27.5834	2.87283	0.893769	1.19595	7.32465	0.974634	2.07695	0	4.98383	2.88985	0	-0.412836	0.991658	1.38747	1.38747
100	83.5375	75.392	75.392	75.392	158.792	140.336	0	14.3488	0	-7.41341	7.41341	-7.41341	5.56779	1.84562	1.84562	-1.84562	14.3488	14.3488	91.0259	11.115	11.115	11.115	0	-4.86666	0	3.82528	0	0	0	3.82528	0	32.3654	0	43.3182	66.8238	6.95974	2.16525	2.89731	17.7448	2.36116	5.03164	0	12.0739	7.00098	0	-1.00014	2.4024	3.3613	3.3613
100	83.5375	75.392	75.392	75.392	158.792	140.336	0	14.3488	0	-7.41341	7.41341	-7.41341	5.56779	1.84562	1.84562	-1.84562	14.3488	14.3488	91.0259	11.115	11.115	11.115	0	-4.86666	0	3.82528	0	0	0	0	3.82528	32.3654	0	43.3182	66.8238	6.95974	2.16525	2.89731	17.7448	2.36116	5.03164	0	12.0739	7.00098	0	-1.00014	2.4024	3.3613	3.3613
100	33.9465	30.6364	30.6364	30.6364	123.891	116.391	0	65.1946	0	-3.01253	3.01253	-3.01253	2.26254	0.74999	0.74999	-0.74999	65.1946	65.1946	155.717	4.5167	4.5167	4.5167	0	-1.97763	0	1.55445	0	0	0	0	1.55445	666.154	653.002	136.33	27.1546	2.82817	0.879876	1.17736	7.21079	0.959484	2.04466	0	4.90636	2.84493	0	-0.406419	0.976243	1.3659	1.3659
100	34.4825	31.1202	31.1202	31.1202	124.268	116.65	0	64.645	0	-3.0601	3.0601	-3.0601	2.29826	0.761832	0.761832	-0.761832	64.645	64.645	155.018	4.58801	4.58801	4.58801	0	-2.00885	0	1.57899	0	0	0	1.57899	0	659.304	645.944	135.325	27.5834	2.87283	0.893769	1.19595	7.32465	0.974634	2.07695	0	4.98383	2.88985	0	-0.412836	0.991658	1.38747	1.38747
100	33.9465	30.6364	30.6364	30.6364	123.891	116.391	0	65.1946	0	-3.01253	3.01253	-3.01253	2.26254	0.74999	0.74999	-0.74999	65.1946	65.1946	155.717	4.5167	4.5167	4.5167	0	-1.97763	0	1.55445	0	0	0	0	1.55445	13.1521	0	136.33	27.1546	2.82817	0.879876	1.17736	7.21079	0.959484	2.04466	0	4.90636	2.84493	0	-0.406419	0.976243	1.3659	1.3659
100	34.4825	31.1202	31.1202	31.1202	124.268	116.65	0	64.645	0	-3.0601	3.0601	-3.0601	2.29826	0.761832	0.761832	-0.761832	64.645	64.645	155.018	4.58801	4.58801	4.58801	0	-2.00885	0	1.57899	0	0	0	1.57899	0	13.3597	0	135.325	27.5834	2.87283	0.893769	1.19595	7.32465	0.974634	2.07695	0	4.98383	2.88985	0	-0.412836	0.991658	1.38747	1.38747
100	97.8863	89.7408	89.7408	89.7408	173.141	140.336	0	0	0	-7.41341	7.41341	-7.41341	5.56779	1.84562	1.84562	-1.84562	0	0	91.0259	11.115	11.115	11.115	0	-4.86666	0	3.82528	0	0	0	3.82528	0	32.3654	0	43.3182	81.1726	6.95974	2.16525	2.89731	17.7448	2.36116	5.03164	14.3488	26.4226	7.00098	0	-1.00014	2.4024	3.3613	3.3613
100	97.8863	89.7408	89.7408	89.7408	173.141	140.336	0	0	0	-7.41341	7.41341	-7.41341	5.56779	1.84562	1.84562	-1.84562	0	0	91.0259	11.115	11.115	11.115	0	-4.86666	0	3.82528	0	0	0	0	3.82528	32.3654	0	43.3182	81.1726	6.95974	2.16525	2.89731	17.7448	2.36116	5.03164	14.3488	26.4226	7.00098	0	-1.00014	2.4024	3.3613	3.3613
100	97.8607	89.6167	89.6167	89.6167	172.816	154.136	13.3122	0	0	-7.50313	7.50313	-7.50313	5.63517	1.86796	1.86796	-1.86796	0	0	89.7071	11.2495	11.2495	11.2495	0	-4.92556	0	3.87157	0	0	0	3.87157	0	32.7571	0	41.422	67.6325	7.04397	2.19146	2.93238	17.9595	2.38973	5.09253	0	12.22	7.08571	0	-1.01224	2.43147	3.40198	3.40198
100	97.8607	89.6167	89.6167	89.6167	172.816	154.136	13.3122	0	0	-7.50313	7.50313	-7.50313	5.63517	1.86796	1.86796	-1.86796	0	0	89.7071	11.2495	11.2495	11.2495	0	-4.92556	0	3.87157	0	0	0	0	3.87157	32.7571	0	41.422	67.6325	7.04397	2.19146	2.93238	17.9595	2.38973	5.09253	0	12.22	7.08571	0	-1.01224	2.43147	3.40198	3.40198
100	98.7108	93.7427	93.7427	93.7427	183.618	172.361	0	0	0	-4.52159	4.52159	-4.52159	3.39591	1.12568	1.12568	-1.12568	0	0	181.294	54.5389	54.5389	6.77923	0	-2.96827	47.7596	50.0928	0	47.7596	47.7596	97.8524	0	67.4999	0	56.677	40.7572	4.24488	1.32063	1.76713	10.8229	1.44012	3.06889	0	7.36409	4.27004	0	-0.610005	1.46527	2.05012	2.05012
100	97.7735	89.1936	89.1936	89.1936	171.708	152.267	0	0	0	-7.80888	7.80888	-7.80888	5.8648	1.94407	1.94407	-1.94407	0	0	94.9926	21.4877	21.4877	11.7079	0	-5.12627	9.77978	13.8091	0	9.77978	9.77978	23.5889	0	43.8717	0	25.1803	70.3885	7.331	2.28076	3.05187	18.6913	2.48711	5.30004	0	12.7179	7.37445	0	-1.05349	2.53055	3.5406	3.5406
100	97.7735	89.1936	89.1936	89.1936	171.708	152.267	0	0	0	-7.80888	7.80888	-7.80888	5.8648	1.94407	1.94407	-1.94407	0	0	94.9926	21.4877	21.4877	11.7079	0	-5.12627	9.77978	13.8091	0	9.77978	9.77978	0	23.5889	43.8717	0	25.1803	70.3885	7.331	2.28076	3.05187	18.6913	2.48711	5.30004	0	12.7179	7.37445	0	-1.05349	2.53055	3.5406	3.5406
100	98.7108	93.7427	93.7427	93.7427	183.618	172.361	0	0	0	-4.52159	4.52159	-4.52159	3.39591	1.12568	1.12568	-1.12568	0	0	181.294	54.5389	54.5389	6.77923	0	-2.96827	47.7596	50.0928	0	47.7596	47.7596	97.8524	0	783.146	715.646	56.677	40.7572	4.24488	1.32063	1.76713	10.8229	1.44012	3.06889	0	7.36409	4.27004	0	-0.610005	1.46527	2.05012	2.05012
100	24.5014	20.6013	20.6013	20.6013	112.653	103.816	0	74.4866	0	-3.54957	3.54957	-3.54957	2.66588	0.883689	0.883689	-0.883689	74.4866	74.4866	161.488	21.3171	21.3171	7.65205	2.33017	0	15.9953	17.8268	31.4919	13.6651	13.6651	0	0	0	0	108.985	31.9955	3.33235	1.03673	1.38724	8.49625	1.13053	2.40916	0	5.781	3.35209	0	-0.47887	1.15028	1.6094	1.6094
100	33.578	30.1468	30.1468	30.1468	123.154	115.38	0	65.5316	0	-3.12283	3.12283	-3.12283	2.34538	0.77745	0.77745	-0.77745	65.5316	65.5316	154.096	6.73211	6.73211	6.73211	2.05003	0	2.05003	3.6614	3.6614	0	0	0	0	663.008	650.986	131.949	28.1489	2.93172	0.912092	1.22047	7.47481	0.994614	2.11953	0	5.086	2.9491	0	-0.4213	1.01199	1.41591	1.41591
100	33.578	30.1468	30.1468	30.1468	123.154	115.38	0	65.5316	0	-3.12283	3.12283	-3.12283	2.34538	0.77745	0.77745	-0.77745	65.5316	65.5316	154.096	6.73211	6.73211	6.73211	2.05003	0	2.05003	3.6614	3.6614	0	0	0	0	12.0222	0	131.949	28.1489	2.93172	0.912092	1.22047	7.47481	0.994614	2.11953	0	5.086	2.9491	0	-0.4213	1.01199	1.41591	1.41591
100	82.2598	73.854	73.854	73.854	156.723	137.677	0	15.559	0	-7.65034	7.65034	-7.65034	5.74574	1.90461	1.90461	-1.90461	15.559	15.559	87.5432	16.4924	16.4924	16.4924	5.0222	0	5.0222	8.96973	8.96973	0	0	0	0	29.4522	0	33.2885	68.9595	7.18217	2.23445	2.98991	18.3119	2.43662	5.19244	0	12.4597	7.22473	0	-1.0321	2.47918	3.46872	3.46872
100	97.8187	89.4129	89.4129	89.4129	172.282	137.677	0	0	0	-7.65034	7.65034	-7.65034	5.74574	1.90461	1.90461	-1.90461	0	0	87.5432	16.4924	16.4924	16.4924	5.0222	0	5.0222	8.96973	8.96973	0	0	0	0	29.4522	0	33.2885	84.5184	7.18217	2.23445	2.98991	18.3119	2.43662	5.19244	15.559	28.0187	7.22473	0	-1.0321	2.47918	3.46872	3.46872
100	97.7901	89.2739	89.2739	89.2739	171.918	152.622	14.4497	0	0	-7.75084	7.75084	-7.75084	5.82121	1.92962	1.92962	-1.92962	0	0	86.0659	16.709	16.709	16.709	5.08817	0	5.08817	9.08756	9.08756	0	0	0	0	29.8391	0	31.0986	69.8653	7.27652	2.26381	3.02919	18.5524	2.46863	5.26065	0	12.6234	7.31964	0	-1.04566	2.51175	3.51429	3.51429
100	97.8187	89.4129	89.4129	89.4129	172.282	153.236	0	0	0	-7.65034	7.65034	-7.65034	5.74574	1.90461	1.90461	-1.90461	0	0	87.5432	16.4924	16.4924	16.4924	5.0222	0	5.0222	8.96973	-6.58922	0	0	15.559	0	45.0112	0	33.2885	68.9595	7.18217	2.23445	2.98991	18.3119	2.43662	5.19244	0	12.4597	7.22473	0	-1.0321	2.47918	3.46872	3.46872
100	91.2295	82.8237	82.8237	82.8237	165.693	146.647	0	6.58922	0	-7.65034	7.65034	-7.65034	5.74574	1.90461	1.90461	-1.90461	6.58922	6.58922	87.5432	16.4924	16.4924	16.4924	5.0222	0	5.0222	8.96973	0	0	0	8.96973	0	38.422	0	33.2885	68.9595	7.18217	2.23445	2.98991	18.3119	2.43662	5.19244	0	12.4597	7.22473	0	-1.0321	2.47918	3.46872	3.46872
100	97.8187	89.4129	89.4129	89.4129	172.282	146.647	0	0	0	-7.65034	7.65034	-7.65034	5.74574	1.90461	1.90461	-1.90461	0	0	87.5432	16.4924	16.4924	16.4924	5.0222	0	5.0222	8.96973	0	0	0	8.96973	0	38.422	0	33.2885	75.5487	7.18217	2.23445	2.98991	18.3119	2.43662	5.19244	6.58922	19.049	7.22473	0	-1.0321	2.47918	3.46872	3.46872
100	97.8067	89.3545	89.3545	89.3545	172.129	152.978	6.07347	0	0	-7.69258	7.69258	-7.69258	5.77746	1.91512	1.91512	-1.91512	0	0	86.9223	16.5835	16.5835	16.5835	5.04993	0	5.04993	9.01926	0	0	0	9.01926	0	38.6341	0	32.368	69.3402	7.22183	2.24679	3.00642	18.413	2.45007	5.22111	0	12.5285	7.26462	0	-1.0378	2.49287	3.48787	3.48787
100	97.7668	89.1609	89.1609	89.1609	171.622	152.123	0	0	0	-7.83249	7.83249	-7.83249	5.88254	1.94995	1.94995	-1.94995	0	0	89.2307	21.2502	21.2502	16.8851	5.14178	0	9.5069	13.5484	0	4.36513	4.36513	17.9136	0	43.7019	0	24.954	70.6014	7.35318	2.28765	3.0611	18.7479	2.49463	5.31607	0	12.7564	7.39675	0	-1.05668	2.53821	3.55131	3.55131
100	97.8187	89.4129	89.4129	89.4129	172.282	153.236	0	0	0	-7.65034	7.65034	-7.65034	5.74574	1.90461	1.90461	-1.90461	0	0	87.5432	16.4924	16.4924	16.4924	5.0222	0	5.0222	8.96973	-6.58922	0	0	0	15.559	45.0112	0	33.2885	68.9595	7.18217	2.23445	2.98991	18.3119	2.43662	5.19244	0	12.4597	7.22473	0	-1.0321	2.47918	3.46872	3.46872
100	91.2295	82.8237	82.8237	82.8237	165.693	146.647	0	6.58922	0	-7.65034	7.65034	-7.65034	5.74574	1.90461	1.90461	-1.90461	6.58922	6.58922	87.5432	16.4924	16.4924	16.4924	5.0222	0	5.0222	8.96973	0	0	0	0	8.96973	38.422	0	33.2885	68.9595	7.18217	2.23445	2.98991	18.3119	2.43662	5.19244	0	12.4597	7.22473	0	-1.0321	2.47918	3.46872	3.46872
100	97.8187	89.4129	89.4129	89.4129	172.282	146.647	0	0	0	-7.65034	7.65034	-7.65034	5.74574	1.90461	1.90461	-1.90461	0	0	87.5432	16.4924	16.4924	16.4924	5.0222	0	5.0222	8.96973	0	0	0	0	8.96973	38.422	0	33.2885	75.5487	7.18217	2.23445	2.98991	18.3119	2.43662	5.19244	6.58922	19.049	7.22473	0	-1.0321	2.47918	3.46872	3.46872
100	97.8067	89.3545	89.3545	89.3545	172.129	152.978	6.07347	0	0	-7.69258	7.69258	-7.69258	5.77746	1.91512	1.91512	-1.91512	0	0	86.9223	16.5835	16.5835	16.5835	5.04993	0	5.04993	9.01926	0	0	0	0	9.01926	38.6341	0	32.368	69.3402	7.22183	2.24679	3.00642	18.413	2.45007	5.22111	0	12.5285	7.26462	0	-1.0378	2.49287	3.48787	3.48787
100	97.7668	89.1609	89.1609	89.1609	171.622	152.123	0	0	0	-7.83249	7.83249	-7.83249	5.88254	1.94995	1.94995	-1.94995	0	0	89.2307	21.2502	21.2502	16.8851	5.14178	0	9.5069	13.5484	0	4.36513	4.36513	0	17.9136	43.7019	0	24.954	70.6014	7.35318	2.28765	3.0611	18.7479	2.49463	5.31607	0	12.7564	7.39675	0	-1.05668	2.53821	3.55131	3.55131
100	99.1096	95.6784	95.6784	95.6784	188.686	180.911	0	0	0	-3.12283	3.12283	-3.12283	2.34538	0.77745	0.77745	-0.77745	0	0	154.096	6.73211	6.73211	6.73211	2.05003	0	2.05003	3.6614	-61.8702	0	0	65.5316	0	728.54	650.986	131.949	28.1489	2.93172	0.912092	1.22047	7.47481	0.994614	2.11953	0	5.086	2.9491	0	-0.4213	1.01199	1.41591	1.41591
100	37.2394	33.8082	33.8082	33.8082	126.815	119.041	0	61.8702	0	-3.12283	3.12283	-3.12283	2.34538	0.77745	0.77745	-0.77745	61.8702	61.8702	154.096	6.73211	6.73211	6.73211	2.05003	0	2.05003	3.6614	0	0	0	3.6614	0	666.67	650.986	131.949	28.1489	2.93172	0.912092	1.22047	7.47481	0.994614	2.11953	0	5.086	2.9491	0	-0.4213	1.01199	1.41591	1.41591
100	98.7108	93.7427	93.7427	93.7427	183.618	172.361	0	0	0	-4.52159	4.52159	-4.52159	3.39591	1.12568	1.12568	-1.12568	0	0	178.326	54.5389	54.5389	9.74751	2.96827	0	47.7596	50.0928	0	44.7914	44.7914	94.8841	0	786.115	718.615	56.677	40.7572	4.24488	1.32063	1.76713	10.8229	1.44012	3.06889	0	7.36409	4.27004	0	-0.610005	1.46527	2.05012	2.05012
100	35.9241	32.6141	32.6141	32.6141	125.868	118.368	0	63.217	0	-3.01253	3.01253	-3.01253	2.26254	0.74999	0.74999	-0.74999	63.217	63.217	155.717	6.49432	6.49432	6.49432	1.97763	0	1.97763	3.53207	0	0	0	0	3.53207	681.975	666.845	134.353	27.1546	2.82817	0.879876	1.17736	7.21079	0.959484	2.04466	0	4.90636	2.84493	0	-0.406419	0.976243	1.3659	1.3659
100	99.1096	95.6784	95.6784	95.6784	188.686	180.911	0	0	0	-3.12283	3.12283	-3.12283	2.34538	0.77745	0.77745	-0.77745	0	0	154.096	6.73211	6.73211	6.73211	2.05003	0	2.05003	3.6614	-61.8702	0	0	65.5316	0	77.5539	0	131.949	28.1489	2.93172	0.912092	1.22047	7.47481	0.994614	2.11953	0	5.086	2.9491	0	-0.4213	1.01199	1.41591	1.41591
100	37.2394	33.8082	33.8082	33.8082	126.815	119.041	0	61.8702	0	-3.12283	3.12283	-3.12283	2.34538	0.77745	0.77745	-0.77745	61.8702	61.8702	154.096	6.73211	6.73211	6.73211	2.05003	0	2.05003	3.6614	0	0	0	3.6614	0	15.6836	0	131.949	28.1489	2.93172	0.912092	1.22047	7.47481	0.994614	2.11953	0	5.086	2.9491	0	-0.4213	1.01199	1.41591	1.41591
100	98.7108	93.7427	93.7427	93.7427	183.618	172.361	0	0	0	-4.52159	4.52159	-4.52159	3.39591	1.12568	1.12568	-1.12568	0	0	178.326	54.5389	54.5389	9.74751	2.96827	0	47.7596	50.0928	0	44.7914	44.7914	94.8841	0	67.4999	0	56.677	40.7572	4.24488	1.32063	1.76713	10.8229	1.44012	3.06889	0	7.36409	4.27004	0	-0.610005	1.46527	2.05012	2.05012
100	35.9241	32.6141	32.6141	32.6141	125.868	118.368	0	63.217	0	-3.01253	3.01253	-3.01253	2.26254	0.74999	0.74999	-0.74999	63.217	63.217	155.717	6.49432	6.49432	6.49432	1.97763	0	1.97763	3.53207	0	0	0	0	3.53207	15.1297	0	134.353	27.1546	2.82817	0.879876	1.17736	7.21079	0.959484	2.04466	0	4.90636	2.84493	0	-0.406419	0.976243	1.3659	1.3659
100	97.7732	89.1918	89.1918	89.1918	171.703	152.786	0	0	0	-7.81017	7.81017	-7.81017	5.86578	1.9444	1.9444	-1.9444	0	0	84.6669	20.9478	20.9478	20.9478	9.23799	4.11087	9.23799	13.268	0	0	0	13.268	0	44.3892	0	26.2216	70.927	7.33222	2.28113	3.05238	19.7481	2.48752	5.30092	0	12.1932	6.84884	0.526834	0	2.53097	3.54119	3.54119
100	97.7732	89.1918	89.1918	89.1918	171.703	152.786	0	0	0	-7.81017	7.81017	-7.81017	5.86578	1.9444	1.9444	-1.9444	0	0	84.6669	20.9478	20.9478	20.9478	9.23799	4.11087	9.23799	13.268	0	0	0	0	13.268	44.3892	0	26.2216	70.927	7.33222	2.28113	3.05238	19.7481	2.48752	5.30092	0	12.1932	6.84884	0.526834	0	2.53097	3.54119	3.54119
100	98.7244	93.8088	93.8088	93.8088	183.791	172.955	0	0	0	-4.47383	4.47383	-4.47383	3.36004	1.11379	1.11379	-1.11379	0	0	133.935	54.7173	54.7173	54.7173	48.0096	45.0727	48.0096	50.3181	0	0	0	50.3181	0	837.068	768.923	57.7382	40.6285	4.20005	1.30668	1.74846	11.3121	1.4249	3.03648	0	6.98452	3.92315	0.301781	0	1.44979	2.02847	2.02847
100	99.1514	95.8813	95.8813	95.8813	189.217	182.008	0	0	0	-2.97624	2.97624	-2.97624	2.23528	0.740955	0.740955	-0.740955	0	0	156.05	69.8754	69.8754	69.8754	65.4131	63.4593	65.4131	66.9488	0	0	0	0	66.9488	1192.88	1114.07	71.8851	27.0283	2.79411	0.869277	1.16318	7.52546	0.947926	2.02003	0	4.64649	2.6099	0.200762	0	0.964484	1.34945	1.34945
100	98.7244	93.8088	93.8088	93.8088	183.791	172.955	0	0	0	-4.47383	4.47383	-4.47383	3.36004	1.11379	1.11379	-1.11379	0	0	133.935	54.7173	54.7173	54.7173	48.0096	45.0727	48.0096	50.3181	0	0	0	50.3181	0	68.145	0	57.7382	40.6285	4.20005	1.30668	1.74846	11.3121	1.4249	3.03648	0	6.98452	3.92315	0.301781	0	1.44979	2.02847	2.02847
100	99.1514	95.8813	95.8813	95.8813	189.217	182.008	0	0	0	-2.97624	2.97624	-2.97624	2.23528	0.740955	0.740955	-0.740955	0	0	156.05	69.8754	69.8754	69.8754	65.4131	63.4593	65.4131	66.9488	0	0	0	0	66.9488	78.8083	0	71.8851	27.0283	2.79411	0.869277	1.16318	7.52546	0.947926	2.02003	0	4.64649	2.6099	0.200762	0	0.964484	1.34945	1.34945
100	79.8132	71.7082	71.7082	71.7082	155.191	137.324	0	18.0836	0	-7.37653	7.37653	-7.37653	5.54009	1.83644	1.83644	-1.83644	18.0836	18.0836	91.0706	11.0597	11.0597	11.0597	0	-4.84245	0	3.80625	3.80625	0	0	0	0	29.3932	0	44.5954	66.9889	6.92511	2.15448	2.8829	18.6516	2.34941	5.0066	0	11.5162	6.46857	0.497582	0	2.39045	3.34457	3.34457
100	32.7048	29.3837	29.3837	29.3837	122.615	115.294	0	66.4333	0	-3.02266	3.02266	-3.02266	2.27015	0.752512	0.752512	-0.752512	66.4333	66.4333	155.364	4.53189	4.53189	4.53189	0	-1.98428	0	1.55968	1.55968	0	0	0	0	661.3	649.256	136.32	27.4499	2.83768	0.882835	1.18132	7.64283	0.962711	2.05154	0	4.71896	2.65061	0.203893	0	0.979527	1.3705	1.3705
100	32.7048	29.3837	29.3837	29.3837	122.615	115.294	0	66.4333	0	-3.02266	3.02266	-3.02266	2.27015	0.752512	0.752512	-0.752512	66.4333	66.4333	155.364	4.53189	4.53189	4.53189	0	-1.98428	0	1.55968	1.55968	0	0	0	0	12.0444	0	136.32	27.4499	2.83768	0.882835	1.18132	7.64283	0.962711	2.05154	0	4.71896	2.65061	0.203893	0	0.979527	1.3705	1.3705
100	23.4896	19.7137	19.7137	19.7137	112.018	103.695	0	75.5305	0	-3.43657	3.43657	-3.43657	2.58102	0.855559	0.855559	-0.855559	75.5305	75.5305	162.946	18.8462	18.8462	5.15247	0	-2.256	13.6937	15.467	29.1607	13.6937	13.6937	0	0	0	0	113.906	31.2088	3.22627	1.00373	1.34308	8.68942	1.09454	2.33247	0	5.36517	3.01357	0.231813	0	1.11366	1.55817	1.55817
100	97.8968	89.7919	89.7919	89.7919	173.274	137.324	0	0	0	-7.37653	7.37653	-7.37653	5.54009	1.83644	1.83644	-1.83644	0	0	91.0706	11.0597	11.0597	11.0597	0	-4.84245	0	3.80625	3.80625	0	0	0	0	29.3932	0	44.5954	85.0725	6.92511	2.15448	2.8829	18.6516	2.34941	5.0066	18.0836	29.5998	6.46857	0.497582	0	2.39045	3.34457	3.34457
100	97.8646	89.6357	89.6357	89.6357	172.865	154.725	16.8303	0	0	-7.48939	7.48939	-7.48939	5.62485	1.86453	1.86453	-1.86453	0	0	89.4039	11.2289	11.2289	11.2289	0	-4.91654	0	3.86448	3.86448	0	0	0	0	29.843	0	42.2177	68.0139	7.03107	2.18744	2.92701	18.937	2.38535	5.0832	0	11.6924	6.56754	0.505195	0	2.42702	3.39574	3.39574
100	97.8968	89.7919	89.7919	89.7919	173.274	155.407	0	0	0	-7.37653	7.37653	-7.37653	5.54009	1.83644	1.83644	-1.83644	0	0	91.0706	11.0597	11.0597	11.0597	0	-4.84245	0	3.80625	-14.2774	0	0	18.0836	0	47.4769	0	44.5954	66.9889	6.92511	2.15448	2.8829	18.6516	2.34941	5.0066	0	11.5162	6.46857	0.497582	0	2.39045	3.34457	3.34457
100	97.8968	89.7919	89.7919	89.7919	173.274	155.407	0	0	0	-7.37653	7.37653	-7.37653	5.54009	1.83644	1.83644	-1.83644	0	0	91.0706	11.0597	11.0597	11.0597	0	-4.84245	0	3.80625	-14.2774	0	0	0	18.0836	47.4769	0	44.5954	66.9889	6.92511	2.15448	2.8829	18.6516	2.34941	5.0066	0	11.5162	6.46857	0.497582	0	2.39045	3.34457	3.34457
100	99.1382	95.817	95.817	95.817	189.049	181.727	0	0	0	-3.02266	3.02266	-3.02266	2.27015	0.752512	0.752512	-0.752512	0	0	155.364	4.53189	4.53189	4.53189	0	-1.98428	0	1.55968	-64.8737	0	0	66.4333	0	727.734	649.256	136.32	27.4499	2.83768	0.882835	1.18132	7.64283	0.962711	2.05154	0	4.71896	2.65061	0.203893	0	0.979527	1.3705	1.3705
100	99.1382	95.817	95.817	95.817	189.049	181.727	0	0	0	-3.02266	3.02266	-3.02266	2.27015	0.752512	0.752512	-0.752512	0	0	155.364	4.53189	4.53189	4.53189	0	-1.98428	0	1.55968	-64.8737	0	0	66.4333	0	78.4777	0	136.32	27.4499	2.83768	0.882835	1.18132	7.64283	0.962711	2.05154	0	4.71896	2.65061	0.203893	0	0.979527	1.3705	1.3705
100	83.6194	75.5145	75.5145	75.5145	158.997	141.13	0	14.2774	0	-7.37653	7.37653	-7.37653	5.54009	1.83644	1.83644	-1.83644	14.2774	14.2774	91.0706	11.0597	11.0597	11.0597	0	-4.84245	0	3.80625	0	0	0	3.80625	0	33.1995	0	44.5954	66.9889	6.92511	2.15448	2.8829	18.6516	2.34941	5.0066	0	11.5162	6.46857	0.497582	0	2.39045	3.34457	3.34457
100	83.6194	75.5145	75.5145	75.5145	158.997	141.13	0	14.2774	0	-7.37653	7.37653	-7.37653	5.54009	1.83644	1.83644	-1.83644	14.2774	14.2774	91.0706	11.0597	11.0597	11.0597	0	-4.84245	0	3.80625	0	0	0	0	3.80625	33.1995	0	44.5954	66.9889	6.92511	2.15448	2.8829	18.6516	2.34941	5.0066	0	11.5162	6.46857	0.497582	0	2.39045	3.34457	3.34457
100	33.7383	30.4682	30.4682	30.4682	123.804	116.595	0	65.4131	0	-2.97624	2.97624	-2.97624	2.23528	0.740955	0.740955	-0.740955	65.4131	65.4131	156.05	4.46229	4.46229	4.46229	0	-1.9538	0	1.53572	0	0	0	0	1.53572	669.573	656.178	137.298	27.0283	2.79411	0.869277	1.16318	7.52546	0.947926	2.02003	0	4.64649	2.6099	0.200762	0	0.964484	1.34945	1.34945
100	34.2645	30.9434	30.9434	30.9434	124.175	116.854	0	64.8737	0	-3.02266	3.02266	-3.02266	2.27015	0.752512	0.752512	-0.752512	64.8737	64.8737	155.364	4.53189	4.53189	4.53189	0	-1.98428	0	1.55968	0	0	0	1.55968	0	662.86	649.256	136.32	27.4499	2.83768	0.882835	1.18132	7.64283	0.962711	2.05154	0	4.71896	2.65061	0.203893	0	0.979527	1.3705	1.3705
100	33.7383	30.4682	30.4682	30.4682	123.804	116.595	0	65.4131	0	-2.97624	2.97624	-2.97624	2.23528	0.740955	0.740955	-0.740955	65.4131	65.4131	156.05	4.46229	4.46229	4.46229	0	-1.9538	0	1.53572	0	0	0	0	1.53572	13.3951	0	137.298	27.0283	2.79411	0.869277	1.16318	7.52546	0.947926	2.02003	0	4.64649	2.6099	0.200762	0	0.964484	1.34945	1.34945
100	34.2645	30.9434	30.9434	30.9434	124.175	116.854	0	64.8737	0	-3.02266	3.02266	-3.02266	2.27015	0.752512	0.752512	-0.752512	64.8737	64.8737	155.364	4.53189	4.53189	4.53189	0	-1.98428	0	1.55968	0	0	0	1.55968	0	13.6041	0	136.32	27.4499	2.83768	0.882835	1.18132	7.64283	0.962711	2.05154	0	4.71896	2.65061	0.203893	0	0.979527	1.3705	1.3705
100	97.8968	89.7919	89.7919	89.7919	173.274	141.13	0	0	0	-7.37653	7.37653	-7.37653	5.54009	1.83644	1.83644	-1.83644	0	0	91.0706	11.0597	11.0597	11.0597	0	-4.84245	0	3.80625	0	0	0	3.80625	0	33.1995	0	44.5954	81.2663	6.92511	2.15448	2.8829	18.6516	2.34941	5.0066	14.2774	25.7936	6.46857	0.497582	0	2.39045	3.34457	3.34457
100	97.8968	89.7919	89.7919	89.7919	173.274	141.13	0	0	0	-7.37653	7.37653	-7.37653	5.54009	1.83644	1.83644	-1.83644	0	0	91.0706	11.0597	11.0597	11.0597	0	-4.84245	0	3.80625	0	0	0	0	3.80625	33.1995	0	44.5954	81.2663	6.92511	2.15448	2.8829	18.6516	2.34941	5.0066	14.2774	25.7936	6.46857	0.497582	0	2.39045	3.34457	3.34457
100	97.8715	89.669	89.669	89.669	172.952	154.87	13.2452	0	0	-7.46535	7.46535	-7.46535	5.6068	1.85855	1.85855	-1.85855	0	0	89.7589	11.1928	11.1928	11.1928	0	-4.90076	0	3.85208	0	0	0	3.85208	0	33.5993	0	42.7241	67.7955	7.0085	2.18042	2.91761	18.8762	2.3777	5.06688	0	11.6549	6.54646	0.503573	0	2.41923	3.38484	3.38484
100	97.8715	89.669	89.669	89.669	172.952	154.87	13.2452	0	0	-7.46535	7.46535	-7.46535	5.6068	1.85855	1.85855	-1.85855	0	0	89.7589	11.1928	11.1928	11.1928	0	-4.90076	0	3.85208	0	0	0	0	3.85208	33.5993	0	42.7241	67.7955	7.0085	2.18042	2.91761	18.8762	2.3777	5.06688	0	11.6549	6.54646	0.503573	0	2.41923	3.38484	3.38484
100	98.7244	93.8088	93.8088	93.8088	183.791	172.955	0	0	0	-4.47383	4.47383	-4.47383	3.36004	1.11379	1.11379	-1.11379	0	0	181.944	54.7173	54.7173	6.70763	0	-2.93692	48.0096	50.3181	0	48.0096	48.0096	98.3278	0	68.145	0	57.7382	40.6285	4.20005	1.30668	1.74846	11.3121	1.4249	3.03648	0	6.98452	3.92315	0.301781	0	1.44979	2.02847	2.02847
100	97.7852	89.2502	89.2502	89.2502	171.856	153.041	0	0	0	-7.76796	7.76796	-7.76796	5.83407	1.93389	1.93389	-1.93389	0	0	95.0188	21.3751	21.3751	11.6465	0	-5.09941	9.72854	13.7368	0	9.72854	9.72854	23.4653	0	44.6898	0	26.6203	70.5437	7.29259	2.26881	3.03588	19.6414	2.47408	5.27227	0	12.1273	6.81182	0.523986	0	2.51729	3.52205	3.52205
100	97.7852	89.2502	89.2502	89.2502	171.856	153.041	0	0	0	-7.76796	7.76796	-7.76796	5.83407	1.93389	1.93389	-1.93389	0	0	95.0188	21.3751	21.3751	11.6465	0	-5.09941	9.72854	13.7368	0	9.72854	9.72854	0	23.4653	44.6898	0	26.6203	70.5437	7.29259	2.26881	3.03588	19.6414	2.47408	5.27227	0	12.1273	6.81182	0.523986	0	2.51729	3.52205	3.52205
100	98.7244	93.8088	93.8088	93.8088	183.791	172.955	0	0	0	-4.47383	4.47383	-4.47383	3.36004	1.11379	1.11379	-1.11379	0	0	181.944	54.7173	54.7173	6.70763	0	-2.93692	48.0096	50.3181	0	48.0096	48.0096	98.3278	0	789.058	720.913	57.7382	40.6285	4.20005	1.30668	1.74846	11.3121	1.4249	3.03648	0	6.98452	3.92315	0.301781	0	1.44979	2.02847	2.02847
100	24.0318	20.1687	20.1687	20.1687	112.296	103.78	0	74.9658	0	-3.51589	3.51589	-3.51589	2.64059	0.875306	0.875306	-0.875306	74.9658	74.9658	162.09	21.5892	21.5892	7.57946	2.30807	0	16.3178	18.132	32.1418	14.0098	14.0098	0	0	0	0	109.611	31.9291	3.30073	1.02689	1.37408	8.88998	1.1198	2.38631	0	5.489	3.08313	0.237164	0	1.13936	1.59413	1.59413
100	33.3669	29.9786	29.9786	29.9786	123.073	115.604	0	65.7538	0	-3.08385	3.08385	-3.08385	2.31611	0.767746	0.767746	-0.767746	65.7538	65.7538	154.461	6.64808	6.64808	6.64808	2.02445	0	2.02445	3.6157	3.6157	0	0	0	0	666.59	654.302	133.007	28.0056	2.89513	0.900708	1.20523	7.79756	0.9822	2.09307	0	4.8145	2.70427	0.208021	0	0.999357	1.39824	1.39824
100	33.3669	29.9786	29.9786	29.9786	123.073	115.604	0	65.7538	0	-3.08385	3.08385	-3.08385	2.31611	0.767746	0.767746	-0.767746	65.7538	65.7538	154.461	6.64808	6.64808	6.64808	2.02445	0	2.02445	3.6157	3.6157	0	0	0	0	12.2882	0	133.007	28.0056	2.89513	0.900708	1.20523	7.79756	0.9822	2.09307	0	4.8145	2.70427	0.208021	0	0.999357	1.39824	1.39824
100	82.3509	73.9882	73.9882	73.9882	156.945	138.511	0	15.4791	0	-7.61106	7.61106	-7.61106	5.71624	1.89483	1.89483	-1.89483	15.4791	15.4791	87.6071	16.4077	16.4077	16.4077	4.99642	0	4.99642	8.92368	8.92368	0	0	0	0	30.3278	0	34.6578	69.1188	7.1453	2.22298	2.97456	19.2447	2.42411	5.16579	0	11.8824	6.67424	0.513403	0	2.46645	3.45091	3.45091
100	97.8299	89.4673	89.4673	89.4673	172.424	138.511	0	0	0	-7.61106	7.61106	-7.61106	5.71624	1.89483	1.89483	-1.89483	0	0	87.6071	16.4077	16.4077	16.4077	4.99642	0	4.99642	8.92368	8.92368	0	0	0	0	30.3278	0	34.6578	84.5979	7.1453	2.22298	2.97456	19.2447	2.42411	5.16579	15.4791	27.3614	6.67424	0.513403	0	2.46645	3.45091	3.45091
100	97.8016	89.3297	89.3297	89.3297	172.064	153.388	14.3746	0	0	-7.71052	7.71052	-7.71052	5.79094	1.91959	1.91959	-1.91959	0	0	86.1384	16.6221	16.6221	16.6221	5.06171	0	5.06171	9.0403	9.0403	0	0	0	0	30.7241	0	32.4972	70.0221	7.23867	2.25203	3.01343	19.4962	2.45579	5.23329	0	12.0376	6.76145	0.520112	0	2.49868	3.49601	3.49601
100	97.8299	89.4673	89.4673	89.4673	172.424	153.99	0	0	0	-7.61106	7.61106	-7.61106	5.71624	1.89483	1.89483	-1.89483	0	0	87.6071	16.4077	16.4077	16.4077	4.99642	0	4.99642	8.92368	-6.55539	0	0	15.4791	0	45.8069	0	34.6578	69.1188	7.1453	2.22298	2.97456	19.2447	2.42411	5.16579	0	11.8824	6.67424	0.513403	0	2.46645	3.45091	3.45091
100	91.2746	82.9119	82.9119	82.9119	165.869	147.434	0	6.55539	0	-7.61106	7.61106	-7.61106	5.71624	1.89483	1.89483	-1.89483	6.55539	6.55539	87.6071	16.4077	16.4077	16.4077	4.99642	0	4.99642	8.92368	0	0	0	8.92368	0	39.2515	0	34.6578	69.1188	7.1453	2.22298	2.97456	19.2447	2.42411	5.16579	0	11.8824	6.67424	0.513403	0	2.46645	3.45091	3.45091
100	97.8299	89.4673	89.4673	89.4673	172.424	147.434	0	0	0	-7.61106	7.61106	-7.61106	5.71624	1.89483	1.89483	-1.89483	0	0	87.6071	16.4077	16.4077	16.4077	4.99642	0	4.99642	8.92368	0	0	0	8.92368	0	39.2515	0	34.6578	75.6742	7.1453	2.22298	2.97456	19.2447	2.42411	5.16579	6.55539	18.4378	6.67424	0.513403	0	2.46645	3.45091	3.45091
100	97.818	89.4094	89.4094	89.4094	172.273	153.737	6.04211	0	0	-7.65287	7.65287	-7.65287	5.74764	1.90523	1.90523	-1.90523	0	0	86.9898	16.4978	16.4978	16.4978	5.02386	0	5.02386	8.9727	0	0	0	8.9727	0	39.4671	0	33.7496	69.4985	7.18455	2.23519	2.9909	19.3504	2.43742	5.19416	0	11.9476	6.7109	0.516223	0	2.48	3.46987	3.46987
100	97.7785	89.2178	89.2178	89.2178	171.771	152.9	0	0	0	-7.79133	7.79133	-7.79133	5.85162	1.93971	1.93971	-1.93971	0	0	89.2873	21.1385	21.1385	16.7963	5.11475	0	9.45694	13.4772	0	4.34219	4.34219	17.8194	0	44.5233	0	26.3996	70.7559	7.31453	2.27563	3.04501	19.7005	2.48152	5.28814	0	12.1638	6.83231	0.525563	0	2.52487	3.53265	3.53265
100	97.8299	89.4673	89.4673	89.4673	172.424	153.99	0	0	0	-7.61106	7.61106	-7.61106	5.71624	1.89483	1.89483	-1.89483	0	0	87.6071	16.4077	16.4077	16.4077	4.99642	0	4.99642	8.92368	-6.55539	0	0	0	15.4791	45.8069	0	34.6578	69.1188	7.1453	2.22298	2.97456	19.2447	2.42411	5.16579	0	11.8824	6.67424	0.513403	0	2.46645	3.45091	3.45091
100	91.2746	82.9119	82.9119	82.9119	165.869	147.434	0	6.55539	0	-7.61106	7.61106	-7.61106	5.71624	1.89483	1.89483	-1.89483	6.55539	6.55539	87.6071	16.4077	16.4077	16.4077	4.99642	0	4.99642	8.92368	0	0	0	0	8.92368	39.2515	0	34.6578	69.1188	7.1453	2.22298	2.97456	19.2447	2.42411	5.16579	0	11.8824	6.67424	0.513403	0	2.46645	3.45091	3.45091
100	97.8299	89.4673	89.4673	89.4673	172.424	147.434	0	0	0	-7.61106	7.61106	-7.61106	5.71624	1.89483	1.89483	-1.89483	0	0	87.6071	16.4077	16.4077	16.4077	4.99642	0	4.99642	8.92368	0	0	0	0	8.92368	39.2515	0	34.6578	75.6742	7.1453	2.22298	2.97456	19.2447	2.42411	5.16579	6.55539	18.4378	6.67424	0.513403	0	2.46645	3.45091	3.45091
100	97.818	89.4094	89.4094	89.4094	172.273	153.737	6.04211	0	0	-7.65287	7.65287	-7.65287	5.74764	1.90523	1.90523	-1.90523	0	0	86.9898	16.4978	16.4978	16.4978	5.02386	0	5.02386	8.9727	0	0	0	0	8.9727	39.4671	0	33.7496	69.4985	7.18455	2.23519	2.9909	19.3504	2.43742	5.19416	0	11.9476	6.7109	0.516223	0	2.48	3.46987	3.46987
100	97.7785	89.2178	89.2178	89.2178	171.771	152.9	0	0	0	-7.79133	7.79133	-7.79133	5.85162	1.93971	1.93971	-1.93971	0	0	89.2873	21.1385	21.1385	16.7963	5.11475	0	9.45694	13.4772	0	4.34219	4.34219	0	17.8194	44.5233	0	26.3996	70.7559	7.31453	2.27563	3.04501	19.7005	2.48152	5.28814	0	12.1638	6.83231	0.525563	0	2.52487	3.53265	3.53265
100	99.1207	95.7324	95.7324	95.7324	188.827	181.357	0	0	0	-3.08385	3.08385	-3.08385	2.31611	0.767746	0.767746	-0.767746	0	0	154.461	6.64808	6.64808	6.64808	2.02445	0	2.02445	3.6157	-62.1381	0	0	65.7538	0	732.344	654.302	133.007	28.0056	2.89513	0.900708	1.20523	7.79756	0.9822	2.09307	0	4.8145	2.70427	0.208021	0	0.999357	1.39824	1.39824
100	36.9826	33.5943	33.5943	33.5943	126.689	119.219	0	62.1381	0	-3.08385	3.08385	-3.08385	2.31611	0.767746	0.767746	-0.767746	62.1381	62.1381	154.461	6.64808	6.64808	6.64808	2.02445	0	2.02445	3.6157	0	0	0	3.6157	0	670.206	654.302	133.007	28.0056	2.89513	0.900708	1.20523	7.79756	0.9822	2.09307	0	4.8145	2.70427	0.208021	0	0.999357	1.39824	1.39824
100	98.7244	93.8088	93.8088	93.8088	183.791	172.955	0	0	0	-4.47383	4.47383	-4.47383	3.36004	1.11379	1.11379	-1.11379	0	0	179.008	54.7173	54.7173	9.64455	2.93692	0	48.0096	50.3181	0	45.0727	45.0727	95.3908	0	791.995	723.85	57.7382	40.6285	4.20005	1.30668	1.74846	11.3121	1.4249	3.03648	0	6.98452	3.92315	0.301781	0	1.44979	2.02847	2.02847
100	35.6921	32.422	32.422	32.422	125.758	118.549	0	63.4593	0	-2.97624	2.97624	-2.97624	2.23528	0.740955	0.740955	-0.740955	63.4593	63.4593	156.05	6.41609	6.41609	6.41609	1.9538	0	1.9538	3.48953	0	0	0	0	3.48953	685.204	669.855	135.344	27.0283	2.79411	0.869277	1.16318	7.52546	0.947926	2.02003	0	4.64649	2.6099	0.200762	0	0.964484	1.34945	1.34945
100	99.1207	95.7324	95.7324	95.7324	188.827	181.357	0	0	0	-3.08385	3.08385	-3.08385	2.31611	0.767746	0.767746	-0.767746	0	0	154.461	6.64808	6.64808	6.64808	2.02445	0	2.02445	3.6157	-62.1381	0	0	65.7538	0	78.042	0	133.007	28.0056	2.89513	0.900708	1.20523	7.79756	0.9822	2.09307	0	4.8145	2.70427	0.208021	0	0.999357	1.39824	1.39824
100	36.9826	33.5943	33.5943	33.5943	126.689	119.219	0	62.1381	0	-3.08385	3.08385	-3.08385	2.31611	0.767746	0.767746	-0.767746	62.1381	62.1381	154.461	6.64808	6.64808	6.64808	2.02445	0	2.02445	3.6157	0	0	0	3.6157	0	15.9039	0	133.007	28.0056	2.89513	0.900708	1.20523	7.79756	0.9822	2.09307	0	4.8145	2.70427	0.208021	0	0.999357	1.39824	1.39824
100	98.7244	93.8088	93.8088	93.8088	183.791	172.955	0	0	0	-4.47383	4.47383	-4.47383	3.36004	1.11379	1.11379	-1.11379	0	0	179.008	54.7173	54.7173	9.64455	2.93692	0	48.0096	50.3181	0	45.0727	45.0727	95.3908	0	68.145	0	57.7382	40.6285	4.20005	1.30668	1.74846	11.3121	1.4249	3.03648	0	6.98452	3.92315	0.301781	0	1.44979	2.02847	2.02847
100	35.6921	32.422	32.422	32.422	125.758	118.549	0	63.4593	0	-2.97624	2.97624	-2.97624	2.23528	0.740955	0.740955	-0.740955	63.4593	63.4593	156.05	6.41609	6.41609	6.41609	1.9538	0	1.9538	3.48953	0	0	0	0	3.48953	15.349	0	135.344	27.0283	2.79411	0.869277	1.16318	7.52546	0.947926	2.02003	0	4.64649	2.6099	0.200762	0	0.964484	1.34945	1.34945
100	28.8386	27.3804	27.3804	27.3804	121.946	119.857	0	70.4695	1.81254	-1.21848	3.03102	-1.21848	1.21848	0	0	0	68.657	68.657	159.77	3.63857	3.63857	3.63857	0	-1.59314	0	1.25224	1.25224	0	0	0	0	717.906	700.658	152.057	25.8278	2.27833	0.708813	0.948459	13.7138	0.772944	1.64715	0	0	-1.66065	3.95248	7.57755	0.786445	1.10035	1.10035
100	28.8386	27.3804	27.3804	27.3804	121.946	119.857	0	70.4695	1.81254	-1.21848	3.03102	-1.21848	1.21848	0	0	0	68.657	68.657	159.77	3.63857	3.63857	3.63857	0	-1.59314	0	1.25224	1.25224	0	0	0	0	17.2478	0	152.057	25.8278	2.27833	0.708813	0.948459	13.7138	0.772944	1.64715	0	0	-1.66065	3.95248	7.57755	0.786445	1.10035	1.10035
100	79.4367	75.4203	75.4203	75.4203	160.452	154.696	0	18.6573	4.99269	-3.35635	8.34904	-3.35635	3.35635	0	0	0	13.6646	13.6646	89.1846	10.0226	10.0226	10.0226	0	-4.38836	0	3.44933	3.44933	0	0	0	0	47.5096	0	67.9401	71.1435	6.27573	1.95245	2.61256	37.7752	2.1291	4.53712	0	0	-4.57431	10.8872	20.8726	2.16629	3.03094	3.03094
100	93.9307	90.3971	90.3971	90.3971	177.228	172.165	0	4.39247	4.39247	-2.95286	7.34533	-2.95286	2.95286	0	0	0	0	0	90.4848	8.81767	8.81767	8.81767	0	-3.8608	0	3.03465	3.03465	0	0	0	0	65.8418	0	95.838	86.6344	5.52127	1.71773	2.29848	57.2777	1.87314	3.99167	12.0219	0	-16.0463	21.6002	42.407	1.90586	2.66657	2.66657
100	93.0219	88.9592	88.9592	88.9592	173.818	167.997	12.6702	5.0502	5.0502	-3.39501	8.44521	-3.39501	3.39501	0	0	0	0	0	87.9082	10.138	10.138	10.138	0	-4.43891	0	3.48906	3.48906	0	0	0	0	48.0568	0	66.419	71.9629	6.34801	1.97494	2.64265	38.2103	2.15362	4.58938	0	0	-4.627	11.0126	21.113	2.19124	3.06585	3.06585
100	29.7186	28.2786	28.2786	28.2786	122.912	120.848	0	69.598	1.79012	-1.20341	2.99353	-1.20341	1.20341	0	0	0	67.8079	67.8079	160.267	3.59357	3.59357	3.59357	0	-1.57344	0	1.23675	0	0	0	0	1.23675	723.868	705.597	152.65	25.5084	2.25015	0.700047	0.936729	13.5442	0.763384	1.62678	0	0	-1.64011	3.90359	7.48383	0.776718	1.08674	1.08674
100	97.4955	96.0374	96.0374	96.0374	190.603	188.514	0	1.81254	1.81254	-1.21848	3.03102	-1.21848	1.21848	0	0	0	0	0	159.77	3.63857	3.63857	3.63857	0	-1.59314	0	1.25224	-67.4047	0	0	68.657	0	786.563	700.658	152.057	25.8278	2.27833	0.708813	0.948459	13.7138	0.772944	1.64715	0	0	-1.66065	3.95248	7.57755	0.786445	1.10035	1.10035
100	30.0908	28.6327	28.6327	28.6327	123.198	121.109	0	69.2173	1.81254	-1.21848	3.03102	-1.21848	1.21848	0	0	0	67.4047	67.4047	159.77	3.63857	3.63857	3.63857	0	-1.59314	0	1.25224	0	0	0	1.25224	0	719.158	700.658	152.057	25.8278	2.27833	0.708813	0.948459	13.7138	0.772944	1.64715	0	0	-1.66065	3.95248	7.57755	0.786445	1.10035	1.10035
100	96.2224	94.023	94.023	94.023	185.826	182.675	0	2.73394	2.73394	-1.8379	4.57184	-1.8379	1.8379	0	0	0	0	0	190.154	56.3232	56.3232	5.48824	0	-2.40301	50.8349	52.7238	0	50.8349	50.8349	103.559	0	881.402	802.663	76.8506	38.9573	3.43651	1.06914	1.43061	20.6853	1.16587	2.48447	0	0	-2.50484	5.96171	11.4296	1.18623	1.65971	1.65971
100	29.7186	28.2786	28.2786	28.2786	122.912	120.848	0	69.598	1.79012	-1.20341	2.99353	-1.20341	1.20341	0	0	0	67.8079	67.8079	160.267	3.59357	3.59357	3.59357	0	-1.57344	0	1.23675	0	0	0	0	1.23675	18.2712	0	152.65	25.5084	2.25015	0.700047	0.936729	13.5442	0.763384	1.62678	0	0	-1.64011	3.90359	7.48383	0.776718	1.08674	1.08674
100	97.4955	96.0374	96.0374	96.0374	190.603	188.514	0	1.81254	1.81254	-1.21848	3.03102	-1.21848	1.21848	0	0	0	0	0	159.77	3.63857	3.63857	3.63857	0	-1.59314	0	1.25224	-67.4047	0	0	68.657	0	85.9047	0	152.057	25.8278	2.27833	0.708813	0.948459	13.7138	0.772944	1.64715	0	0	-1.66065	3.95248	7.57755	0.786445	1.10035	1.10035
100	30.0908	28.6327	28.6327	28.6327	123.198	121.109	0	69.2173	1.81254	-1.21848	3.03102	-1.21848	1.21848	0	0	0	67.4047	67.4047	159.77	3.63857	3.63857	3.63857	0	-1.59314	0	1.25224	0	0	0	1.25224	0	18.5	0	152.057	25.8278	2.27833	0.708813	0.948459	13.7138	0.772944	1.64715	0	0	-1.66065	3.95248	7.57755	0.786445	1.10035	1.10035
100	96.2224	94.023	94.023	94.023	185.826	182.675	0	2.73394	2.73394	-1.8379	4.57184	-1.8379	1.8379	0	0	0	0	0	190.154	56.3232	56.3232	5.48824	0	-2.40301	50.8349	52.7238	0	50.8349	50.8349	103.559	0	78.7394	0	76.8506	38.9573	3.43651	1.06914	1.43061	20.6853	1.16587	2.48447	0	0	-2.50484	5.96171	11.4296	1.18623	1.65971	1.65971
100	93.1013	89.0849	89.0849	89.0849	174.116	168.361	0	4.99269	4.99269	-3.35635	8.34904	-3.35635	3.35635	0	0	0	0	0	89.1846	10.0226	10.0226	10.0226	0	-4.38836	0	3.44933	-10.2153	0	0	13.6646	0	61.1742	0	67.9401	71.1435	6.27573	1.95245	2.61256	37.7752	2.1291	4.53712	0	0	-4.57431	10.8872	20.8726	2.16629	3.03094	3.03094
100	82.8861	78.8696	78.8696	78.8696	163.901	158.146	0	15.208	4.99269	-3.35635	8.34904	-3.35635	3.35635	0	0	0	10.2153	10.2153	89.1846	10.0226	10.0226	10.0226	0	-4.38836	0	3.44933	0	0	0	3.44933	0	50.9589	0	67.9401	71.1435	6.27573	1.95245	2.61256	37.7752	2.1291	4.53712	0	0	-4.57431	10.8872	20.8726	2.16629	3.03094	3.03094
100	93.7407	90.0965	90.0965	90.0965	176.515	171.293	0	4.52994	4.52994	-3.04527	7.57521	-3.04527	3.04527	0	0	0	0	0	90.187	9.09363	9.09363	9.09363	0	-3.98163	0	3.12963	0	0	0	3.12963	0	64.7727	0	89.4485	83.0865	5.69406	1.77149	2.37042	52.811	1.93176	4.1166	9.26848	0	-13.4188	19.1466	37.475	1.96551	2.75002	2.75002
100	93.0421	88.9912	88.9912	88.9912	173.894	168.089	9.4444	5.03556	5.03556	-3.38517	8.42072	-3.38517	3.38517	0	0	0	0	0	88.2332	10.1086	10.1086	10.1086	0	-4.42604	0	3.47894	0	0	0	3.47894	0	51.3964	0	66.8063	71.7543	6.32961	1.96921	2.63499	38.0996	2.14738	4.57607	0	0	-4.61358	10.9807	21.0518	2.18489	3.05697	3.05697
100	92.8433	88.6766	88.6766	88.6766	173.148	167.178	0	5.17943	5.17943	-3.48189	8.66131	-3.48189	3.48189	0	0	0	0	0	91.897	17.2545	17.2545	10.3974	0	-4.55249	6.85711	10.4354	0	6.85711	6.85711	17.2926	0	59.722	0	56.1437	73.8044	6.51045	2.02547	2.71028	39.1881	2.20873	4.70682	0	0	-4.7454	11.2944	21.6533	2.24731	3.14431	3.14431
100	93.1013	89.0849	89.0849	89.0849	174.116	168.361	0	4.99269	4.99269	-3.35635	8.34904	-3.35635	3.35635	0	0	0	0	0	89.1846	10.0226	10.0226	10.0226	0	-4.38836	0	3.44933	-10.2153	0	0	0	13.6646	61.1742	0	67.9401	71.1435	6.27573	1.95245	2.61256	37.7752	2.1291	4.53712	0	0	-4.57431	10.8872	20.8726	2.16629	3.03094	3.03094
100	82.8861	78.8696	78.8696	78.8696	163.901	158.146	0	15.208	4.99269	-3.35635	8.34904	-3.35635	3.35635	0	0	0	10.2153	10.2153	89.1846	10.0226	10.0226	10.0226	0	-4.38836	0	3.44933	0	0	0	0	3.44933	50.9589	0	67.9401	71.1435	6.27573	1.95245	2.61256	37.7752	2.1291	4.53712	0	0	-4.57431	10.8872	20.8726	2.16629	3.03094	3.03094
100	93.7407	90.0965	90.0965	90.0965	176.515	171.293	0	4.52994	4.52994	-3.04527	7.57521	-3.04527	3.04527	0	0	0	0	0	90.187	9.09363	9.09363	9.09363	0	-3.98163	0	3.12963	0	0	0	0	3.12963	64.7727	0	89.4485	83.0865	5.69406	1.77149	2.37042	52.811	1.93176	4.1166	9.26848	0	-13.4188	19.1466	37.475	1.96551	2.75002	2.75002
100	93.0421	88.9912	88.9912	88.9912	173.894	168.089	9.4444	5.03556	5.03556	-3.38517	8.42072	-3.38517	3.38517	0	0	0	0	0	88.2332	10.1086	10.1086	10.1086	0	-4.42604	0	3.47894	0	0	0	0	3.47894	51.3964	0	66.8063	71.7543	6.32961	1.96921	2.63499	38.0996	2.14738	4.57607	0	0	-4.61358	10.9807	21.0518	2.18489	3.05697	3.05697
100	92.8433	88.6766	88.6766	88.6766	173.148	167.178	0	5.17943	5.17943	-3.48189	8.66131	-3.48189	3.48189	0	0	0	0	0	91.897	17.2545	17.2545	10.3974	0	-4.55249	6.85711	10.4354	0	6.85711	6.85711	0	17.2926	59.722	0	56.1437	73.8044	6.51045	2.02547	2.71028	39.1881	2.20873	4.70682	0	0	-4.7454	11.2944	21.6533	2.24731	3.14431	3.14431
100	78.451	74.242	74.242	74.242	158.556	147.731	0	19.5516	5.23202	-3.51724	8.74926	-3.51724	3.51724	0	0	0	14.3196	14.3196	88.6662	10.503	10.503	10.503	0	-4.59872	0	3.61467	3.61467	0	0	0	0	40.1998	0	56.8161	69.7602	6.57656	2.04604	2.7378	29.9988	2.23116	4.75461	0	4.79358	0	6.61553	12.286	2.27013	3.17623	3.17623
100	92.7707	88.5617	88.5617	88.5617	172.875	147.731	0	5.23202	5.23202	-3.51724	8.74926	-3.51724	3.51724	0	0	0	0	0	88.6662	10.503	10.503	10.503	0	-4.59872	0	3.61467	3.61467	0	0	0	0	40.1998	0	56.8161	84.0799	6.57656	2.04604	2.7378	29.9988	2.23116	4.75461	14.3196	19.1132	0	6.61553	12.286	2.27013	3.17623	3.17623
100	92.6833	88.4235	88.4235	88.4235	172.548	161.593	13.2849	5.29521	5.29521	-3.55972	8.85492	-3.55972	3.55972	0	0	0	0	0	87.3216	10.6299	10.6299	10.6299	0	-4.65426	0	3.65833	3.65833	0	0	0	0	40.6853	0	55.0869	70.6027	6.65598	2.07075	2.77086	30.3611	2.2581	4.81203	0	4.85147	0	6.69543	12.4344	2.29755	3.21459	3.21459
100	30.1856	28.5661	28.5661	28.5661	122.53	118.366	0	69.0459	2.01312	-1.35333	3.36645	-1.35333	1.35333	0	0	0	67.0328	67.0328	157.162	4.04124	4.04124	4.04124	0	-1.76945	0	1.39082	1.39082	0	0	0	0	692.221	676.754	144.907	26.8416	2.53046	0.787254	1.05342	11.5426	0.858482	1.82943	0	1.84442	0	2.54545	4.72727	0.873477	1.22212	1.22212
100	30.1856	28.5661	28.5661	28.5661	122.53	118.366	0	69.0459	2.01312	-1.35333	3.36645	-1.35333	1.35333	0	0	0	67.0328	67.0328	157.162	4.04124	4.04124	4.04124	0	-1.76945	0	1.39082	1.39082	0	0	0	0	15.4677	0	144.907	26.8416	2.53046	0.787254	1.05342	11.5426	0.858482	1.82943	0	1.84442	0	2.54545	4.72727	0.873477	1.22212	1.22212
100	92.7707	88.5617	88.5617	88.5617	172.875	162.051	0	5.23202	5.23202	-3.51724	8.74926	-3.51724	3.51724	0	0	0	0	0	88.6662	10.503	10.503	10.503	0	-4.59872	0	3.61467	-10.705	0	0	14.3196	0	54.5194	0	56.8161	69.7602	6.57656	2.04604	2.7378	29.9988	2.23116	4.75461	0	4.79358	0	6.61553	12.286	2.27013	3.17623	3.17623
100	82.0657	77.8567	77.8567	77.8567	162.17	151.346	0	15.937	5.23202	-3.51724	8.74926	-3.51724	3.51724	0	0	0	10.705	10.705	88.6662	10.503	10.503	10.503	0	-4.59872	0	3.61467	0	0	0	3.61467	0	43.8145	0	56.8161	69.7602	6.57656	2.04604	2.7378	29.9988	2.23116	4.75461	0	4.79358	0	6.61553	12.286	2.27013	3.17623	3.17623
100	92.7707	88.5617	88.5617	88.5617	172.875	151.346	0	5.23202	5.23202	-3.51724	8.74926	-3.51724	3.51724	0	0	0	0	0	88.6662	10.503	10.503	10.503	0	-4.59872	0	3.61467	0	0	0	3.61467	0	43.8145	0	56.8161	80.4652	6.57656	2.04604	2.7378	29.9988	2.23116	4.75461	10.705	15.4985	0	6.61553	12.286	2.27013	3.17623	3.17623
100	92.7056	88.4587	88.4587	88.4587	172.631	161.709	9.9012	5.27911	5.27911	-3.5489	8.82801	-3.5489	3.5489	0	0	0	0	0	87.6641	10.5975	10.5975	10.5975	0	-4.64011	0	3.64721	0	0	0	3.64721	0	44.2089	0	55.5273	70.3882	6.63575	2.06446	2.76244	30.2689	2.25124	4.7974	0	4.83673	0	6.67508	12.3966	2.29056	3.20482	3.20482
100	92.4868	88.1125	88.1125	88.1125	171.81	160.561	0	5.43746	5.43746	-3.65535	9.0928	-3.65535	3.65535	0	0	0	0	0	91.4933	18.1141	18.1141	10.9154	0	-4.77929	7.19872	10.9553	0	7.19872	7.19872	18.154	0	52.7336	0	43.9952	72.4994	6.83479	2.12638	2.8453	31.1768	2.31877	4.9413	0	4.9818	0	6.87529	12.7684	2.35927	3.30095	3.30095
100	92.7707	88.5617	88.5617	88.5617	172.875	162.051	0	5.23202	5.23202	-3.51724	8.74926	-3.51724	3.51724	0	0	0	0	0	88.6662	10.503	10.503	10.503	0	-4.59872	0	3.61467	-10.705	0	0	0	14.3196	54.5194	0	56.8161	69.7602	6.57656	2.04604	2.7378	29.9988	2.23116	4.75461	0	4.79358	0	6.61553	12.286	2.27013	3.17623	3.17623
100	82.0657	77.8567	77.8567	77.8567	162.17	151.346	0	15.937	5.23202	-3.51724	8.74926	-3.51724	3.51724	0	0	0	10.705	10.705	88.6662	10.503	10.503	10.503	0	-4.59872	0	3.61467	0	0	0	0	3.61467	43.8145	0	56.8161	69.7602	6.57656	2.04604	2.7378	29.9988	2.23116	4.75461	0	4.79358	0	6.61553	12.286	2.27013	3.17623	3.17623
100	92.7707	88.5617	88.5617	88.5617	172.875	151.346	0	5.23202	5.23202	-3.51724	8.74926	-3.51724	3.51724	0	0	0	0	0	88.6662	10.503	10.503	10.503	0	-4.59872	0	3.61467	0	0	0	0	3.61467	43.8145	0	56.8161	80.4652	6.57656	2.04604	2.7378	29.9988	2.23116	4.75461	10.705	15.4985	0	6.61553	12.286	2.27013	3.17623	3.17623
100	92.7056	88.4587	88.4587	88.4587	172.631	161.709	9.9012	5.27911	5.27911	-3.5489	8.82801	-3.5489	3.5489	0	0	0	0	0	87.6641	10.5975	10.5975	10.5975	0	-4.64011	0	3.64721	0	0	0	0	3.64721	44.2089	0	55.5273	70.3882	6.63575	2.06446	2.76244	30.2689	2.25124	4.7974	0	4.83673	0	6.67508	12.3966	2.29056	3.20482	3.20482
100	92.4868	88.1125	88.1125	88.1125	171.81	160.561	0	5.43746	5.43746	-3.65535	9.0928	-3.65535	3.65535	0	0	0	0	0	91.4933	18.1141	18.1141	10.9154	0	-4.77929	7.19872	10.9553	0	7.19872	7.19872	0	18.154	52.7336	0	43.9952	72.4994	6.83479	2.12638	2.8453	31.1768	2.31877	4.9413	0	4.9818	0	6.87529	12.7684	2.35927	3.30095	3.30095
100	31.1432	29.546	29.546	29.546	123.593	119.485	0	68.0988	1.98551	-1.33476	3.32027	-1.33476	1.33476	0	0	0	66.1133	66.1133	157.75	3.9858	3.9858	3.9858	0	-1.74517	0	1.37174	0	0	0	0	1.37174	699.187	682.559	145.663	26.4734	2.49575	0.776455	1.03897	11.3843	0.846706	1.80433	0	1.81912	0	2.51054	4.66243	0.861495	1.20535	1.20535
100	97.2184	95.5989	95.5989	95.5989	189.563	185.398	0	2.01312	2.01312	-1.35333	3.36645	-1.35333	1.35333	0	0	0	0	0	157.162	4.04124	4.04124	4.04124	0	-1.76945	0	1.39082	-65.642	0	0	67.0328	0	759.254	676.754	144.907	26.8416	2.53046	0.787254	1.05342	11.5426	0.858482	1.82943	0	1.84442	0	2.54545	4.72727	0.873477	1.22212	1.22212
100	31.5764	29.9569	29.9569	29.9569	123.921	119.756	0	67.6551	2.01312	-1.35333	3.36645	-1.35333	1.35333	0	0	0	65.642	65.642	157.162	4.04124	4.04124	4.04124	0	-1.76945	0	1.39082	0	0	0	1.39082	0	693.612	676.754	144.907	26.8416	2.53046	0.787254	1.05342	11.5426	0.858482	1.82943	0	1.84442	0	2.54545	4.72727	0.873477	1.22212	1.22212
100	95.8594	93.4487	93.4487	93.4487	184.464	178.265	0	2.99665	2.99665	-2.01451	5.01116	-2.01451	2.01451	0	0	0	0	0	185.089	54.8717	54.8717	6.01563	0	-2.63393	48.856	50.9263	0	48.856	48.856	99.7824	0	837.059	763.108	69.135	39.9554	3.76674	1.17188	1.56808	17.1819	1.2779	2.72321	0	2.74554	0	3.78906	7.03683	1.30022	1.8192	1.8192
100	31.1432	29.546	29.546	29.546	123.593	119.485	0	68.0988	1.98551	-1.33476	3.32027	-1.33476	1.33476	0	0	0	66.1133	66.1133	157.75	3.9858	3.9858	3.9858	0	-1.74517	0	1.37174	0	0	0	0	1.37174	16.6272	0	145.663	26.4734	2.49575	0.776455	1.03897	11.3843	0.846706	1.80433	0	1.81912	0	2.51054	4.66243	0.861495	1.20535	1.20535
100	97.2184	95.5989	95.5989	95.5989	189.563	185.398	0	2.01312	2.01312	-1.35333	3.36645	-1.35333	1.35333	0	0	0	0	0	157.162	4.04124	4.04124	4.04124	0	-1.76945	0	1.39082	-65.642	0	0	67.0328	0	82.5005	0	144.907	26.8416	2.53046	0.787254	1.05342	11.5426	0.858482	1.82943	0	1.84442	0	2.54545	4.72727	0.873477	1.22212	1.22212
100	31.5764	29.9569	29.9569	29.9569	123.921	119.756	0	67.6551	2.01312	-1.35333	3.36645	-1.35333	1.35333	0	0	0	65.642	65.642	157.162	4.04124	4.04124	4.04124	0	-1.76945	0	1.39082	0	0	0	1.39082	0	16.8585	0	144.907	26.8416	2.53046	0.787254	1.05342	11.5426	0.858482	1.82943	0	1.84442	0	2.54545	4.72727	0.873477	1.22212	1.22212
100	95.8594	93.4487	93.4487	93.4487	184.464	178.265	0	2.99665	2.99665	-2.01451	5.01116	-2.01451	2.01451	0	0	0	0	0	185.089	54.8717	54.8717	6.01562	0	-2.63393	48.856	50.9263	0	48.856	48.856	99.7824	0	73.9509	0	69.135	39.9554	3.76674	1.17187	1.56808	17.1819	1.2779	2.72321	0	2.74554	0	3.78906	7.03683	1.30022	1.8192	1.8192
100	92.0095	87.3573	87.3573	87.3573	170.019	163.353	0	5.7829	5.7829	-3.88757	9.67047	-3.88757	3.88757	0	0	0	0	0	71.6455	36.4804	36.4804	36.4804	24.8715	19.7886	24.8715	28.8668	28.8668	0	0	0	0	55.0291	0	22.167	82.4036	7.26901	2.26147	3.02606	43.754	2.46608	5.25522	0	0	-5.2983	12.6104	24.1762	2.50915	3.51066	3.51066
100	81.7188	77.587	77.587	77.587	162.188	156.268	0	16.3205	5.13612	-3.45277	8.58889	-3.45277	3.45277	0	0	0	11.1843	11.1843	86.0011	14.8249	14.8249	14.8249	4.51443	0	4.51443	8.06285	8.06285	0	0	0	0	48.8744	0	59.6319	73.1873	6.45602	2.00854	2.68762	38.8604	2.19026	4.66746	0	0	-4.70572	11.2	21.4722	2.22852	3.11802	3.11802
100	93.6171	89.9008	89.9008	89.9008	176.051	170.726	0	4.61946	4.61946	-3.10545	7.72491	-3.10545	3.10545	0	0	0	0	0	87.4093	13.3336	13.3336	13.3336	4.06031	0	4.06031	7.25178	7.25178	0	0	0	0	64.0766	0	83.8112	85.9438	5.80659	1.80649	2.41726	55.0699	1.96994	4.19795	10.0593	0	-14.2916	20.1326	39.4308	2.00435	2.80437	2.80437
100	92.8364	88.6657	88.6657	88.6657	173.122	167.146	10.3488	5.18444	5.18444	-3.48526	8.6697	-3.48526	3.48526	0	0	0	0	0	84.9286	14.9644	14.9644	14.9644	4.5569	0	4.5569	8.1387	8.1387	0	0	0	0	49.3342	0	58.3113	73.8759	6.51675	2.02743	2.7129	39.226	2.21087	4.71137	0	0	-4.74999	11.3054	21.6742	2.24949	3.14735	3.14735
100	29.3054	27.8237	27.8237	27.8237	122.301	120.178	0	69.9914	1.84188	-1.23821	3.08009	-1.23821	1.23821	0	0	0	68.1495	68.1495	159.119	5.31641	5.31641	5.31641	1.61893	0	1.61893	2.89144	2.89144	0	0	0	0	723.053	705.526	149.662	26.2459	2.31521	0.720288	0.963814	13.9359	0.785457	1.67381	0	0	-1.68753	4.01646	7.70022	0.799177	1.11816	1.11816
100	29.3054	27.8237	27.8237	27.8237	122.301	120.178	0	69.9914	1.84188	-1.23821	3.08009	-1.23821	1.23821	0	0	0	68.1495	68.1495	159.119	5.31641	5.31641	5.31641	1.61893	0	1.61893	2.89144	2.89144	0	0	0	0	17.527	0	149.662	26.2459	2.31521	0.720288	0.963814	13.9359	0.785457	1.67381	0	0	-1.68753	4.01646	7.70022	0.799177	1.11816	1.11816
100	92.816	88.6333	88.6333	88.6333	173.045	167.052	0	5.19923	5.19923	-3.4952	8.69444	-3.4952	3.4952	0	0	0	0	0	84.6002	16.9381	16.9381	16.9381	6.50093	1.93102	6.50093	10.0929	0	0	0	10.0929	0	59.568	0	55.9759	74.0867	6.53535	2.03322	2.72064	39.338	2.21718	4.72482	0	0	-4.76354	11.3376	21.7361	2.25591	3.15633	3.15633
100	92.9032	88.7713	88.7713	88.7713	173.373	167.452	0	5.13612	5.13612	-3.45277	8.58889	-3.45277	3.45277	0	0	0	0	0	86.0011	14.8249	14.8249	14.8249	4.51443	0	4.51443	8.06285	-3.12149	0	0	11.1843	0	60.0588	0	59.6319	73.1873	6.45602	2.00854	2.68762	38.8604	2.19026	4.66746	0	0	-4.70572	11.2	21.4722	2.22852	3.11802	3.11802
100	89.7817	85.6498	85.6498	85.6498	170.251	164.331	0	8.25761	5.13612	-3.45277	8.58889	-3.45277	3.45277	0	0	0	3.12149	3.12149	86.0011	14.8249	14.8249	14.8249	4.51443	0	4.51443	8.06285	0	0	0	8.06285	0	56.9373	0	59.6319	73.1873	6.45602	2.00854	2.68762	38.8604	2.19026	4.66746	0	0	-4.70572	11.2	21.4722	2.22852	3.11802	3.11802
100	93.118	89.1112	89.1112	89.1112	174.179	168.437	0	4.98065	4.98065	-3.34826	8.32891	-3.34826	3.34826	0	0	0	0	0	86.4248	14.3762	14.3762	14.3762	4.37778	0	4.37778	7.81878	0	0	0	7.81878	0	61.2678	0	66.9078	77.0259	6.26059	1.94774	2.60626	43.7381	2.12396	4.52618	3.02701	0	-7.59028	13.888	26.8763	2.16106	3.02363	3.02363
100	92.8847	88.742	88.742	88.742	173.303	167.367	2.86883	5.14951	5.14951	-3.46178	8.61129	-3.46178	3.46178	0	0	0	0	0	85.7038	14.8636	14.8636	14.8636	4.5262	0	4.5262	8.08388	0	0	0	8.08388	0	57.0858	0	59.2658	73.3782	6.47285	2.01378	2.69463	38.9618	2.19598	4.67963	0	0	-4.71799	11.2292	21.5282	2.23433	3.12615	3.12615
100	92.8241	88.6462	88.6462	88.6462	173.076	167.09	0	5.19333	5.19333	-3.49124	8.68457	-3.49124	3.49124	0	0	0	0	0	86.7735	17.0324	17.0324	14.9901	4.56472	0	6.60701	10.195	0	2.04229	2.04229	12.2372	0	59.6138	0	56.0259	74.0026	6.52794	2.03091	2.71756	39.2933	2.21466	4.71946	0	0	-4.75814	11.3248	21.7114	2.25335	3.15275	3.15275
100	92.816	88.6333	88.6333	88.6333	173.045	167.052	0	5.19923	5.19923	-3.4952	8.69444	-3.4952	3.4952	0	0	0	0	0	84.6002	16.9381	16.9381	16.9381	6.50093	1.93102	6.50093	10.0929	0	0	0	0	10.0929	59.568	0	55.9759	74.0867	6.53535	2.03322	2.72064	39.338	2.21718	4.72482	0	0	-4.76354	11.3376	21.7361	2.25591	3.15633	3.15633
100	92.9032	88.7713	88.7713	88.7713	173.373	167.452	0	5.13612	5.13612	-3.45277	8.58889	-3.45277	3.45277	0	0	0	0	0	86.0011	14.8249	14.8249	14.8249	4.51443	0	4.51443	8.06285	-3.12149	0	0	0	11.1843	60.0588	0	59.6319	73.1873	6.45602	2.00854	2.68762	38.8604	2.19026	4.66746	0	0	-4.70572	11.2	21.4722	2.22852	3.11802	3.11802
100	89.7817	85.6498	85.6498	85.6498	170.251	164.331	0	8.25761	5.13612	-3.45277	8.58889	-3.45277	3.45277	0	0	0	3.12149	3.12149	86.0011	14.8249	14.8249	14.8249	4.51443	0	4.51443	8.06285	0	0	0	0	8.06285	56.9373	0	59.6319	73.1873	6.45602	2.00854	2.68762	38.8604	2.19026	4.66746	0	0	-4.70572	11.2	21.4722	2.22852	3.11802	3.11802
100	93.118	89.1112	89.1112	89.1112	174.179	168.437	0	4.98065	4.98065	-3.34826	8.32891	-3.34826	3.34826	0	0	0	0	0	86.4248	14.3762	14.3762	14.3762	4.37778	0	4.37778	7.81878	0	0	0	0	7.81878	61.2678	0	66.9078	77.0259	6.26059	1.94774	2.60626	43.7381	2.12396	4.52618	3.02701	0	-7.59028	13.888	26.8763	2.16106	3.02363	3.02363
100	92.8847	88.742	88.742	88.742	173.303	167.367	2.86883	5.14951	5.14951	-3.46178	8.61129	-3.46178	3.46178	0	0	0	0	0	85.7038	14.8636	14.8636	14.8636	4.5262	0	4.5262	8.08388	0	0	0	0	8.08388	57.0858	0	59.2658	73.3782	6.47285	2.01378	2.69463	38.9618	2.19598	4.67963	0	0	-4.71799	11.2292	21.5282	2.23433	3.12615	3.12615
100	92.8241	88.6462	88.6462	88.6462	173.076	167.09	0	5.19333	5.19333	-3.49124	8.68457	-3.49124	3.49124	0	0	0	0	0	86.7735	17.0324	17.0324	14.9901	4.56472	0	6.60701	10.195	0	2.04229	2.04229	0	12.2372	59.6138	0	56.0259	74.0026	6.52794	2.03091	2.71756	39.2933	2.21466	4.71946	0	0	-4.75814	11.3248	21.7114	2.25335	3.15275	3.15275
100	96.2224	94.023	94.023	94.023	185.826	182.675	0	2.73394	2.73394	-1.8379	4.57184	-1.8379	1.8379	0	0	0	0	0	139.319	56.3232	56.3232	56.3232	50.8349	48.4319	50.8349	52.7238	0	0	0	52.7238	0	932.237	853.498	76.8506	38.9573	3.43651	1.06914	1.43061	20.6853	1.16587	2.48447	0	0	-2.50484	5.96171	11.4296	1.18623	1.65971	1.65971
100	97.455	95.9732	95.9732	95.9732	190.451	188.328	0	1.84188	1.84188	-1.23821	3.08009	-1.23821	1.23821	0	0	0	0	0	159.119	5.31641	5.31641	5.31641	1.61893	0	1.61893	2.89144	-65.2581	0	0	68.1495	0	791.202	705.526	149.662	26.2459	2.31521	0.720288	0.963814	13.9359	0.785457	1.67381	0	0	-1.68753	4.01646	7.70022	0.799177	1.11816	1.11816
100	32.1969	30.7151	30.7151	30.7151	125.193	123.07	0	67.1	1.84188	-1.23821	3.08009	-1.23821	1.23821	0	0	0	65.2581	65.2581	159.119	5.31641	5.31641	5.31641	1.61893	0	1.61893	2.89144	0	0	0	2.89144	0	725.944	705.526	149.662	26.2459	2.31521	0.720288	0.963814	13.9359	0.785457	1.67381	0	0	-1.68753	4.01646	7.70022	0.799177	1.11816	1.11816
100	96.2224	94.023	94.023	94.023	185.826	182.675	0	2.73394	2.73394	-1.8379	4.57184	-1.8379	1.8379	0	0	0	0	0	187.751	56.3232	56.3232	7.89125	2.40301	0	50.8349	52.7238	0	48.4319	48.4319	101.156	0	883.805	805.066	76.8506	38.9573	3.43651	1.06914	1.43061	20.6853	1.16587	2.48447	0	0	-2.50484	5.96171	11.4296	1.18623	1.65971	1.65971
100	97.5265	96.0864	96.0864	96.0864	190.719	188.656	0	1.79012	1.79012	-1.20341	2.99353	-1.20341	1.20341	0	0	0	0	0	160.267	71.4014	71.4014	71.4014	67.8079	66.2344	67.8079	69.0446	0	0	0	0	69.0446	1266.33	1180.25	84.8423	25.5084	2.25015	0.700047	0.936729	13.5442	0.763384	1.62678	0	0	-1.64011	3.90359	7.48383	0.776718	1.08674	1.08674
100	31.2921	29.852	29.852	29.852	124.485	122.421	0	68.0245	1.79012	-1.20341	2.99353	-1.20341	1.20341	0	0	0	66.2344	66.2344	160.267	5.16701	5.16701	5.16701	1.57344	0	1.57344	2.81019	0	0	0	0	2.81019	736.456	716.611	151.077	25.5084	2.25015	0.700047	0.936729	13.5442	0.763384	1.62678	0	0	-1.64011	3.90359	7.48383	0.776718	1.08674	1.08674
100	96.2224	94.023	94.023	94.023	185.826	182.675	0	2.73394	2.73394	-1.8379	4.57184	-1.8379	1.8379	0	0	0	0	0	139.319	56.3232	56.3232	56.3232	50.8349	48.4319	50.8349	52.7238	0	0	0	52.7238	0	78.7394	0	76.8506	38.9573	3.43651	1.06914	1.43061	20.6853	1.16587	2.48447	0	0	-2.50484	5.96171	11.4296	1.18623	1.65971	1.65971
100	97.455	95.9732	95.9732	95.9732	190.451	188.328	0	1.84188	1.84188	-1.23821	3.08009	-1.23821	1.23821	0	0	0	0	0	159.119	5.31641	5.31641	5.31641	1.61893	0	1.61893	2.89144	-65.2581	0	0	68.1495	0	85.6766	0	149.662	26.2459	2.31521	0.720288	0.963814	13.9359	0.785457	1.67381	0	0	-1.68753	4.01646	7.70022	0.799177	1.11816	1.11816
100	32.1969	30.7151	30.7151	30.7151	125.193	123.07	0	67.1	1.84188	-1.23821	3.08009	-1.23821	1.23821	0	0	0	65.2581	65.2581	159.119	5.31641	5.31641	5.31641	1.61893	0	1.61893	2.89144	0	0	0	2.89144	0	20.4185	0	149.662	26.2459	2.31521	0.720288	0.963814	13.9359	0.785457	1.67381	0	0	-1.68753	4.01646	7.70022	0.799177	1.11816	1.11816
100	96.2224	94.023	94.023	94.023	185.826	182.675	0	2.73394	2.73394	-1.8379	4.57184	-1.8379	1.8379	0	0	0	0	0	187.751	56.3232	56.3232	7.89125	2.40301	0	50.8349	52.7238	0	48.4319	48.4319	101.156	0	78.7394	0	76.8506	38.9573	3.43651	1.06914	1.43061	20.6853	1.16587	2.48447	0	0	-2.50484	5.96171	11.4296	1.18623	1.65971	1.65971
100	97.5265	96.0864	96.0864	96.0864	190.719	188.656	0	1.79012	1.79012	-1.20341	2.99353	-1.20341	1.20341	0	0	0	0	0	160.267	71.4014	71.4014	71.4014	67.8079	66.2344	67.8079	69.0446	0	0	0	0	69.0446	86.0791	0	84.8423	25.5084	2.25015	0.700047	0.936729	13.5442	0.763384	1.62678	0	0	-1.64011	3.90359	7.48383	0.776718	1.08674	1.08674
100	31.2921	29.852	29.852	29.852	124.485	122.421	0	68.0245	1.79012	-1.20341	2.99353	-1.20341	1.20341	0	0	0	66.2344	66.2344	160.267	5.16701	5.16701	5.16701	1.57344	0	1.57344	2.81019	0	0	0	0	2.81019	19.8447	0	151.077	25.5084	2.25015	0.700047	0.936729	13.5442	0.763384	1.62678	0	0	-1.64011	3.90359	7.48383	0.776718	1.08674	1.08674
100	91.5624	86.65	86.65	86.65	168.342	155.708	0	6.10644	6.10644	-4.10507	10.2115	-4.10507	4.10507	0	0	0	0	0	70.0591	38.5214	38.5214	38.5214	26.263	20.8957	26.263	30.4818	30.4818	0	0	0	0	46.9184	0	6.62302	81.4191	7.67569	2.38799	3.19536	35.0125	2.60405	5.54924	0	5.59472	0	7.72117	14.3393	2.64953	3.70707	3.70707
100	80.8161	76.4802	76.4802	76.4802	160.321	149.17	0	17.1264	5.38975	-3.62327	9.01302	-3.62327	3.62327	0	0	0	11.7366	11.7366	85.3098	15.557	15.557	15.557	4.73736	0	4.73736	8.461	8.461	0	0	0	0	41.4117	0	47.7623	71.8633	6.77482	2.10772	2.82033	30.9032	2.29842	4.89794	0	4.93809	0	6.81497	12.6564	2.33857	3.27199	3.27199
100	92.5527	88.2168	88.2168	88.2168	172.058	149.17	0	5.38975	5.38975	-3.62327	9.01302	-3.62327	3.62327	0	0	0	0	0	85.3098	15.557	15.557	15.557	4.73736	0	4.73736	8.461	8.461	0	0	0	0	41.4117	0	47.7623	83.5999	6.77482	2.10772	2.82033	30.9032	2.29842	4.89794	11.7366	16.6747	0	6.81497	12.6564	2.33857	3.27199	3.27199
100	92.4792	88.1004	88.1004	88.1004	171.782	160.521	10.8648	5.44298	5.44298	-3.65906	9.10204	-3.65906	3.65906	0	0	0	0	0	84.177	15.7107	15.7107	15.7107	4.78415	0	4.78415	8.54457	8.54457	0	0	0	0	41.8207	0	46.2586	72.5731	6.84174	2.12854	2.84819	31.2085	2.32112	4.94632	0	4.98687	0	6.88228	12.7814	2.36167	3.30431	3.30431
100	30.7293	29.0806	29.0806	29.0806	122.936	118.696	0	68.4883	2.04938	-1.3777	3.42709	-1.3777	1.3777	0	0	0	66.439	66.439	156.39	5.91535	5.91535	5.91535	1.80132	0	1.80132	3.21719	3.21719	0	0	0	0	697.485	681.739	142.113	27.3251	2.57604	0.801435	1.0724	11.7506	0.873946	1.86238	0	1.87765	0	2.59131	4.81243	0.889211	1.24413	1.24413
100	30.7293	29.0806	29.0806	29.0806	122.936	118.696	0	68.4883	2.04938	-1.3777	3.42709	-1.3777	1.3777	0	0	0	66.439	66.439	156.39	5.91535	5.91535	5.91535	1.80132	0	1.80132	3.21719	3.21719	0	0	0	0	15.7463	0	142.113	27.3251	2.57604	0.801435	1.0724	11.7506	0.873946	1.86238	0	1.87765	0	2.59131	4.81243	0.889211	1.24413	1.24413
100	92.4566	88.0648	88.0648	88.0648	171.697	160.402	0	5.45929	5.45929	-3.67003	9.12932	-3.67003	3.67003	0	0	0	0	0	83.83	17.7853	17.7853	17.7853	6.82609	2.02761	6.82609	10.5978	0	0	0	10.5978	0	52.5438	0	43.7703	72.7905	6.86224	2.13492	2.85672	31.302	2.32808	4.96114	0	5.00181	0	6.9029	12.8197	2.36874	3.31421	3.31421
100	92.5527	88.2168	88.2168	88.2168	172.058	160.907	0	5.38975	5.38975	-3.62327	9.01302	-3.62327	3.62327	0	0	0	0	0	85.3098	15.557	15.557	15.557	4.73736	0	4.73736	8.461	-3.27564	0	0	11.7366	0	53.1484	0	47.7623	71.8633	6.77482	2.10772	2.82033	30.9032	2.29842	4.89794	0	4.93809	0	6.81497	12.6564	2.33857	3.27199	3.27199
100	89.2771	84.9412	84.9412	84.9412	168.782	157.631	0	8.66538	5.38975	-3.62327	9.01302	-3.62327	3.62327	0	0	0	3.27564	3.27564	85.3098	15.557	15.557	15.557	4.73736	0	4.73736	8.461	0	0	0	8.461	0	49.8727	0	47.7623	71.8633	6.77482	2.10772	2.82033	30.9032	2.29842	4.89794	0	4.93809	0	6.81497	12.6564	2.33857	3.27199	3.27199
100	92.5527	88.2168	88.2168	88.2168	172.058	157.631	0	5.38975	5.38975	-3.62327	9.01302	-3.62327	3.62327	0	0	0	0	0	85.3098	15.557	15.557	15.557	4.73736	0	4.73736	8.461	0	0	0	8.461	0	49.8727	0	47.7623	75.1389	6.77482	2.10772	2.82033	30.9032	2.29842	4.89794	3.27564	8.21373	0	6.81497	12.6564	2.33857	3.27199	3.27199
100	92.5323	88.1846	88.1846	88.1846	171.981	160.8	3.01089	5.4045	5.4045	-3.63319	9.03769	-3.63319	3.63319	0	0	0	0	0	84.9959	15.5996	15.5996	15.5996	4.75032	0	4.75032	8.48416	0	0	0	8.48416	0	50.0092	0	47.3456	72.06	6.79336	2.11349	2.82805	30.9878	2.30471	4.91135	0	4.95161	0	6.83362	12.691	2.34497	3.28094	3.28094
100	92.4656	88.079	88.079	88.079	171.731	160.45	0	5.45279	5.45279	-3.66565	9.11844	-3.66565	3.66565	0	0	0	0	0	86.1127	17.8833	17.8833	15.739	4.79277	0	6.93709	10.7043	0	2.14432	2.14432	12.8486	0	52.6004	0	43.8373	72.7038	6.85406	2.13237	2.85332	31.2647	2.3253	4.95523	0	4.99585	0	6.89468	12.8044	2.36592	3.31026	3.31026
100	92.4566	88.0648	88.0648	88.0648	171.697	160.402	0	5.45929	5.45929	-3.67003	9.12932	-3.67003	3.67003	0	0	0	0	0	83.83	17.7853	17.7853	17.7853	6.82609	2.02761	6.82609	10.5978	0	0	0	0	10.5978	52.5438	0	43.7703	72.7905	6.86224	2.13492	2.85672	31.302	2.32808	4.96114	0	5.00181	0	6.9029	12.8197	2.36874	3.31421	3.31421
100	92.5527	88.2168	88.2168	88.2168	172.058	160.907	0	5.38975	5.38975	-3.62327	9.01302	-3.62327	3.62327	0	0	0	0	0	85.3098	15.557	15.557	15.557	4.73736	0	4.73736	8.461	-3.27564	0	0	0	11.7366	53.1484	0	47.7623	71.8633	6.77482	2.10772	2.82033	30.9032	2.29842	4.89794	0	4.93809	0	6.81497	12.6564	2.33857	3.27199	3.27199
100	89.2771	84.9412	84.9412	84.9412	168.782	157.631	0	8.66538	5.38975	-3.62327	9.01302	-3.62327	3.62327	0	0	0	3.27564	3.27564	85.3098	15.557	15.557	15.557	4.73736	0	4.73736	8.461	0	0	0	0	8.461	49.8727	0	47.7623	71.8633	6.77482	2.10772	2.82033	30.9032	2.29842	4.89794	0	4.93809	0	6.81497	12.6564	2.33857	3.27199	3.27199
100	92.5527	88.2168	88.2168	88.2168	172.058	157.631	0	5.38975	5.38975	-3.62327	9.01302	-3.62327	3.62327	0	0	0	0	0	85.3098	15.557	15.557	15.557	4.73736	0	4.73736	8.461	0	0	0	0	8.461	49.8727	0	47.7623	75.1389	6.77482	2.10772	2.82033	30.9032	2.29842	4.89794	3.27564	8.21373	0	6.81497	12.6564	2.33857	3.27199	3.27199
100	92.5323	88.1846	88.1846	88.1846	171.981	160.8	3.01089	5.4045	5.4045	-3.63319	9.03769	-3.63319	3.63319	0	0	0	0	0	84.9959	15.5996	15.5996	15.5996	4.75032	0	4.75032	8.48416	0	0	0	0	8.48416	50.0092	0	47.3456	72.06	6.79336	2.11349	2.82805	30.9878	2.30471	4.91135	0	4.95161	0	6.83362	12.691	2.34497	3.28094	3.28094
100	92.4656	88.079	88.079	88.079	171.731	160.45	0	5.45279	5.45279	-3.66565	9.11844	-3.66565	3.66565	0	0	0	0	0	86.1127	17.8833	17.8833	15.739	4.79277	0	6.93709	10.7043	0	2.14432	2.14432	0	12.8486	52.6004	0	43.8373	72.7038	6.85406	2.13237	2.85332	31.2647	2.3253	4.95523	0	4.99585	0	6.89468	12.8044	2.36592	3.31026	3.31026
100	95.8594	93.4487	93.4487	93.4487	184.464	178.265	0	2.99665	2.99665	-2.01451	5.01116	-2.01451	2.01451	0	0	0	0	0	136.233	54.8717	54.8717	54.8717	48.856	46.2221	48.856	50.9263	0	0	0	50.9263	0	885.915	811.964	69.135	39.9554	3.76674	1.17188	1.56808	17.1819	1.2779	2.72321	0	2.74554	0	3.78906	7.03683	1.30022	1.8192	1.8192
100	97.1683	95.5196	95.5196	95.5196	189.375	185.135	0	2.04938	2.04938	-1.3777	3.42709	-1.3777	1.3777	0	0	0	0	0	156.39	5.91535	5.91535	5.91535	1.80132	0	1.80132	3.21719	-63.2218	0	0	66.439	0	763.924	681.739	142.113	27.3251	2.57604	0.801435	1.0724	11.7506	0.873946	1.86238	0	1.87765	0	2.59131	4.81243	0.889211	1.24413	1.24413
100	33.9465	32.2978	32.2978	32.2978	126.153	121.914	0	65.2712	2.04938	-1.3777	3.42709	-1.3777	1.3777	0	0	0	63.2218	63.2218	156.39	5.91535	5.91535	5.91535	1.80132	0	1.80132	3.21719	0	0	0	3.21719	0	700.702	681.739	142.113	27.3251	2.57604	0.801435	1.0724	11.7506	0.873946	1.86238	0	1.87765	0	2.59131	4.81243	0.889211	1.24413	1.24413
100	95.8594	93.4487	93.4487	93.4487	184.464	178.265	0	2.99665	2.99665	-2.01451	5.01116	-2.01451	2.01451	0	0	0	0	0	182.455	54.8717	54.8717	8.64955	2.63393	0	48.856	50.9263	0	46.2221	46.2221	97.1484	0	839.693	765.742	69.135	39.9554	3.76674	1.17188	1.56808	17.1819	1.2779	2.72321	0	2.74554	0	3.78906	7.03683	1.30022	1.8192	1.8192
100	97.2565	95.6592	95.6592	95.6592	189.706	185.599	0	1.98551	1.98551	-1.33476	3.32027	-1.33476	1.33476	0	0	0	0	0	157.75	70.0991	70.0991	70.0991	66.1133	64.3681	66.1133	67.485	0	0	0	0	67.485	1228.09	1145.35	79.5497	26.4734	2.49575	0.776455	1.03897	11.3843	0.846706	1.80433	0	1.81912	0	2.51054	4.66243	0.861495	1.20535	1.20535
100	32.8884	31.2911	31.2911	31.2911	125.338	121.23	0	66.3536	1.98551	-1.33476	3.32027	-1.33476	1.33476	0	0	0	64.3681	64.3681	157.75	5.73098	5.73098	5.73098	1.74517	0	1.74517	3.11691	0	0	0	0	3.11691	713.148	694.776	143.918	26.4734	2.49575	0.776455	1.03897	11.3843	0.846706	1.80433	0	1.81912	0	2.51054	4.66243	0.861495	1.20535	1.20535
100	95.8594	93.4487	93.4487	93.4487	184.464	178.265	0	2.99665	2.99665	-2.01451	5.01116	-2.01451	2.01451	0	0	0	0	0	136.233	54.8717	54.8717	54.8717	48.856	46.2221	48.856	50.9263	0	0	0	50.9263	0	73.9509	0	69.135	39.9554	3.76674	1.17188	1.56808	17.1819	1.2779	2.72321	0	2.74554	0	3.78906	7.03683	1.30022	1.8192	1.8192
100	97.1683	95.5196	95.5196	95.5196	189.375	185.135	0	2.04938	2.04938	-1.3777	3.42709	-1.3777	1.3777	0	0	0	0	0	156.39	5.91535	5.91535	5.91535	1.80132	0	1.80132	3.21719	-63.2218	0	0	66.439	0	82.1852	0	142.113	27.3251	2.57604	0.801435	1.0724	11.7506	0.873946	1.86238	0	1.87765	0	2.59131	4.81243	0.889211	1.24413	1.24413
100	33.9465	32.2978	32.2978	32.2978	126.153	121.914	0	65.2712	2.04938	-1.3777	3.42709	-1.3777	1.3777	0	0	0	63.2218	63.2218	156.39	5.91535	5.91535	5.91535	1.80132	0	1.80132	3.21719	0	0	0	3.21719	0	18.9635	0	142.113	27.3251	2.57604	0.801435	1.0724	11.7506	0.873946	1.86238	0	1.87765	0	2.59131	4.81243	0.889211	1.24413	1.24413
100	95.8594	93.4487	93.4487	93.4487	184.464	178.265	0	2.99665	2.99665	-2.01451	5.01116	-2.01451	2.01451	0	0	0	0	0	182.455	54.8717	54.8717	8.64955	2.63393	0	48.856	50.9263	0	46.2221	46.2221	97.1484	0	73.9509	0	69.135	39.9554	3.76674	1.17188	1.56808	17.1819	1.2779	2.72321	0	2.74554	0	3.78906	7.03683	1.30022	1.8192	1.8192
100	97.2565	95.6592	95.6592	95.6592	189.706	185.599	0	1.98551	1.98551	-1.33476	3.32027	-1.33476	1.33476	0	0	0	0	0	157.75	70.0991	70.0991	70.0991	66.1133	64.3681	66.1133	67.485	0	0	0	0	67.485	82.7405	0	79.5497	26.4734	2.49575	0.776455	1.03897	11.3843	0.846706	1.80433	0	1.81912	0	2.51054	4.66243	0.861495	1.20535	1.20535
100	32.8884	31.2911	31.2911	31.2911	125.338	121.23	0	66.3536	1.98551	-1.33476	3.32027	-1.33476	1.33476	0	0	0	64.3681	64.3681	157.75	5.73098	5.73098	5.73098	1.74517	0	1.74517	3.11691	0	0	0	0	3.11691	18.3724	0	143.918	26.4734	2.49575	0.776455	1.03897	11.3843	0.846706	1.80433	0	1.81912	0	2.51054	4.66243	0.861495	1.20535	1.20535
100	25.3514	23.0769	23.0769	23.0769	114.6	104.07	0	73.5692	2.82736	-1.9007	4.72806	-1.9007	1.9007	0	0	0	70.7419	70.7419	156.879	18.0382	18.0382	5.67578	0	-2.48513	12.3624	14.3158	26.6782	12.3624	12.3624	0	0	0	0	105.581	33.0174	3.55394	1.10567	1.47949	6.84989	1.20571	2.56937	0	7.2711	4.68067	-1.10567	-2.72206	1.22677	1.71642	1.71642
100	76.4076	71.7994	71.7994	71.7994	154.626	133.292	0	21.4057	5.72817	-3.85078	9.57895	-3.85078	3.85078	0	0	0	15.6775	15.6775	87.5914	11.499	11.499	11.499	0	-5.03481	0	3.95745	3.95745	0	0	0	0	25.0461	0	33.7552	66.8926	7.20021	2.24007	2.99742	13.8777	2.44274	5.20548	0	14.7311	9.48294	-2.24007	-5.51483	2.48541	3.47743	3.47743
100	92.0851	87.477	87.477	87.477	170.303	133.292	0	5.72817	5.72817	-3.85078	9.57895	-3.85078	3.85078	0	0	0	0	0	87.5914	11.499	11.499	11.499	0	-5.03481	0	3.95745	3.95745	0	0	0	0	25.0461	0	33.7552	82.5702	7.20021	2.24007	2.99742	13.8777	2.44274	5.20548	15.6775	30.4086	9.48294	-2.24007	-5.51483	2.48541	3.47743	3.47743
100	91.9803	87.3112	87.3112	87.3112	169.91	148.294	14.5613	5.80399	5.80399	-3.90175	9.70575	-3.90175	3.90175	0	0	0	0	0	86.1034	11.6512	11.6512	11.6512	0	-5.10146	0	4.00984	4.00984	0	0	0	0	25.3776	0	31.5545	67.7781	7.29552	2.26972	3.0371	14.0614	2.47507	5.27439	0	14.9261	9.60847	-2.26972	-5.58783	2.51831	3.52347	3.52347
100	33.5645	31.5402	31.5402	31.5402	123.996	114.624	0	65.4749	2.51628	-1.69158	4.20786	-1.69158	1.69158	0	0	0	62.9586	62.9586	150.621	5.05131	5.05131	5.05131	0	-2.21171	0	1.73844	1.73844	0	0	0	0	627.792	616.789	126.972	29.3848	3.16293	0.984021	1.31671	6.09625	1.07305	2.28668	0	6.47111	4.16569	-0.984021	-2.42257	1.0918	1.52758	1.52758
100	33.5645	31.5402	31.5402	31.5402	123.996	114.624	0	65.4749	2.51628	-1.69158	4.20786	-1.69158	1.69158	0	0	0	62.9586	62.9586	150.621	5.05131	5.05131	5.05131	0	-2.21171	0	1.73844	1.73844	0	0	0	0	11.0023	0	126.972	29.3848	3.16293	0.984021	1.31671	6.09625	1.07305	2.28668	0	6.47111	4.16569	-0.984021	-2.42257	1.0918	1.52758	1.52758
100	92.0851	87.477	87.477	87.477	170.303	148.969	0	5.72817	5.72817	-3.85078	9.57895	-3.85078	3.85078	0	0	0	0	0	87.5914	11.499	11.499	11.499	0	-5.03481	0	3.95745	-11.7201	0	0	15.6775	0	40.7236	0	33.7552	66.8926	7.20021	2.24007	2.99742	13.8777	2.44274	5.20548	0	14.7311	9.48294	-2.24007	-5.51483	2.48541	3.47743	3.47743
100	80.365	75.7569	75.7569	75.7569	158.583	137.249	0	17.4483	5.72817	-3.85078	9.57895	-3.85078	3.85078	0	0	0	11.7201	11.7201	87.5914	11.499	11.499	11.499	0	-5.03481	0	3.95745	0	0	0	3.95745	0	29.0035	0	33.7552	66.8926	7.20021	2.24007	2.99742	13.8777	2.44274	5.20548	0	14.7311	9.48294	-2.24007	-5.51483	2.48541	3.47743	3.47743
100	92.0851	87.477	87.477	87.477	170.303	137.249	0	5.72817	5.72817	-3.85078	9.57895	-3.85078	3.85078	0	0	0	0	0	87.5914	11.499	11.499	11.499	0	-5.03481	0	3.95745	0	0	0	3.95745	0	29.0035	0	33.7552	78.6127	7.20021	2.24007	2.99742	13.8777	2.44274	5.20548	11.7201	26.4512	9.48294	-2.24007	-5.51483	2.48541	3.47743	3.47743
100	92.007	87.3535	87.3535	87.3535	170.01	148.466	10.8494	5.78466	5.78466	-3.88876	9.67342	-3.88876	3.88876	0	0	0	0	0	86.4827	11.6124	11.6124	11.6124	0	-5.08447	0	3.99648	0	0	0	3.99648	0	29.2896	0	32.1155	67.5524	7.27123	2.26216	3.02698	14.0146	2.46683	5.25683	0	14.8764	9.57647	-2.26216	-5.56922	2.50992	3.51173	3.51173
100	91.7436	86.9366	86.9366	86.9366	169.022	146.767	0	5.97534	5.97534	-4.01694	9.99228	-4.01694	4.01694	0	0	0	0	0	90.6518	19.906	19.906	11.9952	0	-5.25207	7.91082	12.039	0	7.91082	7.91082	19.9499	0	38.1658	0	18.6709	69.779	7.5109	2.33672	3.12676	14.4766	2.54814	5.4301	0	15.3667	9.89213	-2.33672	-5.75279	2.59265	3.62749	3.62749
100	92.0851	87.477	87.477	87.477	170.303	148.969	0	5.72817	5.72817	-3.85078	9.57895	-3.85078	3.85078	0	0	0	0	0	87.5914	11.499	11.499	11.499	0	-5.03481	0	3.95745	-11.7201	0	0	0	15.6775	40.7236	0	33.7552	66.8926	7.20021	2.24007	2.99742	13.8777	2.44274	5.20548	0	14.7311	9.48294	-2.24007	-5.51483	2.48541	3.47743	3.47743
100	80.365	75.7569	75.7569	75.7569	158.583	137.249	0	17.4483	5.72817	-3.85078	9.57895	-3.85078	3.85078	0	0	0	11.7201	11.7201	87.5914	11.499	11.499	11.499	0	-5.03481	0	3.95745	0	0	0	0	3.95745	29.0035	0	33.7552	66.8926	7.20021	2.24007	2.99742	13.8777	2.44274	5.20548	0	14.7311	9.48294	-2.24007	-5.51483	2.48541	3.47743	3.47743
100	92.0851	87.477	87.477	87.477	170.303	137.249	0	5.72817	5.72817	-3.85078	9.57895	-3.85078	3.85078	0	0	0	0	0	87.5914	11.499	11.499	11.499	0	-5.03481	0	3.95745	0	0	0	0	3.95745	29.0035	0	33.7552	78.6127	7.20021	2.24007	2.99742	13.8777	2.44274	5.20548	11.7201	26.4512	9.48294	-2.24007	-5.51483	2.48541	3.47743	3.47743
100	92.007	87.3535	87.3535	87.3535	170.01	148.466	10.8494	5.78466	5.78466	-3.88876	9.67342	-3.88876	3.88876	0	0	0	0	0	86.4827	11.6124	11.6124	11.6124	0	-5.08447	0	3.99648	0	0	0	0	3.99648	29.2896	0	32.1155	67.5524	7.27123	2.26216	3.02698	14.0146	2.46683	5.25683	0	14.8764	9.57647	-2.26216	-5.56922	2.50992	3.51173	3.51173
100	91.7436	86.9366	86.9366	86.9366	169.022	146.767	0	5.97534	5.97534	-4.01694	9.99228	-4.01694	4.01694	0	0	0	0	0	90.6518	19.906	19.906	11.9952	0	-5.25207	7.91082	12.039	0	7.91082	7.91082	0	19.9499	38.1658	0	18.6709	69.779	7.5109	2.33672	3.12676	14.4766	2.54814	5.4301	0	15.3667	9.89213	-2.33672	-5.75279	2.59265	3.62749	3.62749
100	34.6997	32.71	32.71	32.71	125.295	116.083	0	64.3561	2.47329	-1.66268	4.13596	-1.66268	1.66268	0	0	0	61.8828	61.8828	151.465	4.965	4.965	4.965	0	-2.17391	0	1.70873	0	0	0	0	1.70873	637.569	625.046	128.219	28.8826	3.10888	0.967207	1.29422	5.99208	1.05472	2.24761	0	6.36054	4.09451	-0.967207	-2.38117	1.07314	1.50147	1.50147
100	96.5231	94.4989	94.4989	94.4989	186.955	177.583	0	2.51628	2.51628	-1.69158	4.20786	-1.69158	1.69158	0	0	0	0	0	150.621	5.05131	5.05131	5.05131	0	-2.21171	0	1.73844	-61.2202	0	0	62.9586	0	690.75	616.789	126.972	29.3848	3.16293	0.984021	1.31671	6.09625	1.07305	2.28668	0	6.47111	4.16569	-0.984021	-2.42257	1.0918	1.52758	1.52758
100	35.3029	33.2787	33.2787	33.2787	125.735	116.363	0	63.7365	2.51628	-1.69158	4.20786	-1.69158	1.69158	0	0	0	61.2202	61.2202	150.621	5.05131	5.05131	5.05131	0	-2.21171	0	1.73844	0	0	0	1.73844	0	629.53	616.789	126.972	29.3848	3.16293	0.984021	1.31671	6.09625	1.07305	2.28668	0	6.47111	4.16569	-0.984021	-2.42257	1.0918	1.52758	1.52758
100	94.9894	92.0721	92.0721	92.0721	181.2	167.694	0	3.6263	3.6263	-2.43779	6.06408	-2.43779	2.43779	0	0	0	0	0	172.951	51.3928	51.3928	7.2796	0	-3.18736	44.1132	46.6185	0	44.1132	44.1132	90.7317	0	730.783	668.309	50.6432	42.3473	4.55819	1.4181	1.89756	8.78549	1.54641	3.2954	0	9.32573	6.00331	-1.4181	-3.49124	1.57342	2.20144	2.20144
100	34.6997	32.71	32.71	32.71	125.295	116.083	0	64.3561	2.47329	-1.66268	4.13596	-1.66268	1.66268	0	0	0	61.8828	61.8828	151.465	4.965	4.965	4.965	0	-2.17391	0	1.70873	0	0	0	0	1.70873	12.523	0	128.219	28.8826	3.10888	0.967207	1.29422	5.99208	1.05472	2.24761	0	6.36054	4.09451	-0.967207	-2.38117	1.07314	1.50147	1.50147
100	96.5231	94.4989	94.4989	94.4989	186.955	177.583	0	2.51628	2.51628	-1.69158	4.20786	-1.69158	1.69158	0	0	0	0	0	150.621	5.05131	5.05131	5.05131	0	-2.21171	0	1.73844	-61.2202	0	0	62.9586	0	73.9609	0	126.972	29.3848	3.16293	0.984021	1.31671	6.09625	1.07305	2.28668	0	6.47111	4.16569	-0.984021	-2.42257	1.0918	1.52758	1.52758
100	35.3029	33.2787	33.2787	33.2787	125.735	116.363	0	63.7365	2.51628	-1.69158	4.20786	-1.69158	1.69158	0	0	0	61.2202	61.2202	150.621	5.05131	5.05131	5.05131	0	-2.21171	0	1.73844	0	0	0	1.73844	0	12.7407	0	126.972	29.3848	3.16293	0.984021	1.31671	6.09625	1.07305	2.28668	0	6.47111	4.16569	-0.984021	-2.42257	1.0918	1.52758	1.52758
100	94.9894	92.0721	92.0721	92.0721	181.2	167.694	0	3.6263	3.6263	-2.43779	6.06408	-2.43779	2.43779	0	0	0	0	0	172.951	51.3928	51.3928	7.2796	0	-3.18736	44.1132	46.6185	0	44.1132	44.1132	90.7317	0	62.4743	0	50.6432	42.3473	4.55819	1.4181	1.89756	8.78549	1.54641	3.2954	0	9.32573	6.00331	-1.4181	-3.49124	1.57342	2.20144	2.20144
100	25.9975	23.665	23.665	23.665	114.972	104.174	0	72.8956	2.89941	-1.94914	4.84855	-1.94914	1.94914	0	0	0	69.9962	69.9962	155.78	21.0464	21.0464	8.36888	2.54846	0	15.226	17.2291	29.9066	12.6775	12.6775	0	0	0	0	100.626	33.8589	3.64451	1.13385	1.5172	7.02446	1.23643	2.63485	0	7.4564	4.79996	-1.13385	-2.79143	1.25803	1.76016	1.76016
100	78.9367	74.176	74.176	74.176	156.434	134.394	0	18.8042	5.91777	-3.97824	9.89601	-3.97824	3.97824	0	0	0	12.8865	12.8865	83.8706	17.0811	17.0811	17.0811	5.20147	0	5.20147	9.28991	9.28991	0	0	0	0	25.8751	0	23.051	69.1068	7.43854	2.31421	3.09664	14.3371	2.52359	5.37779	0	15.2187	9.79683	-2.31421	-5.69737	2.56767	3.59254	3.59254
100	91.8231	87.0625	87.0625	87.0625	169.32	134.394	0	5.91777	5.91777	-3.97824	9.89601	-3.97824	3.97824	0	0	0	0	0	83.8706	17.0811	17.0811	17.0811	5.20147	0	5.20147	9.28991	9.28991	0	0	0	0	25.8751	0	23.051	81.9932	7.43854	2.31421	3.09664	14.3371	2.52359	5.37779	12.8865	28.1052	9.79683	-2.31421	-5.69737	2.56767	3.59254	3.59254
100	91.7344	86.922	86.922	86.922	168.987	146.708	11.9408	5.98201	5.98201	-4.02143	10.0034	-4.02143	4.02143	0	0	0	0	0	82.61	17.2665	17.2665	17.2665	5.25793	0	5.25793	9.39075	9.39075	0	0	0	0	26.156	0	21.1301	69.8569	7.51929	2.33933	3.13025	14.4927	2.55099	5.43616	0	15.3839	9.90318	-2.33933	-5.75922	2.59555	3.63154	3.63154
100	34.3236	32.2536	32.2536	32.2536	124.539	114.955	0	64.694	2.57319	-1.72984	4.30303	-1.72984	1.72984	0	0	0	62.1208	62.1208	149.504	7.42728	7.42728	7.42728	2.26173	0	2.26173	4.03948	4.03948	0	0	0	0	632.944	621.692	123.058	30.0494	3.23446	1.00628	1.34649	6.23413	1.09732	2.3384	0	6.61747	4.25991	-1.00628	-2.47736	1.11649	1.56213	1.56213
100	34.3236	32.2536	32.2536	32.2536	124.539	114.955	0	64.694	2.57319	-1.72984	4.30303	-1.72984	1.72984	0	0	0	62.1208	62.1208	149.504	7.42728	7.42728	7.42728	2.26173	0	2.26173	4.03948	4.03948	0	0	0	0	11.2511	0	123.058	30.0494	3.23446	1.00628	1.34649	6.23413	1.09732	2.3384	0	6.61747	4.25991	-1.00628	-2.47736	1.11649	1.56213	1.56213
100	91.7071	86.8789	86.8789	86.8789	168.885	146.532	0	6.00171	6.00171	-4.03467	10.0364	-4.03467	4.03467	0	0	0	0	0	82.2234	19.5524	19.5524	19.5524	7.50432	2.22907	7.50432	11.6508	0	0	0	11.6508	0	37.8929	0	18.3119	70.0871	7.54405	2.34704	3.14056	14.5405	2.55939	5.45407	0	15.4346	9.9358	-2.34704	-5.77819	2.6041	3.6435	3.6435
100	91.8231	87.0625	87.0625	87.0625	169.32	147.28	0	5.91777	5.91777	-3.97824	9.89601	-3.97824	3.97824	0	0	0	0	0	83.8706	17.0811	17.0811	17.0811	5.20147	0	5.20147	9.28991	-3.59655	0	0	12.8865	0	38.7615	0	23.051	69.1068	7.43854	2.31421	3.09664	14.3371	2.52359	5.37779	0	15.2187	9.79683	-2.31421	-5.69737	2.56767	3.59254	3.59254
100	88.2266	83.4659	83.4659	83.4659	165.724	143.684	0	9.51432	5.91777	-3.97824	9.89601	-3.97824	3.97824	0	0	0	3.59655	3.59655	83.8706	17.0811	17.0811	17.0811	5.20147	0	5.20147	9.28991	0	0	0	9.28991	0	35.165	0	23.051	69.1068	7.43854	2.31421	3.09664	14.3371	2.52359	5.37779	0	15.2187	9.79683	-2.31421	-5.69737	2.56767	3.59254	3.59254
100	91.8231	87.0625	87.0625	87.0625	169.32	143.684	0	5.91777	5.91777	-3.97824	9.89601	-3.97824	3.97824	0	0	0	0	0	83.8706	17.0811	17.0811	17.0811	5.20147	0	5.20147	9.28991	0	0	0	9.28991	0	35.165	0	23.051	72.7033	7.43854	2.31421	3.09664	14.3371	2.52359	5.37779	3.59655	18.8152	9.79683	-2.31421	-5.69737	2.56767	3.59254	3.59254
100	91.7985	87.0236	87.0236	87.0236	169.228	147.122	3.30674	5.93556	5.93556	-3.9902	9.92576	-3.9902	3.9902	0	0	0	0	0	83.5215	17.1324	17.1324	17.1324	5.2171	0	5.2171	9.31783	0	0	0	9.31783	0	35.2707	0	22.519	69.3145	7.4609	2.32117	3.10594	14.3802	2.53118	5.39395	0	15.2644	9.82628	-2.32117	-5.7145	2.57539	3.60334	3.60334
100	91.718	86.8961	86.8961	86.8961	168.926	146.602	0	5.99385	5.99385	-4.02939	10.0232	-4.02939	4.02939	0	0	0	0	0	84.7347	19.6578	19.6578	17.3007	5.26834	0	7.62544	11.7664	0	2.3571	2.3571	14.1235	0	37.9742	0	18.4188	69.9953	7.53417	2.34397	3.13645	14.5214	2.55604	5.44693	0	15.4144	9.92279	-2.34397	-5.77062	2.60069	3.63873	3.63873
100	91.7071	86.8789	86.8789	86.8789	168.885	146.532	0	6.00171	6.00171	-4.03467	10.0364	-4.03467	4.03467	0	0	0	0	0	82.2234	19.5524	19.5524	19.5524	7.50432	2.22907	7.50432	11.6508	0	0	0	0	11.6508	37.8929	0	18.3119	70.0871	7.54405	2.34704	3.14056	14.5405	2.55939	5.45407	0	15.4346	9.9358	-2.34704	-5.77819	2.6041	3.6435	3.6435
100	91.8231	87.0625	87.0625	87.0625	169.32	147.28	0	5.91777	5.91777	-3.97824	9.89601	-3.97824	3.97824	0	0	0	0	0	83.8706	17.0811	17.0811	17.0811	5.20147	0	5.20147	9.28991	-3.59655	0	0	0	12.8865	38.7615	0	23.051	69.1068	7.43854	2.31421	3.09664	14.3371	2.52359	5.37779	0	15.2187	9.79683	-2.31421	-5.69737	2.56767	3.59254	3.59254
100	88.2266	83.4659	83.4659	83.4659	165.724	143.684	0	9.51432	5.91777	-3.97824	9.89601	-3.97824	3.97824	0	0	0	3.59655	3.59655	83.8706	17.0811	17.0811	17.0811	5.20147	0	5.20147	9.28991	0	0	0	0	9.28991	35.165	0	23.051	69.1068	7.43854	2.31421	3.09664	14.3371	2.52359	5.37779	0	15.2187	9.79683	-2.31421	-5.69737	2.56767	3.59254	3.59254
100	91.8231	87.0625	87.0625	87.0625	169.32	143.684	0	5.91777	5.91777	-3.97824	9.89601	-3.97824	3.97824	0	0	0	0	0	83.8706	17.0811	17.0811	17.0811	5.20147	0	5.20147	9.28991	0	0	0	0	9.28991	35.165	0	23.051	72.7033	7.43854	2.31421	3.09664	14.3371	2.52359	5.37779	3.59655	18.8152	9.79683	-2.31421	-5.69737	2.56767	3.59254	3.59254
100	91.7985	87.0236	87.0236	87.0236	169.228	147.122	3.30674	5.93556	5.93556	-3.9902	9.92576	-3.9902	3.9902	0	0	0	0	0	83.5215	17.1324	17.1324	17.1324	5.2171	0	5.2171	9.31783	0	0	0	0	9.31783	35.2707	0	22.519	69.3145	7.4609	2.32117	3.10594	14.3802	2.53118	5.39395	0	15.2644	9.82628	-2.32117	-5.7145	2.57539	3.60334	3.60334
100	91.718	86.8961	86.8961	86.8961	168.926	146.602	0	5.99385	5.99385	-4.02939	10.0232	-4.02939	4.02939	0	0	0	0	0	84.7347	19.6578	19.6578	17.3007	5.26834	0	7.62544	11.7664	0	2.3571	2.3571	0	14.1235	37.9742	0	18.4188	69.9953	7.53417	2.34397	3.13645	14.5214	2.55604	5.44693	0	15.4144	9.92279	-2.34397	-5.77062	2.60069	3.63873	3.63873
100	94.9894	92.0721	92.0721	92.0721	181.2	167.694	0	3.6263	3.6263	-2.43779	6.06408	-2.43779	2.43779	0	0	0	0	0	128.838	51.3928	51.3928	51.3928	44.1132	40.9258	44.1132	46.6185	0	0	0	46.6185	0	774.896	712.422	50.6432	42.3473	4.55819	1.4181	1.89756	8.78549	1.54641	3.2954	0	9.32573	6.00331	-1.4181	-3.49124	1.57342	2.20144	2.20144
100	96.4445	94.3744	94.3744	94.3744	186.66	177.076	0	2.57319	2.57319	-1.72984	4.30303	-1.72984	1.72984	0	0	0	0	0	149.504	7.42728	7.42728	7.42728	2.26173	0	2.26173	4.03948	-58.0814	0	0	62.1208	0	695.064	621.692	123.058	30.0494	3.23446	1.00628	1.34649	6.23413	1.09732	2.3384	0	6.61747	4.25991	-1.00628	-2.47736	1.11649	1.56213	1.56213
100	38.3631	36.2931	36.2931	36.2931	128.578	118.995	0	60.6546	2.57319	-1.72984	4.30303	-1.72984	1.72984	0	0	0	58.0814	58.0814	149.504	7.42728	7.42728	7.42728	2.26173	0	2.26173	4.03948	0	0	0	4.03948	0	636.983	621.692	123.058	30.0494	3.23446	1.00628	1.34649	6.23413	1.09732	2.3384	0	6.61747	4.25991	-1.00628	-2.47736	1.11649	1.56213	1.56213
100	94.9894	92.0721	92.0721	92.0721	181.2	167.694	0	3.6263	3.6263	-2.43779	6.06408	-2.43779	2.43779	0	0	0	0	0	169.764	51.3928	51.3928	10.467	3.18736	0	44.1132	46.6185	0	40.9258	40.9258	87.5443	0	733.97	671.496	50.6432	42.3473	4.55819	1.4181	1.89756	8.78549	1.54641	3.2954	0	9.32573	6.00331	-1.4181	-3.49124	1.57342	2.20144	2.20144
100	96.5825	94.5929	94.5929	94.5929	187.178	177.966	0	2.47329	2.47329	-1.66268	4.13596	-1.66268	1.66268	0	0	0	0	0	151.465	66.8478	66.8478	66.8478	61.8828	59.7089	61.8828	63.5916	0	0	0	0	63.5916	1132.63	1058.23	66.3366	28.8826	3.10888	0.967207	1.29422	5.99208	1.05472	2.24761	0	6.36054	4.09451	-0.967207	-2.38117	1.07314	1.50147	1.50147
100	36.8736	34.8839	34.8839	34.8839	127.469	118.257	0	62.1822	2.47329	-1.66268	4.13596	-1.66268	1.66268	0	0	0	59.7089	59.7089	151.465	7.13891	7.13891	7.13891	2.17391	0	2.17391	3.88265	0	0	0	0	3.88265	654.96	640.263	126.046	28.8826	3.10888	0.967207	1.29422	5.99208	1.05472	2.24761	0	6.36054	4.09451	-0.967207	-2.38117	1.07314	1.50147	1.50147
100	94.9894	92.0721	92.0721	92.0721	181.2	167.694	0	3.6263	3.6263	-2.43779	6.06408	-2.43779	2.43779	0	0	0	0	0	128.838	51.3928	51.3928	51.3928	44.1132	40.9258	44.1132	46.6185	0	0	0	46.6185	0	62.4743	0	50.6432	42.3473	4.55819	1.4181	1.89756	8.78549	1.54641	3.2954	0	9.32573	6.00331	-1.4181	-3.49124	1.57342	2.20144	2.20144
100	96.4445	94.3744	94.3744	94.3744	186.66	177.076	0	2.57319	2.57319	-1.72984	4.30303	-1.72984	1.72984	0	0	0	0	0	149.504	7.42728	7.42728	7.42728	2.26173	0	2.26173	4.03948	-58.0814	0	0	62.1208	0	73.372	0	123.058	30.0494	3.23446	1.00628	1.34649	6.23413	1.09732	2.3384	0	6.61747	4.25991	-1.00628	-2.47736	1.11649	1.56213	1.56213
100	38.3631	36.2931	36.2931	36.2931	128.578	118.995	0	60.6546	2.57319	-1.72984	4.30303	-1.72984	1.72984	0	0	0	58.0814	58.0814	149.504	7.42728	7.42728	7.42728	2.26173	0	2.26173	4.03948	0	0	0	4.03948	0	15.2906	0	123.058	30.0494	3.23446	1.00628	1.34649	6.23413	1.09732	2.3384	0	6.61747	4.25991	-1.00628	-2.47736	1.11649	1.56213	1.56213
100	94.9894	92.0721	92.0721	92.0721	181.2	167.694	0	3.6263	3.6263	-2.43779	6.06408	-2.43779	2.43779	0	0	0	0	0	169.764	51.3928	51.3928	10.467	3.18736	0	44.1132	46.6185	0	40.9258	40.9258	87.5443	0	62.4743	0	50.6432	42.3473	4.55819	1.4181	1.89756	8.78549	1.54641	3.2954	0	9.32573	6.00331	-1.4181	-3.49124	1.57342	2.20144	2.20144
100	96.5825	94.5929	94.5929	94.5929	187.178	177.966	0	2.47329	2.47329	-1.66268	4.13596	-1.66268	1.66268	0	0	0	0	0	151.465	66.8478	66.8478	66.8478	61.8828	59.7089	61.8828	63.5916	0	0	0	0	63.5916	74.4059	0	66.3366	28.8826	3.10888	0.967207	1.29422	5.99208	1.05472	2.24761	0	6.36054	4.09451	-0.967207	-2.38117	1.07314	1.50147	1.50147
100	36.8736	34.8839	34.8839	34.8839	127.469	118.257	0	62.1822	2.47329	-1.66268	4.13596	-1.66268	1.66268	0	0	0	59.7089	59.7089	151.465	7.13891	7.13891	7.13891	2.17391	0	2.17391	3.88265	0	0	0	0	3.88265	14.6969	0	126.046	28.8826	3.10888	0.967207	1.29422	5.99208	1.05472	2.24761	0	6.36054	4.09451	-0.967207	-2.38117	1.07314	1.50147	1.50147
100	23.2189	21.0407	21.0407	21.0407	112.923	103.898	0	75.7475	2.70761	-1.8202	4.52781	-1.8202	1.8202	0	0	0	73.0399	73.0399	159.764	19.3919	19.3919	5.43539	0	-2.37987	13.9565	15.8272	29.7837	13.9565	13.9565	0	0	0	0	108.521	32.6779	3.40342	1.05884	1.41683	8.67746	1.15464	2.46055	0	5.9043	3.42359	0	-0.489084	1.17481	1.64373	1.64373
100	76.9245	72.4173	72.4173	72.4173	155.62	136.944	0	20.9367	5.60266	-3.76641	9.36907	-3.76641	3.76641	0	0	0	15.3341	15.3341	87.8633	11.2471	11.2471	11.2471	0	-4.9245	0	3.87074	3.87074	0	0	0	0	28.8793	0	39.5885	67.618	7.04245	2.19099	2.93175	17.9556	2.38922	5.09143	0	12.2174	7.08419	0	-1.01203	2.43095	3.40124	3.40124
100	92.2585	87.7513	87.7513	87.7513	170.954	136.944	0	5.60266	5.60266	-3.76641	9.36907	-3.76641	3.76641	0	0	0	0	0	87.8633	11.2471	11.2471	11.2471	0	-4.9245	0	3.87074	3.87074	0	0	0	0	28.8793	0	39.5885	82.952	7.04245	2.19099	2.93175	17.9556	2.38922	5.09143	15.3341	27.5514	7.08419	0	-1.01203	2.43095	3.40124	3.40124
100	92.1583	87.5928	87.5928	87.5928	170.578	151.661	14.2382	5.67518	5.67518	-3.81516	9.49034	-3.81516	3.81516	0	0	0	0	0	86.4118	11.3926	11.3926	11.3926	0	-4.98824	0	3.92084	3.92084	0	0	0	0	29.2531	0	37.5122	68.4932	7.13361	2.21935	2.9697	18.1881	2.42014	5.15734	0	12.3755	7.17588	0	-1.02513	2.46242	3.44527	3.44527
100	32.6225	30.711	30.711	30.711	123.587	115.667	0	66.4705	2.376	-1.59727	3.97328	-1.59727	1.59727	0	0	0	64.0945	64.0945	152.445	4.7697	4.7697	4.7697	0	-2.0884	0	1.64152	1.64152	0	0	0	0	645.755	633.507	131.972	28.6757	2.98659	0.929162	1.24331	7.61471	1.01323	2.1592	0	5.18119	3.00429	0	-0.429185	1.03093	1.44241	1.44241
100	32.6225	30.711	30.711	30.711	123.587	115.667	0	66.4705	2.376	-1.59727	3.97328	-1.59727	1.59727	0	0	0	64.0945	64.0945	152.445	4.7697	4.7697	4.7697	0	-2.0884	0	1.64152	1.64152	0	0	0	0	12.2472	0	131.972	28.6757	2.98659	0.929162	1.24331	7.61471	1.01323	2.1592	0	5.18119	3.00429	0	-0.429185	1.03093	1.44241	1.44241
100	92.2585	87.7513	87.7513	87.7513	170.954	152.278	0	5.60266	5.60266	-3.76641	9.36907	-3.76641	3.76641	0	0	0	0	0	87.8633	11.2471	11.2471	11.2471	0	-4.9245	0	3.87074	-11.4633	0	0	15.3341	0	44.2133	0	39.5885	67.618	7.04245	2.19099	2.93175	17.9556	2.38922	5.09143	0	12.2174	7.08419	0	-1.01203	2.43095	3.40124	3.40124
100	80.7952	76.288	76.288	76.288	159.49	140.815	0	17.066	5.60266	-3.76641	9.36907	-3.76641	3.76641	0	0	0	11.4633	11.4633	87.8633	11.2471	11.2471	11.2471	0	-4.9245	0	3.87074	0	0	0	3.87074	0	32.75	0	39.5885	67.618	7.04245	2.19099	2.93175	17.9556	2.38922	5.09143	0	12.2174	7.08419	0	-1.01203	2.43095	3.40124	3.40124
100	92.2585	87.7513	87.7513	87.7513	170.954	140.815	0	5.60266	5.60266	-3.76641	9.36907	-3.76641	3.76641	0	0	0	0	0	87.8633	11.2471	11.2471	11.2471	0	-4.9245	0	3.87074	0	0	0	3.87074	0	32.75	0	39.5885	79.0813	7.04245	2.19099	2.93175	17.9556	2.38922	5.09143	11.4633	23.6807	7.08419	0	-1.01203	2.43095	3.40124	3.40124
100	92.1839	87.6332	87.6332	87.6332	170.674	151.818	10.6094	5.6567	5.6567	-3.80274	9.45944	-3.80274	3.80274	0	0	0	0	0	86.7817	11.3555	11.3555	11.3555	0	-4.972	0	3.90807	0	0	0	3.90807	0	33.0659	0	38.0414	68.2702	7.11038	2.21212	2.96002	18.1288	2.41226	5.14054	0	12.3352	7.15251	0	-1.02179	2.4544	3.43405	3.43405
100	91.9321	87.2349	87.2349	87.2349	169.729	150.266	0	5.8389	5.8389	-3.92522	9.76412	-3.92522	3.92522	0	0	0	0	0	90.8652	19.4515	19.4515	11.7213	0	-5.13214	7.73019	11.7641	0	7.73019	7.73019	19.4943	0	41.8611	0	25.0947	70.4691	7.3394	2.28337	3.05536	18.7127	2.48996	5.30611	0	12.7325	7.38289	0	-1.0547	2.53345	3.54466	3.54466
100	92.2585	87.7513	87.7513	87.7513	170.954	152.278	0	5.60266	5.60266	-3.76641	9.36907	-3.76641	3.76641	0	0	0	0	0	87.8633	11.2471	11.2471	11.2471	0	-4.9245	0	3.87074	-11.4633	0	0	0	15.3341	44.2133	0	39.5885	67.618	7.04245	2.19099	2.93175	17.9556	2.38922	5.09143	0	12.2174	7.08419	0	-1.01203	2.43095	3.40124	3.40124
100	80.7952	76.288	76.288	76.288	159.49	140.815	0	17.066	5.60266	-3.76641	9.36907	-3.76641	3.76641	0	0	0	11.4633	11.4633	87.8633	11.2471	11.2471	11.2471	0	-4.9245	0	3.87074	0	0	0	0	3.87074	32.75	0	39.5885	67.618	7.04245	2.19099	2.93175	17.9556	2.38922	5.09143	0	12.2174	7.08419	0	-1.01203	2.43095	3.40124	3.40124
100	92.2585	87.7513	87.7513	87.7513	170.954	140.815	0	5.60266	5.60266	-3.76641	9.36907	-3.76641	3.76641	0	0	0	0	0	87.8633	11.2471	11.2471	11.2471	0	-4.9245	0	3.87074	0	0	0	0	3.87074	32.75	0	39.5885	79.0813	7.04245	2.19099	2.93175	17.9556	2.38922	5.09143	11.4633	23.6807	7.08419	0	-1.01203	2.43095	3.40124	3.40124
100	92.1839	87.6332	87.6332	87.6332	170.674	151.818	10.6094	5.6567	5.6567	-3.80274	9.45944	-3.80274	3.80274	0	0	0	0	0	86.7817	11.3555	11.3555	11.3555	0	-4.972	0	3.90807	0	0	0	0	3.90807	33.0659	0	38.0414	68.2702	7.11038	2.21212	2.96002	18.1288	2.41226	5.14054	0	12.3352	7.15251	0	-1.02179	2.4544	3.43405	3.43405
100	91.9321	87.2349	87.2349	87.2349	169.729	150.266	0	5.8389	5.8389	-3.92522	9.76412	-3.92522	3.92522	0	0	0	0	0	90.8652	19.4515	19.4515	11.7213	0	-5.13214	7.73019	11.7641	0	7.73019	7.73019	0	19.4943	41.8611	0	25.0947	70.4691	7.3394	2.28337	3.05536	18.7127	2.48996	5.30611	0	12.7325	7.38289	0	-1.0547	2.53345	3.54466	3.54466
100	33.7106	31.8301	31.8301	31.8301	124.822	117.029	0	65.397	2.33763	-1.57148	3.90911	-1.57148	1.57148	0	0	0	63.0594	63.0594	153.213	4.69267	4.69267	4.69267	0	-2.05468	0	1.61501	0	0	0	0	1.61501	654.706	641.041	133.071	28.2126	2.93836	0.914156	1.22323	7.49173	0.996866	2.12433	0	5.09751	2.95577	0	-0.422253	1.01428	1.41912	1.41912
100	96.717	94.8055	94.8055	94.8055	187.682	179.762	0	2.376	2.376	-1.59727	3.97328	-1.59727	1.59727	0	0	0	0	0	152.445	4.7697	4.7697	4.7697	0	-2.0884	0	1.64152	-62.453	0	0	64.0945	0	709.849	633.507	131.972	28.6757	2.98659	0.929162	1.24331	7.61471	1.01323	2.1592	0	5.18119	3.00429	0	-0.429185	1.03093	1.44241	1.44241
100	34.264	32.3526	32.3526	32.3526	125.229	117.309	0	64.829	2.376	-1.59727	3.97328	-1.59727	1.59727	0	0	0	62.453	62.453	152.445	4.7697	4.7697	4.7697	0	-2.0884	0	1.64152	0	0	0	1.64152	0	647.396	633.507	131.972	28.6757	2.98659	0.929162	1.24331	7.61471	1.01323	2.1592	0	5.18119	3.00429	0	-0.429185	1.03093	1.44241	1.44241
100	95.2263	92.447	92.447	92.447	182.089	170.573	0	3.45482	3.45482	-2.32251	5.77733	-2.32251	2.32251	0	0	0	0	0	176.257	52.3402	52.3402	6.93537	0	-3.03664	45.4048	47.7917	0	45.4048	45.4048	93.1965	0	759.726	694.126	55.6792	41.6959	4.34265	1.35105	1.80783	11.0722	1.47328	3.13958	0	7.5337	4.36839	0	-0.624055	1.49902	2.09734	2.09734
100	33.7106	31.8301	31.8301	31.8301	124.822	117.029	0	65.397	2.33763	-1.57148	3.90911	-1.57148	1.57148	0	0	0	63.0594	63.0594	153.213	4.69267	4.69267	4.69267	0	-2.05468	0	1.61501	0	0	0	0	1.61501	13.6645	0	133.071	28.2126	2.93836	0.914156	1.22323	7.49173	0.996866	2.12433	0	5.09751	2.95577	0	-0.422253	1.01428	1.41912	1.41912
100	96.717	94.8055	94.8055	94.8055	187.682	179.762	0	2.376	2.376	-1.59727	3.97328	-1.59727	1.59727	0	0	0	0	0	152.445	4.7697	4.7697	4.7697	0	-2.0884	0	1.64152	-62.453	0	0	64.0945	0	76.3418	0	131.972	28.6757	2.98659	0.929162	1.24331	7.61471	1.01323	2.1592	0	5.18119	3.00429	0	-0.429185	1.03093	1.44241	1.44241
100	34.264	32.3526	32.3526	32.3526	125.229	117.309	0	64.829	2.376	-1.59727	3.97328	-1.59727	1.59727	0	0	0	62.453	62.453	152.445	4.7697	4.7697	4.7697	0	-2.0884	0	1.64152	0	0	0	1.64152	0	13.8888	0	131.972	28.6757	2.98659	0.929162	1.24331	7.61471	1.01323	2.1592	0	5.18119	3.00429	0	-0.429185	1.03093	1.44241	1.44241
100	95.2263	92.447	92.447	92.447	182.089	170.573	0	3.45482	3.45482	-2.32251	5.77733	-2.32251	2.32251	0	0	0	0	0	176.257	52.3402	52.3402	6.93537	0	-3.03664	45.4048	47.7917	0	45.4048	45.4048	93.1965	0	65.5998	0	55.6792	41.6959	4.34265	1.35105	1.80783	11.0722	1.47328	3.13958	0	7.5337	4.36839	0	-0.624055	1.49902	2.09734	2.09734
100	23.7849	21.5536	21.5536	21.5536	113.238	103.993	0	75.1562	2.77362	-1.86457	4.63819	-1.86457	1.86457	0	0	0	72.3826	72.3826	158.783	22.3026	22.3026	8.00578	2.43789	0	16.7347	18.6509	32.9477	14.2968	14.2968	0	0	0	0	103.853	33.4745	3.48639	1.08465	1.45137	8.889	1.18279	2.52053	0	6.04824	3.50705	0	-0.501007	1.20345	1.6838	1.6838
100	79.4131	74.7601	74.7601	74.7601	157.419	138.139	0	18.3789	5.78392	-3.88826	9.67218	-3.88826	3.88826	0	0	0	12.595	12.595	84.2355	16.6947	16.6947	16.6947	5.08382	0	5.08382	9.07978	9.07978	0	0	0	0	29.8136	0	29.3152	69.8055	7.27029	2.26187	3.02659	18.5365	2.46651	5.25615	0	12.6126	7.31337	0	-1.04477	2.5096	3.51128	3.51128
100	92.0081	87.3551	87.3551	87.3551	170.014	138.139	0	5.78392	5.78392	-3.88826	9.67218	-3.88826	3.88826	0	0	0	0	0	84.2355	16.6947	16.6947	16.6947	5.08382	0	5.08382	9.07978	9.07978	0	0	0	0	29.8136	0	29.3152	82.4005	7.27029	2.26187	3.02659	18.5365	2.46651	5.25615	12.595	25.2076	7.31337	0	-1.04477	2.5096	3.51128	3.51128
100	91.9233	87.221	87.221	87.221	169.696	150.212	11.6679	5.84527	5.84527	-3.9295	9.77477	-3.9295	3.9295	0	0	0	0	0	83.0075	16.8718	16.8718	16.8718	5.13774	0	5.13774	9.17609	9.17609	0	0	0	0	30.1298	0	27.5047	70.546	7.34741	2.28586	3.0587	18.7332	2.49268	5.3119	0	12.7464	7.39095	0	-1.05585	2.53622	3.54852	3.54852
100	33.3183	31.3661	31.3661	31.3661	124.091	116.002	0	65.7553	2.42668	-1.63134	4.05802	-1.63134	1.63134	0	0	0	63.3287	63.3287	151.43	7.00438	7.00438	7.00438	2.13295	0	2.13295	3.80948	3.80948	0	0	0	0	650.996	638.488	128.388	29.2874	3.0503	0.948981	1.26983	7.77713	1.03484	2.20525	0	5.2917	3.06837	0	-0.438339	1.05292	1.47318	1.47318
100	33.3183	31.3661	31.3661	31.3661	124.091	116.002	0	65.7553	2.42668	-1.63134	4.05802	-1.63134	1.63134	0	0	0	63.3287	63.3287	151.43	7.00438	7.00438	7.00438	2.13295	0	2.13295	3.80948	3.80948	0	0	0	0	12.5085	0	128.388	29.2874	3.0503	0.948981	1.26983	7.77713	1.03484	2.20525	0	5.2917	3.06837	0	-0.438339	1.05292	1.47318	1.47318
100	91.8973	87.1798	87.1798	87.1798	169.599	150.052	0	5.86408	5.86408	-3.94215	9.80623	-3.94215	3.94215	0	0	0	0	0	82.631	19.1041	19.1041	19.1041	7.33223	2.17795	7.33223	11.3836	0	0	0	11.3836	0	41.6103	0	24.7716	70.773	7.37105	2.29322	3.06854	18.7935	2.5007	5.329	0	12.7874	7.41473	0	-1.05925	2.54438	3.55995	3.55995
100	92.0081	87.3551	87.3551	87.3551	170.014	150.734	0	5.78392	5.78392	-3.88826	9.67218	-3.88826	3.88826	0	0	0	0	0	84.2355	16.6947	16.6947	16.6947	5.08382	0	5.08382	9.07978	-3.5152	0	0	12.595	0	42.4085	0	29.3152	69.8055	7.27029	2.26187	3.02659	18.5365	2.46651	5.25615	0	12.6126	7.31337	0	-1.04477	2.5096	3.51128	3.51128
100	88.4929	83.8399	83.8399	83.8399	166.499	147.219	0	9.29911	5.78392	-3.88826	9.67218	-3.88826	3.88826	0	0	0	3.5152	3.5152	84.2355	16.6947	16.6947	16.6947	5.08382	0	5.08382	9.07978	0	0	0	9.07978	0	38.8933	0	29.3152	69.8055	7.27029	2.26187	3.02659	18.5365	2.46651	5.25615	0	12.6126	7.31337	0	-1.04477	2.5096	3.51128	3.51128
100	92.0081	87.3551	87.3551	87.3551	170.014	147.219	0	5.78392	5.78392	-3.88826	9.67218	-3.88826	3.88826	0	0	0	0	0	84.2355	16.6947	16.6947	16.6947	5.08382	0	5.08382	9.07978	0	0	0	9.07978	0	38.8933	0	29.3152	73.3207	7.27029	2.26187	3.02659	18.5365	2.46651	5.25615	3.5152	16.1278	7.31337	0	-1.04477	2.5096	3.51128	3.51128
100	91.9846	87.3179	87.3179	87.3179	169.926	150.59	3.23173	5.80091	5.80091	-3.89968	9.70059	-3.89968	3.89968	0	0	0	0	0	83.8954	16.7438	16.7438	16.7438	5.09875	0	5.09875	9.10646	0	0	0	9.10646	0	39.0076	0	28.8137	70.0106	7.29165	2.26851	3.03549	18.591	2.47376	5.27159	0	12.6497	7.33486	0	-1.04784	2.51697	3.5216	3.5216
100	91.9077	87.1962	87.1962	87.1962	169.637	150.115	0	5.85658	5.85658	-3.9371	9.79368	-3.9371	3.9371	0	0	0	0	0	85.0843	19.2076	19.2076	16.9045	5.14768	0	7.45079	11.497	0	2.30311	2.30311	13.8001	0	41.6851	0	24.8678	70.6825	7.36162	2.29028	3.06462	18.7694	2.4975	5.32218	0	12.771	7.40525	0	-1.05789	2.54112	3.55539	3.55539
100	91.8973	87.1798	87.1798	87.1798	169.599	150.052	0	5.86408	5.86408	-3.94215	9.80623	-3.94215	3.94215	0	0	0	0	0	82.631	19.1041	19.1041	19.1041	7.33223	2.17795	7.33223	11.3836	0	0	0	0	11.3836	41.6103	0	24.7716	70.773	7.37105	2.29322	3.06854	18.7935	2.5007	5.329	0	12.7874	7.41473	0	-1.05925	2.54438	3.55995	3.55995
100	92.0081	87.3551	87.3551	87.3551	170.014	150.734	0	5.78392	5.78392	-3.88826	9.67218	-3.88826	3.88826	0	0	0	0	0	84.2355	16.6947	16.6947	16.6947	5.08382	0	5.08382	9.07978	-3.5152	0	0	0	12.595	42.4085	0	29.3152	69.8055	7.27029	2.26187	3.02659	18.5365	2.46651	5.25615	0	12.6126	7.31337	0	-1.04477	2.5096	3.51128	3.51128
100	88.4929	83.8399	83.8399	83.8399	166.499	147.219	0	9.29911	5.78392	-3.88826	9.67218	-3.88826	3.88826	0	0	0	3.5152	3.5152	84.2355	16.6947	16.6947	16.6947	5.08382	0	5.08382	9.07978	0	0	0	0	9.07978	38.8933	0	29.3152	69.8055	7.27029	2.26187	3.02659	18.5365	2.46651	5.25615	0	12.6126	7.31337	0	-1.04477	2.5096	3.51128	3.51128
100	92.0081	87.3551	87.3551	87.3551	170.014	147.219	0	5.78392	5.78392	-3.88826	9.67218	-3.88826	3.88826	0	0	0	0	0	84.2355	16.6947	16.6947	16.6947	5.08382	0	5.08382	9.07978	0	0	0	0	9.07978	38.8933	0	29.3152	73.3207	7.27029	2.26187	3.02659	18.5365	2.46651	5.25615	3.5152	16.1278	7.31337	0	-1.04477	2.5096	3.51128	3.51128
100	91.9846	87.3179	87.3179	87.3179	169.926	150.59	3.23173	5.80091	5.80091	-3.89968	9.70059	-3.89968	3.89968	0	0	0	0	0	83.8954	16.7438	16.7438	16.7438	5.09875	0	5.09875	9.10646	0	0	0	0	9.10646	39.0076	0	28.8137	70.0106	7.29165	2.26851	3.03549	18.591	2.47376	5.27159	0	12.6497	7.33486	0	-1.04784	2.51697	3.5216	3.5216
100	91.9077	87.1962	87.1962	87.1962	169.637	150.115	0	5.85658	5.85658	-3.9371	9.79368	-3.9371	3.9371	0	0	0	0	0	85.0843	19.2076	19.2076	16.9045	5.14768	0	7.45079	11.497	0	2.30311	2.30311	0	13.8001	41.6851	0	24.8678	70.6825	7.36162	2.29028	3.06462	18.7694	2.4975	5.32218	0	12.771	7.40525	0	-1.05789	2.54112	3.55539	3.55539
100	95.2263	92.447	92.447	92.447	182.089	170.573	0	3.45482	3.45482	-2.32251	5.77733	-2.32251	2.32251	0	0	0	0	0	130.852	52.3402	52.3402	52.3402	45.4048	42.3682	45.4048	47.7917	0	0	0	47.7917	0	805.131	739.531	55.6792	41.6959	4.34265	1.35105	1.80783	11.0722	1.47328	3.13958	0	7.5337	4.36839	0	-0.624055	1.49902	2.09734	2.09734
100	96.6469	94.6947	94.6947	94.6947	187.419	179.33	0	2.42668	2.42668	-1.63134	4.05802	-1.63134	1.63134	0	0	0	0	0	151.43	7.00438	7.00438	7.00438	2.13295	0	2.13295	3.80948	-59.5192	0	0	63.3287	0	714.325	638.488	128.388	29.2874	3.0503	0.948981	1.26983	7.77713	1.03484	2.20525	0	5.2917	3.06837	0	-0.438339	1.05292	1.47318	1.47318
100	37.1278	35.1756	35.1756	35.1756	127.9	119.811	0	61.9459	2.42668	-1.63134	4.05802	-1.63134	1.63134	0	0	0	59.5192	59.5192	151.43	7.00438	7.00438	7.00438	2.13295	0	2.13295	3.80948	0	0	0	3.80948	0	654.806	638.488	128.388	29.2874	3.0503	0.948981	1.26983	7.77713	1.03484	2.20525	0	5.2917	3.06837	0	-0.438339	1.05292	1.47318	1.47318
100	95.2263	92.447	92.447	92.447	182.089	170.573	0	3.45482	3.45482	-2.32251	5.77733	-2.32251	2.32251	0	0	0	0	0	173.22	52.3402	52.3402	9.97201	3.03664	0	45.4048	47.7917	0	42.3682	42.3682	90.1599	0	762.763	697.163	55.6792	41.6959	4.34265	1.35105	1.80783	11.0722	1.47328	3.13958	0	7.5337	4.36839	0	-0.624055	1.49902	2.09734	2.09734
100	96.77	94.8894	94.8894	94.8894	187.881	180.089	0	2.33763	2.33763	-1.57148	3.90911	-1.57148	1.57148	0	0	0	0	0	153.213	67.752	67.752	67.752	63.0594	61.0047	63.0594	64.6744	0	0	0	0	64.6744	1159.18	1082.46	70.0113	28.2126	2.93836	0.914156	1.22323	7.49173	0.996866	2.12433	0	5.09751	2.95577	0	-0.422253	1.01428	1.41912	1.41912
100	35.7653	33.8847	33.8847	33.8847	126.876	119.084	0	63.3423	2.33763	-1.57148	3.90911	-1.57148	1.57148	0	0	0	61.0047	61.0047	153.213	6.74734	6.74734	6.74734	2.05468	0	2.05468	3.66968	0	0	0	0	3.66968	671.143	655.424	131.016	28.2126	2.93836	0.914156	1.22323	7.49173	0.996866	2.12433	0	5.09751	2.95577	0	-0.422253	1.01428	1.41912	1.41912
100	95.2263	92.447	92.447	92.447	182.089	170.573	0	3.45482	3.45482	-2.32251	5.77733	-2.32251	2.32251	0	0	0	0	0	130.852	52.3402	52.3402	52.3402	45.4048	42.3682	45.4048	47.7917	0	0	0	47.7917	0	65.5998	0	55.6792	41.6959	4.34265	1.35105	1.80783	11.0722	1.47328	3.13958	0	7.5337	4.36839	0	-0.624055	1.49902	2.09734	2.09734
100	96.6469	94.6947	94.6947	94.6947	187.419	179.33	0	2.42668	2.42668	-1.63134	4.05802	-1.63134	1.63134	0	0	0	0	0	151.43	7.00438	7.00438	7.00438	2.13295	0	2.13295	3.80948	-59.5192	0	0	63.3287	0	75.8371	0	128.388	29.2874	3.0503	0.948981	1.26983	7.77713	1.03484	2.20525	0	5.2917	3.06837	0	-0.438339	1.05292	1.47318	1.47318
100	37.1278	35.1756	35.1756	35.1756	127.9	119.811	0	61.9459	2.42668	-1.63134	4.05802	-1.63134	1.63134	0	0	0	59.5192	59.5192	151.43	7.00438	7.00438	7.00438	2.13295	0	2.13295	3.80948	0	0	0	3.80948	0	16.318	0	128.388	29.2874	3.0503	0.948981	1.26983	7.77713	1.03484	2.20525	0	5.2917	3.06837	0	-0.438339	1.05292	1.47318	1.47318
100	95.2263	92.447	92.447	92.447	182.089	170.573	0	3.45482	3.45482	-2.32251	5.77733	-2.32251	2.32251	0	0	0	0	0	173.22	52.3402	52.3402	9.97201	3.03664	0	45.4048	47.7917	0	42.3682	42.3682	90.1599	0	65.5998	0	55.6792	41.6959	4.34265	1.35105	1.80783	11.0722	1.47328	3.13958	0	7.5337	4.36839	0	-0.624055	1.49902	2.09734	2.09734
100	96.77	94.8894	94.8894	94.8894	187.881	180.089	0	2.33763	2.33763	-1.57148	3.90911	-1.57148	1.57148	0	0	0	0	0	153.213	67.752	67.752	67.752	63.0594	61.0047	63.0594	64.6744	0	0	0	0	64.6744	76.7238	0	70.0113	28.2126	2.93836	0.914156	1.22323	7.49173	0.996866	2.12433	0	5.09751	2.95577	0	-0.422253	1.01428	1.41912	1.41912
100	35.7653	33.8847	33.8847	33.8847	126.876	119.084	0	63.3423	2.33763	-1.57148	3.90911	-1.57148	1.57148	0	0	0	61.0047	61.0047	153.213	6.74734	6.74734	6.74734	2.05468	0	2.05468	3.66968	0	0	0	0	3.66968	15.7191	0	131.016	28.2126	2.93836	0.914156	1.22323	7.49173	0.996866	2.12433	0	5.09751	2.95577	0	-0.422253	1.01428	1.41912	1.41912
100	22.7518	20.5947	20.5947	20.5947	112.556	103.86	0	76.2246	2.68138	-1.80257	4.48395	-1.80257	1.80257	0	0	0	73.5432	73.5432	160.396	19.6884	19.6884	5.38273	0	-2.35682	14.3057	16.1582	30.4639	14.3057	14.3057	0	0	0	0	109.165	32.6035	3.37045	1.04858	1.40311	9.07775	1.14346	2.43671	0	5.60493	3.14825	0.242173	0	1.16343	1.6278	1.6278
100	77.0406	72.5562	72.5562	72.5562	155.843	137.765	0	20.8313	5.57446	-3.74745	9.3219	-3.74745	3.74745	0	0	0	15.2569	15.2569	87.9244	11.1904	11.1904	11.1904	0	-4.89971	0	3.85125	3.85125	0	0	0	0	29.7408	0	40.8996	67.781	7.007	2.17995	2.91699	18.8722	2.37719	5.0658	0	11.6524	6.54505	0.503466	0	2.41871	3.38412	3.38412
100	92.2975	87.813	87.813	87.813	171.1	137.765	0	5.57446	5.57446	-3.74745	9.3219	-3.74745	3.74745	0	0	0	0	0	87.9244	11.1904	11.1904	11.1904	0	-4.89971	0	3.85125	3.85125	0	0	0	0	29.7408	0	40.8996	83.0379	7.007	2.17995	2.91699	18.8722	2.37719	5.0658	15.2569	26.9092	6.54505	0.503466	0	2.41871	3.38412	3.38412
100	92.1983	87.6561	87.6561	87.6561	170.728	152.417	14.1655	5.64624	5.64624	-3.7957	9.44195	-3.7957	3.7957	0	0	0	0	0	86.4811	11.3345	11.3345	11.3345	0	-4.96281	0	3.90085	3.90085	0	0	0	0	30.1238	0	38.8508	68.6539	7.09723	2.20803	2.95455	19.1152	2.4078	5.13104	0	11.8024	6.62934	0.509949	0	2.44986	3.4277	3.4277
100	32.4196	30.5325	30.5325	30.5325	123.499	115.892	0	66.6849	2.3458	-1.57697	3.92277	-1.57697	1.57697	0	0	0	64.3391	64.3391	152.837	4.70907	4.70907	4.70907	0	-2.06186	0	1.62065	1.62065	0	0	0	0	649.622	637.107	133.049	28.5231	2.94863	0.917351	1.2275	7.94164	1.00035	2.13175	0	4.90346	2.75424	0.211864	0	1.01782	1.42408	1.42408
100	32.4196	30.5325	30.5325	30.5325	123.499	115.892	0	66.6849	2.3458	-1.57697	3.92277	-1.57697	1.57697	0	0	0	64.3391	64.3391	152.837	4.70907	4.70907	4.70907	0	-2.06186	0	1.62065	1.62065	0	0	0	0	12.5153	0	133.049	28.5231	2.94863	0.917351	1.2275	7.94164	1.00035	2.13175	0	4.90346	2.75424	0.211864	0	1.01782	1.42408	1.42408
100	92.2975	87.813	87.813	87.813	171.1	153.022	0	5.57446	5.57446	-3.74745	9.3219	-3.74745	3.74745	0	0	0	0	0	87.9244	11.1904	11.1904	11.1904	0	-4.89971	0	3.85125	-11.4056	0	0	15.2569	0	44.9977	0	40.8996	67.781	7.007	2.17995	2.91699	18.8722	2.37719	5.0658	0	11.6524	6.54505	0.503466	0	2.41871	3.38412	3.38412
100	80.8919	76.4074	76.4074	76.4074	159.694	141.616	0	16.9801	5.57446	-3.74745	9.3219	-3.74745	3.74745	0	0	0	11.4056	11.4056	87.9244	11.1904	11.1904	11.1904	0	-4.89971	0	3.85125	0	0	0	3.85125	0	33.5921	0	40.8996	67.781	7.007	2.17995	2.91699	18.8722	2.37719	5.0658	0	11.6524	6.54505	0.503466	0	2.41871	3.38412	3.38412
100	92.2975	87.813	87.813	87.813	171.1	141.616	0	5.57446	5.57446	-3.74745	9.3219	-3.74745	3.74745	0	0	0	0	0	87.9244	11.1904	11.1904	11.1904	0	-4.89971	0	3.85125	0	0	0	3.85125	0	33.5921	0	40.8996	79.1866	7.007	2.17995	2.91699	18.8722	2.37719	5.0658	11.4056	23.058	6.54505	0.503466	0	2.41871	3.38412	3.38412
100	92.2236	87.6961	87.6961	87.6961	170.823	152.571	10.5555	5.62795	5.62795	-3.78341	9.41135	-3.78341	3.78341	0	0	0	0	0	86.8489	11.2978	11.2978	11.2978	0	-4.94672	0	3.88821	0	0	0	3.88821	0	33.9144	0	39.3729	68.4314	7.07424	2.20087	2.94498	19.0533	2.4	5.11441	0	11.7642	6.60786	0.508297	0	2.44192	3.41659	3.41659
100	91.9744	87.3018	87.3018	87.3018	169.888	151.052	0	5.80827	5.80827	-3.90463	9.7129	-3.90463	3.90463	0	0	0	0	0	90.9132	19.3494	19.3494	11.6598	0	-5.10522	7.68964	11.7024	0	7.68964	7.68964	19.3921	0	42.6907	0	26.5368	70.624	7.3009	2.27139	3.03934	19.6637	2.4769	5.27828	0	12.1411	6.81958	0.524583	0	2.52016	3.52606	3.52606
100	92.2975	87.813	87.813	87.813	171.1	153.022	0	5.57446	5.57446	-3.74745	9.3219	-3.74745	3.74745	0	0	0	0	0	87.9244	11.1904	11.1904	11.1904	0	-4.89971	0	3.85125	-11.4056	0	0	0	15.2569	44.9977	0	40.8996	67.781	7.007	2.17995	2.91699	18.8722	2.37719	5.0658	0	11.6524	6.54505	0.503466	0	2.41871	3.38412	3.38412
100	80.8919	76.4074	76.4074	76.4074	159.694	141.616	0	16.9801	5.57446	-3.74745	9.3219	-3.74745	3.74745	0	0	0	11.4056	11.4056	87.9244	11.1904	11.1904	11.1904	0	-4.89971	0	3.85125	0	0	0	0	3.85125	33.5921	0	40.8996	67.781	7.007	2.17995	2.91699	18.8722	2.37719	5.0658	0	11.6524	6.54505	0.503466	0	2.41871	3.38412	3.38412
100	92.2975	87.813	87.813	87.813	171.1	141.616	0	5.57446	5.57446	-3.74745	9.3219	-3.74745	3.74745	0	0	0	0	0	87.9244	11.1904	11.1904	11.1904	0	-4.89971	0	3.85125	0	0	0	0	3.85125	33.5921	0	40.8996	79.1866	7.007	2.17995	2.91699	18.8722	2.37719	5.0658	11.4056	23.058	6.54505	0.503466	0	2.41871	3.38412	3.38412
100	92.2236	87.6961	87.6961	87.6961	170.823	152.571	10.5555	5.62795	5.62795	-3.78341	9.41135	-3.78341	3.78341	0	0	0	0	0	86.8489	11.2978	11.2978	11.2978	0	-4.94672	0	3.88821	0	0	0	0	3.88821	33.9144	0	39.3729	68.4314	7.07424	2.20087	2.94498	19.0533	2.4	5.11441	0	11.7642	6.60786	0.508297	0	2.44192	3.41659	3.41659
100	91.9744	87.3018	87.3018	87.3018	169.888	151.052	0	5.80827	5.80827	-3.90463	9.7129	-3.90463	3.90463	0	0	0	0	0	90.9132	19.3494	19.3494	11.6598	0	-5.10522	7.68964	11.7024	0	7.68964	7.68964	0	19.3921	42.6907	0	26.5368	70.624	7.3009	2.27139	3.03934	19.6637	2.4769	5.27828	0	12.1411	6.81958	0.524583	0	2.52016	3.52606	3.52606
100	33.4974	31.6404	31.6404	31.6404	124.72	117.233	0	65.6214	2.30839	-1.55182	3.86021	-1.55182	1.55182	0	0	0	63.313	63.313	153.589	4.63397	4.63397	4.63397	0	-2.02897	0	1.59481	0	0	0	0	1.59481	658.4	644.489	134.116	28.0682	2.9016	0.902721	1.20793	7.81499	0.984396	2.09775	0	4.82526	2.71031	0.208486	0	1.00159	1.40137	1.40137
100	96.7587	94.8716	94.8716	94.8716	187.839	180.231	0	2.3458	2.3458	-1.57697	3.92277	-1.57697	1.57697	0	0	0	0	0	152.837	4.70907	4.70907	4.70907	0	-2.06186	0	1.62065	-62.7184	0	0	64.3391	0	713.961	637.107	133.049	28.5231	2.94863	0.917351	1.2275	7.94164	1.00035	2.13175	0	4.90346	2.75424	0.211864	0	1.01782	1.42408	1.42408
100	34.0403	32.1532	32.1532	32.1532	125.12	117.513	0	65.0642	2.3458	-1.57697	3.92277	-1.57697	1.57697	0	0	0	62.7184	62.7184	152.837	4.70907	4.70907	4.70907	0	-2.06186	0	1.62065	0	0	0	1.62065	0	651.243	637.107	133.049	28.5231	2.94863	0.917351	1.2275	7.94164	1.00035	2.13175	0	4.90346	2.75424	0.211864	0	1.01782	1.42408	1.42408
100	95.2779	92.5286	92.5286	92.5286	182.282	171.199	0	3.4175	3.4175	-2.29742	5.71492	-2.29742	2.29742	0	0	0	0	0	176.976	52.5464	52.5464	6.86045	0	-3.00383	45.686	48.047	0	45.686	45.686	93.733	0	766.025	699.745	56.7753	41.5541	4.29574	1.33645	1.7883	11.5699	1.45737	3.10566	0	7.14365	4.01254	0.308657	0	1.48283	2.07468	2.07468
100	33.4974	31.6404	31.6404	31.6404	124.72	117.233	0	65.6214	2.30839	-1.55182	3.86021	-1.55182	1.55182	0	0	0	63.313	63.313	153.589	4.63397	4.63397	4.63397	0	-2.02897	0	1.59481	0	0	0	0	1.59481	13.9105	0	134.116	28.0682	2.9016	0.902721	1.20793	7.81499	0.984396	2.09775	0	4.82526	2.71031	0.208486	0	1.00159	1.40137	1.40137
100	96.7587	94.8716	94.8716	94.8716	187.839	180.231	0	2.3458	2.3458	-1.57697	3.92277	-1.57697	1.57697	0	0	0	0	0	152.837	4.70907	4.70907	4.70907	0	-2.06186	0	1.62065	-62.7184	0	0	64.3391	0	76.8544	0	133.049	28.5231	2.94863	0.917351	1.2275	7.94164	1.00035	2.13175	0	4.90346	2.75424	0.211864	0	1.01782	1.42408	1.42408
100	34.0403	32.1532	32.1532	32.1532	125.12	117.513	0	65.0642	2.3458	-1.57697	3.92277	-1.57697	1.57697	0	0	0	62.7184	62.7184	152.837	4.70907	4.70907	4.70907	0	-2.06186	0	1.62065	0	0	0	1.62065	0	14.1359	0	133.049	28.5231	2.94863	0.917351	1.2275	7.94164	1.00035	2.13175	0	4.90346	2.75424	0.211864	0	1.01782	1.42408	1.42408
100	95.2779	92.5286	92.5286	92.5286	182.282	171.199	0	3.4175	3.4175	-2.29742	5.71492	-2.29742	2.29742	0	0	0	0	0	176.976	52.5464	52.5464	6.86045	0	-3.00383	45.686	48.047	0	45.686	45.686	93.733	0	66.2801	0	56.7753	41.5541	4.29574	1.33645	1.7883	11.5699	1.45737	3.10566	0	7.14365	4.01254	0.308657	0	1.48283	2.07468	2.07468
100	23.3009	21.0918	21.0918	21.0918	112.859	103.953	0	75.6507	2.7461	-1.84608	4.59218	-1.84608	1.84608	0	0	0	72.9046	72.9046	159.44	22.5773	22.5773	7.92636	2.4137	0	17.0647	18.9619	33.6129	14.651	14.651	0	0	0	0	104.559	33.3904	3.4518	1.07389	1.43697	9.29686	1.17106	2.49553	0	5.74022	3.22424	0.248018	0	1.19151	1.66709	1.66709
100	79.5201	74.8913	74.8913	74.8913	157.64	138.981	0	18.2834	5.75386	-3.86805	9.62191	-3.86805	3.86805	0	0	0	12.5295	12.5295	84.3174	16.608	16.608	16.608	5.0574	0	5.0574	9.0326	9.0326	0	0	0	0	30.698	0	30.7218	69.9624	7.23251	2.25011	3.01087	19.4796	2.45369	5.22883	0	12.0274	6.7557	0.519669	0	2.49655	3.49303	3.49303
100	92.0496	87.4208	87.4208	87.4208	170.17	138.981	0	5.75386	5.75386	-3.86805	9.62191	-3.86805	3.86805	0	0	0	0	0	84.3174	16.608	16.608	16.608	5.0574	0	5.0574	9.0326	9.0326	0	0	0	0	30.698	0	30.7218	82.492	7.23251	2.25011	3.01087	19.4796	2.45369	5.22883	12.5295	24.5569	6.7557	0.519669	0	2.49655	3.49303	3.49303
100	91.9657	87.2881	87.2881	87.2881	169.855	150.998	11.6066	5.81457	5.81457	-3.90887	9.72344	-3.90887	3.90887	0	0	0	0	0	83.0968	16.7832	16.7832	16.7832	5.11076	0	5.11076	9.1279	9.1279	0	0	0	0	31.0219	0	28.9357	70.7007	7.30882	2.27386	3.04263	19.6851	2.47958	5.28401	0	12.1543	6.82698	0.525152	0	2.5229	3.52989	3.52989
100	33.1021	31.1753	31.1753	31.1753	123.994	116.227	0	65.9835	2.39518	-1.61017	4.00535	-1.61017	1.61017	0	0	0	63.5883	63.5883	151.844	6.91347	6.91347	6.91347	2.10526	0	2.10526	3.76004	3.76004	0	0	0	0	654.877	642.099	129.534	29.1236	3.0107	0.936664	1.25335	8.10883	1.02141	2.17663	0	5.00669	2.81222	0.216325	0	1.03925	1.45406	1.45406
100	33.1021	31.1753	31.1753	31.1753	123.994	116.227	0	65.9835	2.39518	-1.61017	4.00535	-1.61017	1.61017	0	0	0	63.5883	63.5883	151.844	6.91347	6.91347	6.91347	2.10526	0	2.10526	3.76004	3.76004	0	0	0	0	12.7788	0	129.534	29.1236	3.0107	0.936664	1.25335	8.10883	1.02141	2.17663	0	5.00669	2.81222	0.216325	0	1.03925	1.45406	1.45406
100	91.94	87.2474	87.2474	87.2474	169.759	150.842	0	5.83319	5.83319	-3.92138	9.75457	-3.92138	3.92138	0	0	0	0	0	82.7225	19.0034	19.0034	19.0034	7.2936	2.16647	7.2936	11.3236	0	0	0	11.3236	0	42.4448	0	26.2216	70.927	7.33222	2.28113	3.05238	19.7481	2.48752	5.30092	0	12.1932	6.84884	0.526834	0	2.53097	3.54119	3.54119
100	92.0496	87.4208	87.4208	87.4208	170.17	151.51	0	5.75386	5.75386	-3.86805	9.62191	-3.86805	3.86805	0	0	0	0	0	84.3174	16.608	16.608	16.608	5.0574	0	5.0574	9.0326	-3.49693	0	0	12.5295	0	43.2275	0	30.7218	69.9624	7.23251	2.25011	3.01087	19.4796	2.45369	5.22883	0	12.0274	6.7557	0.519669	0	2.49655	3.49303	3.49303
100	88.5527	83.9239	83.9239	83.9239	166.673	148.013	0	9.25079	5.75386	-3.86805	9.62191	-3.86805	3.86805	0	0	0	3.49693	3.49693	84.3174	16.608	16.608	16.608	5.0574	0	5.0574	9.0326	0	0	0	9.0326	0	39.7306	0	30.7218	69.9624	7.23251	2.25011	3.01087	19.4796	2.45369	5.22883	0	12.0274	6.7557	0.519669	0	2.49655	3.49303	3.49303
100	92.0496	87.4208	87.4208	87.4208	170.17	148.013	0	5.75386	5.75386	-3.86805	9.62191	-3.86805	3.86805	0	0	0	0	0	84.3174	16.608	16.608	16.608	5.0574	0	5.0574	9.0326	0	0	0	9.0326	0	39.7306	0	30.7218	73.4594	7.23251	2.25011	3.01087	19.4796	2.45369	5.22883	3.49693	15.5243	6.7557	0.519669	0	2.49655	3.49303	3.49303
100	92.0264	87.384	87.384	87.384	170.083	151.368	3.21489	5.77068	5.77068	-3.87936	9.65003	-3.87936	3.87936	0	0	0	0	0	83.9793	16.6565	16.6565	16.6565	5.07218	0	5.07218	9.059	0	0	0	9.059	0	39.8467	0	30.2271	70.1669	7.25364	2.25669	3.01967	19.5365	2.46087	5.24412	0	12.0625	6.77544	0.521188	0	2.50385	3.50324	3.50324
100	91.9502	87.2636	87.2636	87.2636	169.797	150.904	0	5.82576	5.82576	-3.91639	9.74215	-3.91639	3.91639	0	0	0	0	0	85.1628	19.1065	19.1065	16.8155	5.1206	0	7.41159	11.4365	0	2.29099	2.29099	13.7275	0	42.5181	0	26.3155	70.8367	7.32289	2.27823	3.04849	19.723	2.48436	5.29418	0	12.1777	6.84012	0.526163	0	2.52775	3.53668	3.53668
100	91.94	87.2474	87.2474	87.2474	169.759	150.842	0	5.83319	5.83319	-3.92138	9.75457	-3.92138	3.92138	0	0	0	0	0	82.7225	19.0034	19.0034	19.0034	7.2936	2.16647	7.2936	11.3236	0	0	0	0	11.3236	42.4448	0	26.2216	70.927	7.33222	2.28113	3.05238	19.7481	2.48752	5.30092	0	12.1932	6.84884	0.526834	0	2.53097	3.54119	3.54119
100	92.0496	87.4208	87.4208	87.4208	170.17	151.51	0	5.75386	5.75386	-3.86805	9.62191	-3.86805	3.86805	0	0	0	0	0	84.3174	16.608	16.608	16.608	5.0574	0	5.0574	9.0326	-3.49693	0	0	0	12.5295	43.2275	0	30.7218	69.9624	7.23251	2.25011	3.01087	19.4796	2.45369	5.22883	0	12.0274	6.7557	0.519669	0	2.49655	3.49303	3.49303
100	88.5527	83.9239	83.9239	83.9239	166.673	148.013	0	9.25079	5.75386	-3.86805	9.62191	-3.86805	3.86805	0	0	0	3.49693	3.49693	84.3174	16.608	16.608	16.608	5.0574	0	5.0574	9.0326	0	0	0	0	9.0326	39.7306	0	30.7218	69.9624	7.23251	2.25011	3.01087	19.4796	2.45369	5.22883	0	12.0274	6.7557	0.519669	0	2.49655	3.49303	3.49303
100	92.0496	87.4208	87.4208	87.4208	170.17	148.013	0	5.75386	5.75386	-3.86805	9.62191	-3.86805	3.86805	0	0	0	0	0	84.3174	16.608	16.608	16.608	5.0574	0	5.0574	9.0326	0	0	0	0	9.0326	39.7306	0	30.7218	73.4594	7.23251	2.25011	3.01087	19.4796	2.45369	5.22883	3.49693	15.5243	6.7557	0.519669	0	2.49655	3.49303	3.49303
100	92.0264	87.384	87.384	87.384	170.083	151.368	3.21489	5.77068	5.77068	-3.87936	9.65003	-3.87936	3.87936	0	0	0	0	0	83.9793	16.6565	16.6565	16.6565	5.07218	0	5.07218	9.059	0	0	0	0	9.059	39.8467	0	30.2271	70.1669	7.25364	2.25669	3.01967	19.5365	2.46087	5.24412	0	12.0625	6.77544	0.521188	0	2.50385	3.50324	3.50324
100	91.9502	87.2636	87.2636	87.2636	169.797	150.904	0	5.82576	5.82576	-3.91639	9.74215	-3.91639	3.91639	0	0	0	0	0	85.1628	19.1065	19.1065	16.8155	5.1206	0	7.41159	11.4365	0	2.29099	2.29099	0	13.7275	42.5181	0	26.3155	70.8367	7.32289	2.27823	3.04849	19.723	2.48436	5.29418	0	12.1777	6.84012	0.526163	0	2.52775	3.53668	3.53668
100	95.2779	92.5286	92.5286	92.5286	182.282	171.199	0	3.4175	3.4175	-2.29742	5.71492	-2.29742	2.29742	0	0	0	0	0	131.29	52.5464	52.5464	52.5464	45.686	42.6821	45.686	48.047	0	0	0	48.047	0	811.711	745.431	56.7753	41.5541	4.29574	1.33645	1.7883	11.5699	1.45737	3.10566	0	7.14365	4.01254	0.308657	0	1.48283	2.07468	2.07468
100	96.6905	94.7636	94.7636	94.7636	187.583	179.815	0	2.39518	2.39518	-1.61017	4.00535	-1.61017	1.61017	0	0	0	0	0	151.844	6.91347	6.91347	6.91347	2.10526	0	2.10526	3.76004	-59.8283	0	0	63.5883	0	718.466	642.099	129.534	29.1236	3.0107	0.936664	1.25335	8.10883	1.02141	2.17663	0	5.00669	2.81222	0.216325	0	1.03925	1.45406	1.45406
100	36.8622	34.9353	34.9353	34.9353	127.754	119.987	0	62.2235	2.39518	-1.61017	4.00535	-1.61017	1.61017	0	0	0	59.8283	59.8283	151.844	6.91347	6.91347	6.91347	2.10526	0	2.10526	3.76004	0	0	0	3.76004	0	658.637	642.099	129.534	29.1236	3.0107	0.936664	1.25335	8.10883	1.02141	2.17663	0	5.00669	2.81222	0.216325	0	1.03925	1.45406	1.45406
100	95.2779	92.5286	92.5286	92.5286	182.282	171.199	0	3.4175	3.4175	-2.29742	5.71492	-2.29742	2.29742	0	0	0	0	0	173.973	52.5464	52.5464	9.86429	3.00383	0	45.686	48.047	0	42.6821	42.6821	90.7292	0	769.029	702.749	56.7753	41.5541	4.29574	1.33645	1.7883	11.5699	1.45737	3.10566	0	7.14365	4.01254	0.308657	0	1.48283	2.07468	2.07468
100	96.8104	94.9534	94.9534	94.9534	188.032	180.546	0	2.30839	2.30839	-1.55182	3.86021	-1.55182	1.55182	0	0	0	0	0	153.589	67.947	67.947	67.947	63.313	61.284	63.313	64.9078	0	0	0	0	64.9078	1164.9	1087.68	70.8034	28.0682	2.9016	0.902721	1.20793	7.81499	0.984396	2.09775	0	4.82526	2.71031	0.208486	0	1.00159	1.40137	1.40137
100	35.5264	33.6693	33.6693	33.6693	126.748	119.262	0	63.5924	2.30839	-1.55182	3.86021	-1.55182	1.55182	0	0	0	61.284	61.284	153.589	6.66294	6.66294	6.66294	2.02897	0	2.02897	3.62378	0	0	0	0	3.62378	674.631	658.692	132.087	28.0682	2.9016	0.902721	1.20793	7.81499	0.984396	2.09775	0	4.82526	2.71031	0.208486	0	1.00159	1.40137	1.40137
100	95.2779	92.5286	92.5286	92.5286	182.282	171.199	0	3.4175	3.4175	-2.29742	5.71492	-2.29742	2.29742	0	0	0	0	0	131.29	52.5464	52.5464	52.5464	45.686	42.6821	45.686	48.047	0	0	0	48.047	0	66.2801	0	56.7753	41.5541	4.29574	1.33645	1.7883	11.5699	1.45737	3.10566	0	7.14365	4.01254	0.308657	0	1.48283	2.07468	2.07468
100	96.6905	94.7636	94.7636	94.7636	187.583	179.815	0	2.39518	2.39518	-1.61017	4.00535	-1.61017	1.61017	0	0	0	0	0	151.844	6.91347	6.91347	6.91347	2.10526	0	2.10526	3.76004	-59.8283	0	0	63.5883	0	76.3671	0	129.534	29.1236	3.0107	0.936664	1.25335	8.10883	1.02141	2.17663	0	5.00669	2.81222	0.216325	0	1.03925	1.45406	1.45406
100	36.8622	34.9353	34.9353	34.9353	127.754	119.987	0	62.2235	2.39518	-1.61017	4.00535	-1.61017	1.61017	0	0	0	59.8283	59.8283	151.844	6.91347	6.91347	6.91347	2.10526	0	2.10526	3.76004	0	0	0	3.76004	0	16.5388	0	129.534	29.1236	3.0107	0.936664	1.25335	8.10883	1.02141	2.17663	0	5.00669	2.81222	0.216325	0	1.03925	1.45406	1.45406
100	95.2779	92.5286	92.5286	92.5286	182.282	171.199	0	3.4175	3.4175	-2.29742	5.71492	-2.29742	2.29742	0	0	0	0	0	173.973	52.5464	52.5464	9.86429	3.00383	0	45.686	48.047	0	42.6821	42.6821	90.7292	0	66.2801	0	56.7753	41.5541	4.29574	1.33645	1.7883	11.5699	1.45737	3.10566	0	7.14365	4.01254	0.308657	0	1.48283	2.07468	2.07468
100	96.8104	94.9534	94.9534	94.9534	188.032	180.546	0	2.30839	2.30839	-1.55182	3.86021	-1.55182	1.55182	0	0	0	0	0	153.589	67.947	67.947	67.947	63.313	61.284	63.313	64.9078	0	0	0	0	64.9078	77.2235	0	70.8034	28.0682	2.9016	0.902721	1.20793	7.81499	0.984396	2.09775	0	4.82526	2.71031	0.208486	0	1.00159	1.40137	1.40137
100	35.5264	33.6693	33.6693	33.6693	126.748	119.262	0	63.5924	2.30839	-1.55182	3.86021	-1.55182	1.55182	0	0	0	61.284	61.284	153.589	6.66294	6.66294	6.66294	2.02897	0	2.02897	3.62378	0	0	0	0	3.62378	15.9395	0	132.087	28.0682	2.9016	0.902721	1.20793	7.81499	0.984396	2.09775	0	4.82526	2.71031	0.208486	0	1.00159	1.40137	1.40137
100	14.0066	12.2446	12.2446	12.2446	105.678	103.153	0	85.1572	2.19032	-1.47245	3.66276	-1.47245	1.47245	0	0	0	82.9669	82.9669	172.227	25.2396	25.2396	4.39695	0	-1.92519	20.8427	22.3559	43.1986	20.8427	20.8427	0	0	0	0	121.222	31.211	2.75319	0.856549	1.14614	16.5722	0.934046	1.99046	0	0	-2.00677	4.77628	9.15691	0.950361	1.32969	1.32969
100	17.411	15.4951	15.4951	15.4951	108.355	103.428	0	81.6799	2.38148	-1.60096	3.98244	-1.60096	1.60096	0	0	0	79.2984	79.2984	167.622	23.0786	23.0786	4.7807	0	-2.09322	18.2979	19.9432	38.2412	18.2979	18.2979	0	0	0	0	116.528	31.7531	2.99348	0.931305	1.24617	13.6547	1.01557	2.16418	0	2.18191	0	3.01122	5.59227	1.03331	1.44574	1.44574
100	14.2816	12.4849	12.4849	12.4849	105.789	103.215	0	84.8659	2.23331	-1.50135	3.73466	-1.50135	1.50135	0	0	0	82.6326	82.6326	171.682	27.6981	27.6981	6.44625	1.96299	0	23.2148	24.7577	46.0096	21.2518	21.2518	0	0	0	0	117.713	31.8237	2.80724	0.873362	1.16864	16.8975	0.952381	2.02953	0	0	-2.04616	4.87004	9.33666	0.969016	1.35579	1.35579
100	17.7832	15.8264	15.8264	15.8264	108.534	103.501	0	81.2882	2.4324	-1.63519	4.06758	-1.63519	1.63519	0	0	0	78.8558	78.8558	166.929	25.71	25.71	7.02088	2.13797	0	20.8271	22.5076	41.1967	18.6891	18.6891	0	0	0	0	112.606	32.4319	3.05748	0.951216	1.27282	13.9466	1.03728	2.21045	0	2.22856	0	3.0756	5.71183	1.0554	1.47665	1.47665
100	87.5732	86.8857	86.8857	86.8857	171.298	165.305	0	10.442	10.442	0	10.442	0	1.7476	-1.7476	-1.7476	1.7476	0	0	82.8526	15.1905	15.1905	15.1905	4.75332	0.18342	4.75332	8.34535	0	0	0	8.34535	0	57.8204	0	55.9759	74.0867	6.53535	2.03322	2.72064	39.338	2.21718	4.72482	0	0	-4.76354	11.3376	21.7361	2.25591	3.15633	3.15633
100	87.5876	86.901	86.901	86.901	171.331	165.345	0	10.4299	10.4299	0	10.4299	0	1.74556	-1.74556	-1.74556	1.74556	0	0	82.9892	14.9896	14.9896	14.9896	4.56458	0	4.56458	8.15241	-0.299792	0	0	8.4522	0	57.8695	0	56.3271	74.0003	6.52773	2.03085	2.71747	39.2921	2.21459	4.71931	0	0	-4.75799	11.3244	21.7107	2.25328	3.15265	3.15265
100	87.2878	86.6012	86.6012	86.6012	171.031	165.045	0	10.7297	10.4299	0	10.4299	0	1.74556	-1.74556	-1.74556	1.74556	0.299792	0.299792	82.9892	14.9896	14.9896	14.9896	4.56458	0	4.56458	8.15241	0	0	0	8.15241	0	57.5698	0	56.3271	74.0003	6.52773	2.03085	2.71747	39.2921	2.21459	4.71931	0	0	-4.75799	11.3244	21.7107	2.25328	3.15265	3.15265
100	87.6247	86.9402	86.9402	86.9402	171.417	165.449	0	10.3987	10.3987	0	10.3987	0	1.74035	-1.74035	-1.74035	1.74035	0	0	83.0401	14.9448	14.9448	14.9448	4.55093	0	4.55093	8.12804	0	0	0	8.12804	0	57.9955	0	57.0554	74.3769	6.50822	2.02478	2.70935	39.7725	2.20797	4.7052	0.298896	0	-5.04266	11.5895	22.2436	2.24654	3.14323	3.14323
100	87.5845	86.8977	86.8977	86.8977	171.324	165.336	0.274878	10.4325	10.4325	0	10.4325	0	1.746	-1.746	-1.746	1.746	0	0	82.96	14.9933	14.9933	14.9933	4.56572	0	4.56572	8.15445	0	0	0	8.15445	0	57.5841	0	56.2912	74.0188	6.52936	2.03136	2.71815	39.3019	2.21515	4.72049	0	0	-4.75918	11.3272	21.7162	2.25384	3.15344	3.15344
100	87.5745	86.8871	86.8871	86.8871	171.301	165.308	0	10.4409	10.4409	0	10.4409	0	1.74741	-1.74741	-1.74741	1.74741	0	0	83.0595	15.1997	15.1997	15.0055	4.56941	0	4.7636	8.35523	0	0.194189	0.194189	8.54942	0	57.8249	0	55.9807	74.0787	6.53465	2.033	2.72035	39.3337	2.21694	4.72431	0	0	-4.76303	11.3364	21.7337	2.25566	3.15599	3.15599
100	87.5732	86.8857	86.8857	86.8857	171.298	165.305	0	10.442	10.442	0	10.442	0	1.7476	-1.7476	-1.7476	1.7476	0	0	82.8526	15.1905	15.1905	15.1905	4.75332	0.18342	4.75332	8.34535	0	0	0	0	8.34535	57.8204	0	55.9759	74.0867	6.53535	2.03322	2.72064	39.338	2.21718	4.72482	0	0	-4.76354	11.3376	21.7361	2.25591	3.15633	3.15633
100	87.5876	86.901	86.901	86.901	171.331	165.345	0	10.4299	10.4299	0	10.4299	0	1.74556	-1.74556	-1.74556	1.74556	0	0	82.9892	14.9896	14.9896	14.9896	4.56458	0	4.56458	8.15241	-0.299792	0	0	0	8.4522	57.8695	0	56.3271	74.0003	6.52773	2.03085	2.71747	39.2921	2.21459	4.71931	0	0	-4.75799	11.3244	21.7107	2.25328	3.15265	3.15265
100	87.2878	86.6012	86.6012	86.6012	171.031	165.045	0	10.7297	10.4299	0	10.4299	0	1.74556	-1.74556	-1.74556	1.74556	0.299792	0.299792	82.9892	14.9896	14.9896	14.9896	4.56458	0	4.56458	8.15241	0	0	0	0	8.15241	57.5698	0	56.3271	74.0003	6.52773	2.03085	2.71747	39.2921	2.21459	4.71931	0	0	-4.75799	11.3244	21.7107	2.25328	3.15265	3.15265
100	87.6247	86.9402	86.9402	86.9402	171.417	165.449	0	10.3987	10.3987	0	10.3987	0	1.74035	-1.74035	-1.74035	1.74035	0	0	83.0401	14.9448	14.9448	14.9448	4.55093	0	4.55093	8.12804	0	0	0	0	8.12804	57.9955	0	57.0554	74.3769	6.50822	2.02478	2.70935	39.7725	2.20797	4.7052	0.298896	0	-5.04266	11.5895	22.2436	2.24654	3.14323	3.14323
100	87.5845	86.8977	86.8977	86.8977	171.324	165.336	0.274878	10.4325	10.4325	0	10.4325	0	1.746	-1.746	-1.746	1.746	0	0	82.96	14.9933	14.9933	14.9933	4.56572	0	4.56572	8.15445	0	0	0	0	8.15445	57.5841	0	56.2912	74.0188	6.52936	2.03136	2.71815	39.3019	2.21515	4.72049	0	0	-4.75918	11.3272	21.7162	2.25384	3.15344	3.15344
100	87.5745	86.8871	86.8871	86.8871	171.301	165.308	0	10.4409	10.4409	0	10.4409	0	1.74741	-1.74741	-1.74741	1.74741	0	0	83.0595	15.1997	15.1997	15.0055	4.56941	0	4.7636	8.35523	0	0.194189	0.194189	0	8.54942	57.8249	0	55.9807	74.0787	6.53465	2.033	2.72035	39.3337	2.21694	4.72431	0	0	-4.76303	11.3364	21.7337	2.25566	3.15599	3.15599
100	86.9516	86.2298	86.2298	86.2298	169.862	158.567	0	10.9643	10.9643	0	10.9643	0	1.83501	-1.83501	-1.83501	1.83501	0	0	81.995	15.9503	15.9503	15.9503	4.99108	0.192594	4.99108	8.76276	0	0	0	8.76276	0	50.7088	0	43.7703	72.7905	6.86224	2.13492	2.85672	31.302	2.32808	4.96114	0	5.00181	0	6.9029	12.8197	2.36874	3.31421	3.31421
100	86.9676	86.2466	86.2466	86.2466	169.899	158.618	0	10.9509	10.9509	0	10.9509	0	1.83277	-1.83277	-1.83277	1.83277	0	0	82.1394	15.7384	15.7384	15.7384	4.79261	0	4.79261	8.55968	-0.314769	0	0	8.87445	0	50.7692	0	44.1539	72.7014	6.85384	2.1323	2.85323	31.2636	2.32523	4.95507	0	4.99568	0	6.89445	12.804	2.36584	3.31015	3.31015
100	86.6528	85.9319	85.9319	85.9319	169.584	158.303	0	11.2657	10.9509	0	10.9509	0	1.83277	-1.83277	-1.83277	1.83277	0.314769	0.314769	82.1394	15.7384	15.7384	15.7384	4.79261	0	4.79261	8.55968	0	0	0	8.55968	0	50.4544	0	44.1539	72.7014	6.85384	2.1323	2.85323	31.2636	2.32523	4.95507	0	4.99568	0	6.89445	12.804	2.36584	3.31015	3.31015
100	86.9676	86.2466	86.2466	86.2466	169.899	158.303	0	10.9509	10.9509	0	10.9509	0	1.83277	-1.83277	-1.83277	1.83277	0	0	82.1394	15.7384	15.7384	15.7384	4.79261	0	4.79261	8.55968	0	0	0	8.55968	0	50.4544	0	44.1539	73.0162	6.85384	2.1323	2.85323	31.2636	2.32523	4.95507	0.314769	5.31045	0	6.89445	12.804	2.36584	3.31015	3.31015
100	86.9641	86.243	86.243	86.243	169.891	158.607	0.288614	10.9538	10.9538	0	10.9538	0	1.83325	-1.83325	-1.83325	1.83325	0	0	82.1085	15.7426	15.7426	15.7426	4.79387	0	4.79387	8.56192	0	0	0	8.56192	0	50.4676	0	44.113	72.7205	6.85563	2.13286	2.85397	31.2718	2.32584	4.95637	0	4.997	0	6.89626	12.8073	2.36646	3.31102	3.31102
100	86.9531	86.2313	86.2313	86.2313	169.865	158.572	0	10.9631	10.9631	0	10.9631	0	1.8348	-1.8348	-1.8348	1.8348	0	0	82.2122	15.9598	15.9598	15.7559	4.79794	0	5.00184	8.7731	0	0.2039	0.2039	8.977	0	50.7144	0	43.7767	72.7823	6.86146	2.13468	2.8564	31.2984	2.32781	4.96058	0	5.00124	0	6.90212	12.8182	2.36847	3.31383	3.31383
100	86.9516	86.2298	86.2298	86.2298	169.862	158.567	0	10.9643	10.9643	0	10.9643	0	1.83501	-1.83501	-1.83501	1.83501	0	0	81.995	15.9503	15.9503	15.9503	4.99108	0.192594	4.99108	8.76276	0	0	0	0	8.76276	50.7088	0	43.7703	72.7905	6.86224	2.13492	2.85672	31.302	2.32808	4.96114	0	5.00181	0	6.9029	12.8197	2.36874	3.31421	3.31421
100	86.9676	86.2466	86.2466	86.2466	169.899	158.618	0	10.9509	10.9509	0	10.9509	0	1.83277	-1.83277	-1.83277	1.83277	0	0	82.1394	15.7384	15.7384	15.7384	4.79261	0	4.79261	8.55968	-0.314769	0	0	0	8.87445	50.7692	0	44.1539	72.7014	6.85384	2.1323	2.85323	31.2636	2.32523	4.95507	0	4.99568	0	6.89445	12.804	2.36584	3.31015	3.31015
100	86.6528	85.9319	85.9319	85.9319	169.584	158.303	0	11.2657	10.9509	0	10.9509	0	1.83277	-1.83277	-1.83277	1.83277	0.314769	0.314769	82.1394	15.7384	15.7384	15.7384	4.79261	0	4.79261	8.55968	0	0	0	0	8.55968	50.4544	0	44.1539	72.7014	6.85384	2.1323	2.85323	31.2636	2.32523	4.95507	0	4.99568	0	6.89445	12.804	2.36584	3.31015	3.31015
100	86.9676	86.2466	86.2466	86.2466	169.899	158.303	0	10.9509	10.9509	0	10.9509	0	1.83277	-1.83277	-1.83277	1.83277	0	0	82.1394	15.7384	15.7384	15.7384	4.79261	0	4.79261	8.55968	0	0	0	0	8.55968	50.4544	0	44.1539	73.0162	6.85384	2.1323	2.85323	31.2636	2.32523	4.95507	0.314769	5.31045	0	6.89445	12.804	2.36584	3.31015	3.31015
100	86.9641	86.243	86.243	86.243	169.891	158.607	0.288614	10.9538	10.9538	0	10.9538	0	1.83325	-1.83325	-1.83325	1.83325	0	0	82.1085	15.7426	15.7426	15.7426	4.79387	0	4.79387	8.56192	0	0	0	0	8.56192	50.4676	0	44.113	72.7205	6.85563	2.13286	2.85397	31.2718	2.32584	4.95637	0	4.997	0	6.89626	12.8073	2.36646	3.31102	3.31102
100	86.9531	86.2313	86.2313	86.2313	169.865	158.572	0	10.9631	10.9631	0	10.9631	0	1.8348	-1.8348	-1.8348	1.8348	0	0	82.2122	15.9598	15.9598	15.7559	4.79794	0	5.00184	8.7731	0	0.2039	0.2039	0	8.977	50.7144	0	43.7767	72.7823	6.86146	2.13468	2.8564	31.2984	2.32781	4.96058	0	5.00124	0	6.90212	12.8182	2.36847	3.31383	3.31383
100	85.6551	84.8616	84.8616	84.8616	166.868	144.515	0	12.0537	12.0537	0	12.0537	0	2.01734	-2.01734	-2.01734	2.01734	0	0	80.206	17.5351	17.5351	17.5351	5.48698	0.21173	5.48698	9.63341	0	0	0	9.63341	0	35.8755	0	18.3119	70.0871	7.54405	2.34704	3.14056	14.5405	2.55939	5.45407	0	15.4346	9.9358	-2.34704	-5.77819	2.6041	3.6435	3.6435
100	85.6744	84.882	84.882	84.882	166.912	144.59	0	12.0375	12.0375	0	12.0375	0	2.01462	-2.01462	-2.01462	2.01462	0	0	80.3672	17.3001	17.3001	17.3001	5.26815	0	5.26815	9.40901	-0.346001	0	0	9.75501	0	35.9618	0	18.7678	69.9927	7.5339	2.34388	3.13634	14.5209	2.55595	5.44673	0	15.4138	9.92243	-2.34388	-5.77041	2.60059	3.6386	3.6386
100	85.3284	84.536	84.536	84.536	166.566	144.244	0	12.3835	12.0375	0	12.0375	0	2.01462	-2.01462	-2.01462	2.01462	0.346001	0.346001	80.3672	17.3001	17.3001	17.3001	5.26815	0	5.26815	9.40901	0	0	0	9.40901	0	35.6158	0	18.7678	69.9927	7.5339	2.34388	3.13634	14.5209	2.55595	5.44673	0	15.4138	9.92243	-2.34388	-5.77041	2.60059	3.6386	3.6386
100	85.6744	84.882	84.882	84.882	166.912	144.244	0	12.0375	12.0375	0	12.0375	0	2.01462	-2.01462	-2.01462	2.01462	0	0	80.3672	17.3001	17.3001	17.3001	5.26815	0	5.26815	9.40901	0	0	0	9.40901	0	35.6158	0	18.7678	70.3387	7.5339	2.34388	3.13634	14.5209	2.55595	5.44673	0.346001	15.7598	9.92243	-2.34388	-5.77041	2.60059	3.6386	3.6386
100	85.6703	84.8776	84.8776	84.8776	166.903	144.574	0.317259	12.041	12.041	0	12.041	0	2.0152	-2.0152	-2.0152	2.0152	0	0	80.3327	17.3051	17.3051	17.3051	5.26967	0	5.26967	9.41172	0	0	0	9.41172	0	35.6261	0	18.7155	70.0129	7.53608	2.34456	3.13724	14.5251	2.55668	5.4483	0	15.4183	9.92529	-2.34456	-5.77208	2.60134	3.63965	3.63965
[truncated: 6,073 more rows]
[truncated: 25 more columns]

## Sheet: Reaction Rates
Measured_Fluxes										Calculated_Fluxes_dS_model (type 2)									Calculated_Fluxes_dG_model (type 1)
[truncated: 75 more rows]
