# Supplementary material for: Predicting the Rate Structure of an Evolved Metabolic Network
Source: Metabolites. 2025 Mar 13;15(3):200. doi: 10.3390/metabo15030200 (PMC11944149; doi:10.3390/metabo15030200)
Supplement: Supplementary file 1 [file metabolites-15-00200-s001.zip › S4.xlsx]

## Sheet: Sheet1
MG1655	Ref State Gas (pure, 1 atm, 298-K)			Ref State Liq (pure, 1 M, 298 K)			Process State Gas. (process mole fraction, pH = 7.0, I = 0.226, T = 310 K, P = 1 atm)			Process State Liq. (pseudoisomers process molarity., pH = 7.0, I = 0.226, T = 310 K)			Fraction of Species in Gas Phase	Process State Gas-Liq Average				CSTR Stream Table
																		Yield	Inlet Gas Mol-Frac.	Inlet Liq Conc.	Outlet Gas Mol-Frac	Outlet Liq Conc.
Species	kJ/mol	kJ/mol	kJ/mol-K	kJ/mol	kJ/mol	kJ/mol-K	kJ/mol	kJ/mol	kJ/mol-K	kJ/mol	kJ/mol	kJ/mol-K	―	kJ/mol	kJ/mol-K	kJ/mol-K		mol/ mol-gluc	―	mol/L	―	mol/L
Acetic acid				-396.45	-485.76	-0.299547				-253.53	-486.978	-0.752692	0	-253.53	-486.978	-0.752692		0.657555	0	0	0	0.00261429
Biomass				-67.1	-91.4	-0.0815026				-67.6429	-92.1683	-0.079076	0	-67.6429	-92.1683	-0.079076		3.30103	0	0	0	0.0131241
Carbon dioxide	-394.36	-393.51	0.00285091	-623.08	-699.63	-0.25675	-565.08	-393.51	0.553185	-563.798	-692.765	-0.415821	0.9897	-565.034	-396.592	0.543096		1.38386	0.000386821	9.74611e-05	0.000387311	0.000158383
Glucose				-915.9	-1262.19	-1.16146				-400.38	-1267.98	-2.79736	0	-400.38	-1267.98	-2.79736		-1	0	0.0111111	0	0.052579
Water	-228.57	-241.82	-0.0444407	-237.19	-285.83	-0.163139	-140.159	-242.785	-0.330893	-150.393	-286.795	-0.439794	0.0406741	-149.976	-285.005	-0.435369		3.42739	0.0495806	55.5	0.0593366	55.5
Ammonia				-26.5	-80.29	-0.180413				85.4974	-133.307	-0.705478	0	85.4974	-133.307	-0.705478		-0.846983	0	0.0187	0	0.0918143
Oxygen	0	0	0	16.4	-11.7	-0.0942479	-4.19474	0.35256	0.0146616	-4.75513	-9.3828	-0.0149208	0.999977	-4.16081	0.352337	0.0145515		-1.3687	0.199588	0.000225985	0.199712	0.000179576
Phosphoric acid				-1149.37	-1294.12	-0.485504				-1052.49	-1299.08	-0.795079	0	-1052.49	-1299.08	-0.795079		-0.0741038	0	0.0698	0	0.354983
Sulfuric acid				-690	-813.99	-0.415864				-760.147	-907.339	-0.474584	0	-760.147	-907.339	-0.474584		-0.0192996	0	0.0002	0	0.000941255
H+				0	0	0				0	0	0	0	0	0	0		1.36748	0	1e-07	0	1e-07
Nitrogen																		0	0.750444	0.000385408	0.750911	0.000401887
ALE-1	Ref State Gas (pure, 1 atm, 298-K)			Ref State Liq (pure, 1 M, 298 K)			Process State Gas. (process mole fraction, pH = 7.0, I = 0.226, T = 310 K, P = 1 atm)			Process State Liq. (pseudoisomers process molarity., pH = 7.0, I = 0.226, T = 310 K)			Fraction of Species in Gas Phase	Process State Gas-Liq Average				CSTR Stream Table
																		Yield	Inlet Gas Mol-Frac.	Inlet Liq Conc.	Outlet Gas Mol-Frac	Outlet Liq Conc.
Species	kJ/mol	kJ/mol	kJ/mol-K	kJ/mol	kJ/mol	kJ/mol-K	kJ/mol	kJ/mol	kJ/mol-K	kJ/mol	kJ/mol	kJ/mol-K	―	kJ/mol	kJ/mol-K	kJ/mol-K		mol/ mol-gluc	―	mol/L	―	mol/L
Acetic acid				-396.45	-485.76	-0.299547				-253.34	-486.978	-0.753305	0	-253.34	-486.978	-0.753305		0.677499	0	0	0	0.00281409
Biomass				-67.1	-91.4	-0.0815026				-67.6429	-92.1683	-0.079076	0	-67.6429	-92.1683	-0.079076		3.15966	0	0	0	0.0131241
Carbon dioxide	-394.36	-393.51	0.00285091	-623.08	-699.63	-0.25675	-564.884	-393.51	0.552553	-563.318	-692.765	-0.417368	0.988515	-564.833	-396.947	0.541306		1.48534	0.000386821	9.74611e-05	0.000417915	0.000190774
Glucose				-915.9	-1262.19	-1.16146				-401.886	-1267.98	-2.79251	0	-401.886	-1267.98	-2.79251		-1	0	0.0111111	0	0.0293212
Water	-228.57	-241.82	-0.0444407	-237.19	-285.83	-0.163139	-140.119	-242.785	-0.331023	-150.384	-286.795	-0.439825	0.0411447	-149.96	-284.985	-0.435353		3.43442	0.0495806	55.5	0.0602756	55.5
Ammonia				-26.5	-80.29	-0.180413				84.0791	-133.307	-0.700905	0	84.0791	-133.307	-0.700905		-0.810713	0	0.0187	0	0.0529707
Oxygen	0	0	0	16.4	-11.7	-0.0942479	-3.99932	0.35256	0.0140315	-4.8666	-9.3828	-0.0145613	0.99998	-3.96539	0.352362	0.0139215		-1.3936	0.199588	0.000225985	0.215436	0.000171978
Phosphoric acid				-1149.37	-1294.12	-0.485504				-1053.84	-1299.08	-0.790714	0	-1053.84	-1299.08	-0.790714		-0.0709304	0	0.0698	0	0.209994
Sulfuric acid				-690	-813.99	-0.415864				-761.648	-907.339	-0.469743	0	-761.648	-907.339	-0.469743		-0.0184731	0	0.0002	0	0.000525816
H+				0	0	0				0	0	0	0	0	0	0		1.36963	0	1e-07	0	1e-07
Nitrogen																		0	0.750444	0.000385408	0.810032	0.000426028
ALE-2	Ref State Gas (pure, 1 atm, 298-K)			Ref State Liq (pure, 1 M, 298 K)			Process State Gas. (process mole fraction, pH = 7.0, I = 0.226, T = 310 K, P = 1 atm)			Process State Liq. (pseudoisomers process molarity., pH = 7.0, I = 0.226, T = 310 K)			Fraction of Species in Gas Phase	Process State Gas-Liq Average				CSTR Stream Table
																		Yield	Inlet Gas Mol-Frac.	Inlet Liq Conc.	Outlet Gas Mol-Frac	Outlet Liq Conc.
Species	kJ/mol	kJ/mol	kJ/mol-K	kJ/mol	kJ/mol	kJ/mol-K	kJ/mol	kJ/mol	kJ/mol-K	kJ/mol	kJ/mol	kJ/mol-K	―	kJ/mol	kJ/mol-K	kJ/mol-K		mol/ mol-gluc	―	mol/L	―	mol/L
Acetic acid				-396.45	-485.76	-0.299547				-253.625	-486.978	-0.752387	0	-253.625	-486.978	-0.752387		0.638471	0	0	0	0.00252004
Biomass				-67.1	-91.4	-0.0815026				-67.6429	-92.1683	-0.079076	0	-67.6429	-92.1683	-0.079076		3.32509	0	0	0	0.0131241
Carbon dioxide	-394.36	-393.51	0.00285091	-623.08	-699.63	-0.25675	-565.075	-393.51	0.553168	-563.546	-692.765	-0.416634	0.988677	-565.024	-396.899	0.542079		1.39797	0.000386821	9.74611e-05	0.000388122	0.000174657
Glucose				-915.9	-1262.19	-1.16146				-400.946	-1267.98	-2.79554	0	-400.946	-1267.98	-2.79554		-1	0	0.0111111	0	0.0422173
Water	-228.57	-241.82	-0.0444407	-237.19	-285.83	-0.163139	-140.158	-242.785	-0.330896	-150.389	-286.795	-0.439808	0.040625	-149.972	-285.007	-0.435388		3.44961	0.0495806	55.5	0.0593609	55.5
Ammonia				-26.5	-80.29	-0.180413				84.9526	-133.307	-0.703721	0	84.9526	-133.307	-0.703721		-0.853158	0	0.0187	0	0.0743271
Oxygen	0	0	0	16.4	-11.7	-0.0942479	-4.18978	0.35256	0.0146456	-5.03676	-9.3828	-0.0140127	0.99998	-4.15586	0.352361	0.0145356		-1.43923	0.199588	0.000225985	0.200096	0.000160996
Phosphoric acid				-1149.37	-1294.12	-0.485504				-1053.01	-1299.08	-0.79339	0	-1053.01	-1299.08	-0.79339		-0.074644	0	0.0698	0	0.289709
Sulfuric acid				-690	-813.99	-0.415864				-760.718	-907.339	-0.472742	0	-760.718	-907.339	-0.472742		-0.0194403	0	0.0002	0	0.000754226
H+				0	0	0				0	0	0	0	0	0	0		1.36718	0	1e-07	0	1e-07
Nitrogen																		0	0.750444	0.000385408	0.752355	0.000402421
ALE-3	Ref State Gas (pure, 1 atm, 298-K)			Ref State Liq (pure, 1 M, 298 K)			Process State Gas. (process mole fraction, pH = 7.0, I = 0.226, T = 310 K, P = 1 atm)			Process State Liq. (pseudoisomers process molarity., pH = 7.0, I = 0.226, T = 310 K)			Fraction of Species in Gas Phase	Process State Gas-Liq Average				CSTR Stream Table
																		Yield	Inlet Gas Mol-Frac.	Inlet Liq Conc.	Outlet Gas Mol-Frac	Outlet Liq Conc.
Species	kJ/mol	kJ/mol	kJ/mol-K	kJ/mol	kJ/mol	kJ/mol-K	kJ/mol	kJ/mol	kJ/mol-K	kJ/mol	kJ/mol	kJ/mol-K	―	kJ/mol	kJ/mol-K	kJ/mol-K		mol/ mol-gluc	―	mol/L	―	mol/L
Acetic acid				-396.45	-485.76	-0.299547				-253.083	-486.978	-0.754134	0	-253.083	-486.978	-0.754134		0.72822	0	0	0	0.00310926
Biomass				-67.1	-91.4	-0.0815026				-67.6429	-92.1683	-0.079076	0	-67.6429	-92.1683	-0.079076		3.0738	0	0	0	0.0131241
Carbon dioxide	-394.36	-393.51	0.00285091	-623.08	-699.63	-0.25675	-565.082	-393.51	0.55319	-563.377	-692.765	-0.417179	0.987888	-565.028	-397.135	0.541329		1.46976	0.000386821	9.74611e-05	0.000387103	0.000186482
Glucose				-915.9	-1262.19	-1.16146				-400.991	-1267.98	-2.79539	0	-400.991	-1267.98	-2.79539		-1	0	0.0111111	0	0.0414888
Water	-228.57	-241.82	-0.0444407	-237.19	-285.83	-0.163139	-140.16	-242.785	-0.330891	-150.389	-286.795	-0.439809	0.040595	-149.972	-285.009	-0.435392		3.36861	0.0495806	55.5	0.0593228	55.4963
Ammonia				-26.5	-80.29	-0.180413				84.9288	-133.307	-0.703645	0	84.9288	-133.307	-0.703645		-0.788682	0	0.0187	0	0.073644
Oxygen	0	0	0	16.4	-11.7	-0.0942479	-4.19689	0.35256	0.0146686	-5.17107	-9.3828	-0.0135796	0.999981	-4.16297	0.35237	0.0145586		-1.43159	0.199588	0.000225985	0.199545	0.000152825
Phosphoric acid				-1149.37	-1294.12	-0.485504				-1053.03	-1299.08	-0.793316	0	-1053.03	-1299.08	-0.793316		-0.0690029	0	0.0698	0	0.28716
Sulfuric acid				-690	-813.99	-0.415864				-760.743	-907.339	-0.472661	0	-760.743	-907.339	-0.472661		-0.0179711	0	0.0002	0	0.000746921
H+				0	0	0				0	0	0	0	0	0	0		1.39569	0	1e-07	0	1e-07
Nitrogen																		0	0.750444	0.000385408	0.750284	0.000401574
ALE-4	Ref State Gas (pure, 1 atm, 298-K)			Ref State Liq (pure, 1 M, 298 K)			Process State Gas. (process mole fraction, pH = 7.0, I = 0.226, T = 310 K, P = 1 atm)			Process State Liq. (pseudoisomers process molarity., pH = 7.0, I = 0.226, T = 310 K)			Fraction of Species in Gas Phase	Process State Gas-Liq Average				CSTR Stream Table
																		Yield	Inlet Gas Mol-Frac.	Inlet Liq Conc.	Outlet Gas Mol-Frac	Outlet Liq Conc.
Species	kJ/mol	kJ/mol	kJ/mol-K	kJ/mol	kJ/mol	kJ/mol-K	kJ/mol	kJ/mol	kJ/mol-K	kJ/mol	kJ/mol	kJ/mol-K	―	kJ/mol	kJ/mol-K	kJ/mol-K		mol/ mol-gluc	―	mol/L	―	mol/L
Acetic acid				-396.45	-485.76	-0.299547				-253.492	-486.978	-0.752815	0	-253.492	-486.978	-0.752815		0.664265	0	0	0	0.00265313
Biomass				-67.1	-91.4	-0.0815026				-67.6429	-92.1683	-0.079076	0	-67.6429	-92.1683	-0.079076		3.28589	0	0	0	0.0131241
Carbon dioxide	-394.36	-393.51	0.00285091	-623.08	-699.63	-0.25675	-565.054	-393.51	0.553099	-563.595	-692.765	-0.416475	0.98898	-565.004	-396.808	0.542306		1.38558	0.000386821	9.74611e-05	0.000391355	0.000171346
Glucose				-915.9	-1262.19	-1.16146				-400.909	-1267.98	-2.79566	0	-400.909	-1267.98	-2.79566		-1	0	0.0111111	0	0.0428245
Water	-228.57	-241.82	-0.0444407	-237.19	-285.83	-0.163139	-140.153	-242.785	-0.330911	-150.389	-286.795	-0.439807	0.0406982	-149.971	-285.004	-0.435379		3.40619	0.0495806	55.5	0.0594661	55.5
Ammonia				-26.5	-80.29	-0.180413				84.9905	-133.307	-0.703844	0	84.9905	-133.307	-0.703844		-0.8431	0	0.0187	0	0.0754282
Oxygen	0	0	0	16.4	-11.7	-0.0942479	-4.16828	0.35256	0.0145763	-4.92736	-9.3828	-0.0143654	0.999979	-4.13436	0.352354	0.0144663		-1.39824	0.199588	0.000225985	0.201771	0.000167973
Phosphoric acid				-1149.37	-1294.12	-0.485504				-1052.97	-1299.08	-0.793507	0	-1052.97	-1299.08	-0.793507		-0.073764	0	0.0698	0	0.29382
Sulfuric acid				-690	-813.99	-0.415864				-760.678	-907.339	-0.472871	0	-760.678	-907.339	-0.472871		-0.0192111	0	0.0002	0	0.000766003
H+				0	0	0				0	0	0	0	0	0	0		1.39795	0	1e-07	0	1e-07
Nitrogen																		0	0.750444	0.000385408	0.758654	0.000404983
ALE-5	Ref State Gas (pure, 1 atm, 298-K)			Ref State Liq (pure, 1 M, 298 K)			Process State Gas. (process mole fraction, pH = 7.0, I = 0.226, T = 310 K, P = 1 atm)			Process State Liq. (pseudoisomers process molarity., pH = 7.0, I = 0.226, T = 310 K)			Fraction of Species in Gas Phase	Process State Gas-Liq Average				CSTR Stream Table
																		Yield	Inlet Gas Mol-Frac.	Inlet Liq Conc.	Outlet Gas Mol-Frac	Outlet Liq Conc.
Species	kJ/mol	kJ/mol	kJ/mol-K	kJ/mol	kJ/mol	kJ/mol-K	kJ/mol	kJ/mol	kJ/mol-K	kJ/mol	kJ/mol	kJ/mol-K	―	kJ/mol	kJ/mol-K	kJ/mol-K		mol/ mol-gluc	―	mol/L	―	mol/L
Acetic acid				-396.45	-485.76	-0.299547				-253.414	-486.978	-0.753067	0	-253.414	-486.978	-0.753067		0.679892	0	0	0	0.00273467
Biomass				-67.1	-91.4	-0.0815026				-67.6429	-92.1683	-0.079076	0	-67.6429	-92.1683	-0.079076		3.26292	0	0	0	0.0131241
Carbon dioxide	-394.36	-393.51	0.00285091	-623.08	-699.63	-0.25675	-565.011	-393.51	0.552961	-563.435	-692.765	-0.41699	0.988475	-564.959	-396.959	0.541674		1.3773	0.000386821	9.74611e-05	0.000397922	0.000182293
Glucose				-915.9	-1262.19	-1.16146				-401.371	-1267.98	-2.79417	0	-401.371	-1267.98	-2.79417		-1	0	0.0111111	0	0.0358003
Water	-228.57	-241.82	-0.0444407	-237.19	-285.83	-0.163139	-140.144	-242.785	-0.33094	-150.386	-286.795	-0.439816	0.0407904	-149.967	-285	-0.435379		3.40686	0.0495806	55.5	0.0596735	55.5
Ammonia				-26.5	-80.29	-0.180413				84.5529	-133.307	-0.702433	0	84.5529	-133.307	-0.702433		-0.837206	0	0.0187	0	0.0636539
Oxygen	0	0	0	16.4	-11.7	-0.0942479	-4.12562	0.35256	0.0144388	-5.01048	-9.3828	-0.0140974	0.99998	-4.0917	0.352364	0.0143288		-1.36508	0.199588	0.000225985	0.205137	0.000162645
Phosphoric acid				-1149.37	-1294.12	-0.485504				-1053.39	-1299.08	-0.79216	0	-1053.39	-1299.08	-0.79216		-0.0732484	0	0.0698	0	0.249871
Sulfuric acid				-690	-813.99	-0.415864				-761.141	-907.339	-0.471378	0	-761.141	-907.339	-0.471378		-0.0190768	0	0.0002	0	0.000640075
H+				0	0	0				0	0	0	0	0	0	0		1.36221	0	1e-07	0	1e-07
Nitrogen																		0	0.750444	0.000385408	0.771309	0.000410085
ALE-6	Ref State Gas (pure, 1 atm, 298-K)			Ref State Liq (pure, 1 M, 298 K)			Process State Gas. (process mole fraction, pH = 7.0, I = 0.226, T = 310 K, P = 1 atm)			Process State Liq. (pseudoisomers process molarity., pH = 7.0, I = 0.226, T = 310 K)			Fraction of Species in Gas Phase	Process State Gas-Liq Average				CSTR Stream Table
																		Yield	Inlet Gas Mol-Frac.	Inlet Liq Conc.	Outlet Gas Mol-Frac	Outlet Liq Conc.
Species	kJ/mol	kJ/mol	kJ/mol-K	kJ/mol	kJ/mol	kJ/mol-K	kJ/mol	kJ/mol	kJ/mol-K	kJ/mol	kJ/mol	kJ/mol-K	―	kJ/mol	kJ/mol-K	kJ/mol-K		mol/ mol-gluc	―	mol/L	―	mol/L
Acetic acid				-396.45	-485.76	-0.299547				-252.78	-486.978	-0.75511	0	-252.78	-486.978	-0.75511		0.826429	0	0	0	0.00349647
Biomass				-67.1	-91.4	-0.0815026				-67.6429	-92.1683	-0.079076	0	-67.6429	-92.1683	-0.079076		3.10203	0	0	0	0.0131241
Carbon dioxide	-394.36	-393.51	0.00285091	-623.08	-699.63	-0.25675	-565.144	-393.51	0.55339	-563.546	-692.765	-0.416632	0.988377	-565.092	-396.988	0.542007		1.24511	0.000386821	9.74611e-05	0.000377919	0.000174616
Glucose				-915.9	-1262.19	-1.16146				-400.859	-1267.98	-2.79582	0	-400.859	-1267.98	-2.79582		-1	0	0.0111111	0	0.0436626
Water	-228.57	-241.82	-0.0444407	-237.19	-285.83	-0.163139	-140.173	-242.785	-0.330848	-150.39	-286.795	-0.439805	0.040413	-149.976	-285.017	-0.435406		3.17385	0.0495806	55.5	0.059021	55.5
Ammonia				-26.5	-80.29	-0.180413				85.0516	-133.307	-0.704041	0	85.0516	-133.307	-0.704041		-0.795926	0	0.0187	0	0.0772373
Oxygen	0	0	0	16.4	-11.7	-0.0942479	-4.25855	0.35256	0.0148673	-5.2013	-9.3828	-0.0134822	0.99998	-4.22462	0.352368	0.0147573		-1.33611	0.199588	0.000225985	0.194831	0.000151044
Phosphoric acid				-1149.37	-1294.12	-0.485504				-1052.91	-1299.08	-0.793696	0	-1052.91	-1299.08	-0.793696		-0.0696367	0	0.0698	0	0.300572
Sulfuric acid				-690	-813.99	-0.415864				-760.614	-907.339	-0.473078	0	-760.614	-907.339	-0.473078		-0.0181362	0	0.0002	0	0.000785351
H+				0	0	0				0	0	0	0	0	0	0		1.47652	0	1e-07	0	1e-07
Nitrogen																		0	0.750444	0.000385408	0.732557	0.000394465
